# Supplementary material for: Titration of 124 antibodies using CITE-Seq on human PBMCs
Source: Sci Rep. 2022 Dec 2;12:20817. doi: 10.1038/s41598-022-24371-7 (PMC9718773; doi:10.1038/s41598-022-24371-7)
Supplement: Supplementary file 5 — Supplementary Information 5. [file 41598_2022_24371_MOESM5_ESM.xlsx]

## Sheet: optimal antibody concentration
192plex panel	optimal concentration	antibody contained in 137plex human universal cocktail		optimized 128plex panel	concentration
c-Met	not detectable			CD10	0.2x
B7.H4	not detectable			CD101	0.2x
CD10	0.2x			CD107a	0.2x
CD101	0.2x	x		CD11a	2x
CD103	not detectable	x		CD11b	1x
CD106	not detectable			CD11c	1x
CD107a	0.2x	x		CD122	1x
CD112	not detectable	x		CD123	0.2x
CD117	not detectable			CD127	1x
CD11a	2x	x		CD137	1x
CD11b	1x	x		CD14	0.04x
CD11c	1x	x		CD141	0.2x
CD122	1x	x		CD15	1x
CD123	0.2x	x		CD150	1x
CD124	not detectable	x		CD154	0.04x
CD127	1x	x		CD155	0.2x
CD133	not detectable			CD158	0.2x
CD137	1x			CD158b	0.2x
CD137L	not detectable	x		CD158e1	0.2x
CD138	not detectable			CD158f	1x
CD14	0.04x	x		CD16	1x
CD141	0.2x	x		CD161	1x
CD144	not detectable			CD163	1x
CD146	not detectable	x		CD18	1x
CD15	1x			CD183	1x
CD150	1x			CD185	0.2x
CD152	not detectable	x		CD19	0.04x
CD154	0.04x	x		CD194	1x
CD155	0.2x	x		CD195	1x
CD158	0.2x	x		CD196	1x
CD158b	0.2x	x		CD197	1x
CD158e1	0.2x	x		CD1c	1x
CD158f	1x			CD1d	1x
CD16	1x	x		CD2	1x
CD161	1x	x		CD20	1x
CD163	1x	x		CD21	0.2x
CD169	not detectable	x		CD22	1x
CD178	not detectable			CD223	0.04x
CD18	1x	x		CD224	1x
CD183	1x	x		CD226	1x
CD184	not detectable			CD23	0.2x
CD185	0.2x	x		CD24	1x
CD19	0.04x	x		CD244	1x
CD193	not detectable			CD25	2x
CD194	1x	x		CD254	1x
CD195	1x	x		CD26	1x
CD196	1x	x		CD267	1x
CD197	1x			CD268	1x
CD1a	not detectable			CD27	1x
CD1c	1x	x		CD272	0.04x
CD1d	1x	x		CD278	2x
CD2	1x	x		CD279	0.2x
CD20	1x	x		CD28	1x
CD204	not detectable			CD29	1x
CD206	not detectable			CD3	1x
CD207	not detectable			CD30	0.04x
CD209	not detectable			CD305	1x
CD21	0.2x	x		CD307d	0.2x
CD22	1x	x		CD31	2x
CD223	0.04x	x		CD314	1x
CD224	1x	x		CD319	1x
CD226	1x	x		CD32	0.2x
CD23	0.2x	x		CD328	1x
CD235ab	not detectable			CD33	0.2x
CD24	1x	x		CD335	1x
CD244	1x	x		CD337	1x
CD25	2x	x		CD35	0.2x
CD252	not detectable			CD36	1x
CD254	1x			CD360	1x
CD257	not detectable			CD366	2x
CD258	not detectable			CD38	1x
CD26	1x	x		CD39	2x
CD267	1x	x		CD4	1x
CD268	1x	x		CD40	1x
CD269	not detectable			CD41	0.2x
CD27	1x	x		CD44	2x
CD272	0.04x	x		CD45	1x
CD273	not detectable			CD45RA	1x
CD274	not detectable	x		CD45RO	1x
CD275	not detectable			CD47	1x
CD278	2x	x		CD49b	0.2x
CD279	0.2x	x		CD49d	1x
CD28	1x	x		CD49f	0.2x
CD29	1x	x		CD5	1x
CD294	not detectable			CD52	1x
CD3	1x	x		CD54	0.2x
CD30	0.04x			CD56	1x
CD303	not detectable	x		CD57	1x
CD304	not detectable			CD58	0.2x
CD305	1x			CD62L	1x
CD307d	0.2x			CD62P	0.2x
CD307e	not detectable			CD64	0.2x
CD309	not detectable			CD66a.c.e	0.2x
CD31	2x	x		CD66b	0.04x
CD314	1x	x		CD69	0.2x
CD319	1x	x		CD7	1x
CD32	0.2x	x		CD70	1x
CD324	not detectable			CD73	1x
CD326	not detectable			CD79b	1x
CD328	1x	x		CD8	1x
CD33	0.2x	x		CD81	1x
CD335	1x	x		CD82	1x
CD336	not detectable			CD85j	1x
CD337	1x			CD86	1x
CD34	not detectable			CD88	1x
CD35	0.2x	x		CD94	1x
CD357	not detectable			CD95	1x
CD36	1x	x		CD96	0.2x
CD360	1x			CD98	0.2x
CD366	2x			CD99	1x
CD370	not detectable			CLEC12A	0.2x
CD38	1x	x		CX3CR1	0.2x
CD39	2x	x		GARP	0.2x
CD4	1x	x		HLA.DR	1x
CD40	1x	x		Ig light chain κ	1x
CD41	0.2x	x		Ig light chain λ	1x
CD44	2x	x		IgA	1x
CD45	1x	x		IgD	0.2x
CD45RA	1x	x		IgG Fc	0.04x
CD45RO	1x	x		IgM	1x
CD47	1x	x		integrin B7	0.2x
CD49b	0.2x	x		KLRG1	1x
CD49d	1x	x		TCRab	1x
CD49f	0.2x	x		TIGIT	1x
CD5	1x	x		Mouse IgG1 isotype control	1x
CD52	1x	x		Mouse IgG2a isotype control	1x
CD54	0.2x	x		Mouse IgG2b isotype control	1x
CD56	1x	x		Rat IgG2b Isotype control	1x
CD57	1x	x
CD58	0.2x	x
CD62L	1x	x
CD62P	0.2x	x
CD64	0.2x	x
CD66a.c.e	0.2x
CD66b	0.04x
CD69	0.2x	x
CD7	1x	x
CD70	1x
CD71	not detectable	x
CD73	1x	x
CD79b	1x	x
CD8	1x	x
CD80	not detectable
CD81	1x	x
CD82	1x	x
CD83	not detectable	x
CD85j	1x	x
CD86	1x	x
CD88	1x	x
CD90	not detectable
CD94	1x	x
CD95	1x	x
CD96	0.2x
CD98	0.2x
CD99	1x	x
CLEC12A	0.2x	x
CX3CR1	0.2x	x
DR3	not detectable
FceRIa	not detectable	x
GARP	0.2x
HLA.A.B.C	not detectable	x
HLA.A2	not detectable
HLA.DR	1x	x
HLA.F	not detectable
Ig light chain κ	1x	x
Ig light chain λ	1x	x
IgA	1x
IgD	0.2x	x
IgG Fc	0.04x
IgM	1x	x
integrin B7	0.2x	x
KLRG1	1x	x
LOX	not detectable	x
Mac 2	not detectable
NLRP2	not detectable
Podocalyxin	not detectable
Podoplanin	not detectable
TCR Va24-Ja18	not detectable
TCR Va7.2	not detectable	x
TCR Vb13	not detectable
TCR Vd2	not detectable	x
TCR Vg9	not detectable
TCRab	1x	x
TCRgd	not detectable
Thr181	not detectable
TIGIT	1x	x
TSLPR	not detectable
XCR1	not detectable
Mouse IgG1 isotype control	1x	x
Mouse IgG2a isotype control	1x	x
Mouse IgG2b isotype control	1x	x
Rat IgG2b Isotype control	1x	x
