# Supplementary material for: Titration of 124 antibodies using CITE-Seq on human PBMCs
Source: Sci Rep. 2022 Dec 2;12:20817. doi: 10.1038/s41598-022-24371-7 (PMC9718773; doi:10.1038/s41598-022-24371-7)
Supplement: Supplementary file 6 — Supplementary Information 6. [file 41598_2022_24371_MOESM6_ESM.xlsx]

## Sheet: antigen expression
target antigen	B	CD4 T	CD8 T	CM	NK
CD10	x
CD101		x	x	x
CD107a				x
CD11a	x	x	x	x	x
CD11b	x			x	x
CD11c	x			x	x
CD122	x	x	x		x
CD123	x			x
CD127		x	x
CD137	x	x	x		x
CD14				x
CD141				x
CD15	x			x
CD150	x	x	x		x
CD154	x	x	x	x	x
CD155				x
CD158	x				x
CD158b	x	x	x		x
CD158e1	x				x
CD158f	x
CD16	x				x
CD161	x	x	x		x
CD163				x
CD18	x	x	x	x	x
CD183	x	x	x		x
CD185	x
CD19	x
CD194		x	x
CD195			x	x
CD196	x
CD197	x	x	x		x
CD1c	x
CD1d	x			x
CD2		x	x		x
CD20	x
CD21	x
CD22	x
CD223	x	x	x	x	x
CD224		x	x	x
CD226		x	x	x	x
CD23	x
CD24	x
CD244	x		x	x	x
CD25	x	x	x
CD254	x	x	x		x
CD26		x	x
CD267	x
CD268	x
CD27	x	x	x
CD272	x
CD278		x	x
CD279		x	x
CD28		x	x
CD29		x	x	x
CD3		x	x
CD30	x	x	x	x	x
CD305	x	x	x	x	x
CD307d	x	x	x		x
CD31	x	x	x	x	x
CD314			x		x
CD319			x		x
CD32	x			x
CD328				x	x
CD33				x
CD335					x
CD337					x
CD35	x			x
CD36				x
CD360	x	x	x		x
CD366				x	x
CD38	x	x		x	x
CD39	x			x
CD4		x		x
CD40	x			x
CD41				x
CD44	x	x	x	x	x
CD45	x	x	x	x	x
CD45RA	x	x	x		x
CD45RO		x	x	x
CD47	x	x	x	x	x
CD49b				x
CD49d	x	x	x	x	x
CD49f		x	x	x	x
CD5	x	x	x
CD52	x	x	x
CD54	x		x	x	x
CD56					x
CD57					x
CD58				x
CD62L	x	x	x		x
CD62P				x
CD64				x
CD66a.c.e	x	x	x	x	x
CD66b	x
CD69	x			x
CD7		x	x		x
CD70	x	x	x	x	x
CD73	x	x	x
CD79b	x	x	x		x
CD8			x		x
CD81	x	x	x		x
CD82	x	x	x	x
CD85j	x			x
CD86				x
CD88				x
CD94					x
CD95	x	x	x	x	x
CD96	x	x	x	x	x
CD98				x
CD99	x	x	x	x	x
CLEC12A				x
CX3CR1	x		x	x	x
GARP				x
HLA.DR	x			x
Ig light chain κ	x
Ig light chain λ	x
IgA	x
IgD	x
IgG Fc	x
IgM	x
integrin B7	x	x	x		x
KLRG1	x	x	x		x
TCRab		x	x
TIGIT	x	x	x		x
