# Supplementary material for: Titration of 124 antibodies using CITE-Seq on human PBMCs
Source: Sci Rep. 2022 Dec 2;12:20817. doi: 10.1038/s41598-022-24371-7 (PMC9718773; doi:10.1038/s41598-022-24371-7)
Supplement: Supplementary file 7 — Supplementary Information 7. [file 41598_2022_24371_MOESM7_ESM.xlsx]

## Sheet: 0.04x
surface protein	p_val	avg_log2FC	pct.1	pct.2	p_val_adj	cluster
CD35.1	1.51053e-21	1.46741	0.323	0.088	1.87306e-19	B
Ig.light.chain.kappa.1	1.25706e-10	1.18455	0.175	0.047	1.55876e-08	B
CD19.1	1.66362e-218	1.01022	1	0	2.06289e-216	B
IgM.1	6.80671e-13	0.988958	0.238	0.073	8.44032e-11	B
CD32.1	1.68095e-22	0.861698	0.274	0.057	2.08437e-20	B
Ig.light.chain.lambda.1	1.44196e-05	0.600597	0.157	0.064	0.00178804	B
CD73.1	3.404e-06	0.555028	0.215	0.11	0.000422096	B
CD69.1	1.51318e-07	0.489792	0.202	0.079	1.87634e-05	B
IgD.1	1.30858e-17	0.409301	0.247	0.062	1.62264e-15	B
CD268.1	4.13076e-17	0.353273	0.247	0.059	5.12214e-15	B
CD21.1	2.25023e-16	0.345534	0.265	0.074	2.79029e-14	B
HLA.DR.1	6.47158e-13	0.342062	0.229	0.068	8.02476e-11	B
CD24.1	2.94774e-10	0.326693	0.152	0.038	3.6552e-08	B
CD107a.1	0.0017287	0.310395	0.121	0.059	0.214359	B
CD66b.1	0.000400114	0.2465	0.139	0.067	0.0496141	B
CD54.1	1.51136e-07	0.245341	0.229	0.097	1.87409e-05	B
CD40.1	3.10086e-12	0.23174	0.202	0.057	3.84507e-10	B
CD20.1	2.21578e-14	0.218764	0.22	0.055	2.74757e-12	B
CD10	7.9102e-06	0.178565	0.04	0.004	0.000980865	B
CD70	0.00499502	0.165422	0.946	0.946	0.619382	B
CD196.1	2.23114e-06	0.127033	0.143	0.053	0.000276661	B
CD22.1	9.67872e-07	0.0706514	0.175	0.067	0.000120016	B
CD14.1	0.0066839	-0.0609237	0.076	0.145	0.828803	B
CD56.1	0.00320949	-0.0986928	0.117	0.207	0.397977	B
CD7.1	6.37639e-06	-0.176303	0.229	0.378	0.000790672	B
CD99.1	8.1063e-06	-0.211408	0.906	0.962	0.00100518	B
CD28.1	3.07709e-05	-0.309049	0.094	0.22	0.00381559	B
CD101.1	6.63597e-05	-0.317394	0.099	0.227	0.0082286	B
CD2.1	2.05747e-06	-0.419839	0.211	0.372	0.000255126	B
CD49f.1	1.24598e-06	-0.6271	0.395	0.607	0.000154502	B
CD4.1	1.153e-15	-0.96743	0.152	0.469	1.42972e-13	B
CD5.1	1.85055e-12	-1.00219	0.22	0.484	2.29468e-10	B
CD3.1	2.24947e-71	-1.69655	0	0.754	2.78934e-69	B
CD3	9.31767e-136	1.50554	1	0.149	1.15539e-133	CD4T
CD4	7.93006e-60	1.39273	0.646	0.134	9.83328e-58	CD4T
CD5	4.61717e-37	1.22227	0.618	0.22	5.72529e-35	CD4T
CD2	2.94946e-11	0.368682	0.435	0.23	3.65733e-09	CD4T
CD28	2.11396e-09	0.368085	0.262	0.118	2.62131e-07	CD4T
CD278	1.20531e-06	0.266975	0.15	0.059	0.000149458	CD4T
CD82	0.000151407	0.236486	0.327	0.22	0.0187744	CD4T
CD101	0.000209699	0.135445	0.249	0.145	0.0260027	CD4T
CD49f	1.55854e-05	0.121174	0.637	0.479	0.00193259	CD4T
CD7	0.000372001	0.108257	0.397	0.289	0.0461281	CD4T
CD99	0.0011619	0.0880676	0.968	0.931	0.144076	CD4T
CD22	0.000942349	-0.0362978	0.061	0.122	0.116851	CD4T
CD14	0.00029444	-0.0610822	0.093	0.169	0.0365106	CD4T
CD196	0.000472768	-0.0723491	0.046	0.102	0.0586233	CD4T
CD20	1.54211e-06	-0.107717	0.049	0.136	0.000191222	CD4T
CD40	6.7786e-05	-0.111222	0.055	0.124	0.00840546	CD4T
CD155	0.00929677	-0.130616	0.055	0.098	1	CD4T
CD268	3.79906e-06	-0.170696	0.059	0.145	0.000471083	CD4T
CD21	8.71144e-07	-0.174004	0.07	0.165	0.000108022	CD4T
CD66b	0.00394176	-0.178538	0.059	0.108	0.488779	CD4T
CD24	2.29108e-05	-0.195121	0.032	0.096	0.00284094	CD4T
CD328	6.15947e-19	-0.200513	0.048	0.238	7.63774e-17	CD4T
IgD	8.40937e-08	-0.206939	0.055	0.153	1.04276e-05	CD4T
CD94	2.22261e-08	-0.235813	0.042	0.138	2.75603e-06	CD4T
HLA.DR	8.9384e-09	-0.237924	0.051	0.159	1.10836e-06	CD4T
CD158b	0.00016263	-0.295626	0.124	0.202	0.0201661	CD4T
CD58	0.00224606	-0.31064	0.032	0.075	0.278512	CD4T
CD107a	0.00034026	-0.313779	0.046	0.102	0.0421923	CD4T
CD158e1	4.9851e-07	-0.325485	0.03	0.108	6.18153e-05	CD4T
CD73	2.14583e-08	-0.413084	0.078	0.191	2.66083e-06	CD4T
CD56	9.73987e-37	-0.475135	0.038	0.346	1.20774e-34	CD4T
CD69	8.11849e-06	-0.478689	0.067	0.149	0.00100669	CD4T
CD54	1.61476e-10	-0.503485	0.063	0.193	2.00231e-08	CD4T
CLEC12A	5.70477e-05	-0.511745	0.04	0.104	0.00707391	CD4T
CD19	4.15615e-67	-0.546596	0	0.454	5.15363e-65	CD4T
CD8	1.7896e-32	-0.567894	0	0.238	2.2191e-30	CD4T
CD32	1.21018e-13	-0.621617	0.038	0.175	1.50063e-11	CD4T
IgM	0.000210964	-0.633534	0.076	0.145	0.0261596	CD4T
Ig.light.chain.lambda	0.00562784	-0.709664	0.061	0.11	0.697852	CD4T
CD35	1.99166e-10	-1.1246	0.078	0.206	2.46965e-08	CD4T
Ig.light.chain.kappa	0.000220958	-1.17334	0.046	0.106	0.0273988	CD4T
CD11b	2.50594e-22	-1.27767	0.057	0.283	3.10736e-20	CD4T
CD16	5.9978e-29	-1.30678	0.07	0.338	7.43728e-27	CD4T
CD45RA	2.16434e-25	-1.4146	0.2	0.477	2.68378e-23	CD4T
IgG.Fc	0.000799452	-1.94496	0.002	0.026	0.0991321	CD4T
CD8.1	1.48967e-137	1.64604	1	0.047	1.8472e-135	CD8T
CD62L	0.00175984	1.29956	0.123	0.043	0.21822	CD8T
CD45RA.2	7.80532e-10	1.08908	0.616	0.311	9.6786e-08	CD8T
CD3.3	1.45777e-08	0.489742	1	0.557	1.80764e-06	CD8T
CD73.2	9.84085e-15	0.459471	0.438	0.109	1.22027e-12	CD8T
CD2.3	0.000970899	0.433995	0.493	0.324	0.120391	CD8T
CD328.2	0.00402544	-0.121091	0.027	0.148	0.499155	CD8T
CD19.3	3.3241e-06	-0.309862	0	0.236	0.000412188	CD8T
CD4.3	4.43597e-05	-0.551254	0.164	0.417	0.0055006	CD8T
IgM.2	0.00612278	-0.892681	0.014	0.117	0.759224	CD8T
CLEC12A.1	3.59117e-09	1.4024	0.254	0.059	4.45305e-07	CM
CD58.1	1.77827e-09	1.28018	0.22	0.043	2.20506e-07	CM
CD69.2	5.37126e-06	0.927599	0.271	0.096	0.000666036	CM
CD95	3.83184e-09	0.863148	0.169	0.026	4.75149e-07	CM
CD35.2	0.0012729	0.83115	0.271	0.132	0.15784	CM
CD49f.3	3.41997e-05	0.691897	0.695	0.552	0.00424076	CM
CD224.1	1.19926e-05	0.676238	0.305	0.121	0.00148708	CM
CD107a.2	2.40406e-06	0.669082	0.22	0.064	0.000298103	CM
CD14.3	7.88116e-95	0.63245	1	0.076	9.77264e-93	CM
CD155.1	3.72319e-08	0.511567	0.254	0.065	4.61676e-06	CM
CD54.2	7.45242e-05	0.488568	0.288	0.116	0.009241	CM
CD33.1	1.64844e-07	0.305693	0.254	0.071	2.04406e-05	CM
CD32.2	0.00276309	0.203744	0.22	0.097	0.342623	CM
CD30	0.00500057	-0.186542	0.915	0.973	0.62007	CM
CD56.3	0.000513671	-0.299797	0.017	0.197	0.0636952	CM
CD19.4	3.33326e-05	-0.305781	0	0.233	0.00413324	CM
CD2.4	0.000148592	-0.551976	0.102	0.351	0.0184255	CM
CD4.4	0.00300229	-0.678762	0.254	0.408	0.372284	CM
CD16.2	8.9448e-05	-1.05322	0	0.212	0.0110916	CM
CD45RA.3	8.9792e-05	-1.47319	0.085	0.349	0.0111342	CM
CD3.4	6.0069e-17	-1.51479	0	0.625	7.44855e-15	CM
IgG.Fc.1	0.00107875	2.18878	0.044	0.009	0.133764	NK
CD16.1	2.23039e-74	1.98869	0.757	0.114	2.76568e-72	NK
CD45RA.1	2.45009e-27	1.60859	0.706	0.276	3.03811e-25	NK
CD56.2	4.50746e-151	1.07619	1	0.061	5.58925e-149	NK
CD11b.1	2.62378e-31	0.84067	0.522	0.111	3.25349e-29	NK
CD158e1.1	6.16572e-15	0.735482	0.221	0.044	7.64549e-13	NK
CD158b.1	5.30235e-08	0.495859	0.309	0.138	6.57491e-06	NK
CD94.1	1.56401e-20	0.49439	0.294	0.057	1.93937e-18	NK
CD328.1	1.53296e-40	0.445637	0.5	0.084	1.90088e-38	NK
CD49f.2	0.000111539	0.210271	0.412	0.583	0.0138309	NK
CD33	0.00880471	0.0525634	0.14	0.073	1	NK
CD14.2	1.42954e-06	-0.121807	0	0.15	0.000177263	NK
CD101.2	0.00111467	-0.223539	0.088	0.216	0.138219	NK
CD278.1	0.000174647	-0.279792	0.015	0.12	0.0216562	NK
CD224	0.00694662	-0.282668	0.059	0.143	0.861381	NK
CD2.2	0.000101647	-0.303396	0.176	0.361	0.0126042	NK
CD19.2	5.04255e-11	-0.329665	0	0.253	6.25276e-09	NK
CD28.2	6.55112e-05	-0.379668	0.074	0.211	0.00812338	NK
CD82.1	7.00253e-11	-0.887873	0.044	0.311	8.68314e-09	NK
CD4.2	1.09897e-19	-1.56778	0.037	0.455	1.36273e-17	NK
CD3.2	4.89412e-40	-1.59451	0	0.68	6.06871e-38	NK
CD5.2	1.33739e-20	-2.10104	0.044	0.485	1.65836e-18	NK

## Sheet: 0.2x
surface protein	p_val	avg_log2FC	pct.1	pct.2	p_val_adj	cluster
CD35.2	2.20056e-104	2.89457	0.746	0.078	2.7287e-102	B
IgG.Fc.1	1.96177e-12	2.78057	0.067	0.003	2.4326e-10	B
Ig.light.chain.kappa.1	2.46971e-37	2.72937	0.366	0.054	3.06244e-35	B
CD32.1	2.81959e-109	2.67477	0.754	0.079	3.49629e-107	B
CD1c	1.31612e-07	2.54148	0.209	0.077	1.63199e-05	B
IgM.1	2.38865e-60	2.54008	0.515	0.067	2.96192e-58	B
CD19.2	5.36517e-284	2.10708	1	0	6.65281e-282	B
Ig.light.chain.lambda.1	2.84686e-21	1.99591	0.284	0.057	3.5301e-19	B
CD69.2	1.41484e-58	1.81321	0.522	0.063	1.7544e-56	B
CD73.2	3.74018e-35	1.77239	0.627	0.21	4.63783e-33	B
IgA	0.00886222	1.38243	0.224	0.149	1	B
IgD.1	4.50438e-53	1.31348	0.522	0.088	5.58543e-51	B
CD21.1	2.00286e-76	1.25139	0.664	0.102	2.48354e-74	B
HLA.DR.1	2.82814e-76	1.13014	0.619	0.073	3.50689e-74	B
CD54.1	1.21556e-24	1.07554	0.418	0.101	1.5073e-22	B
CD40.1	1.47213e-90	0.860857	0.612	0.054	1.82544e-88	B
CD268.1	1.25641e-60	0.855369	0.493	0.058	1.55795e-58	B
CD20.2	1.90043e-77	0.841644	0.56	0.056	2.35653e-75	B
CD24.1	4.28019e-32	0.822965	0.351	0.057	5.30743e-30	B
CD82.2	3.67075e-06	0.815529	0.537	0.389	0.000455173	B
CD45RA.2	4.38363e-16	0.803204	0.933	0.734	5.43571e-14	B
CD196.1	5.79564e-55	0.618218	0.545	0.086	7.1866e-53	B
CD10.1	4.60544e-13	0.569546	0.075	0.004	5.71074e-11	B
CD272.2	1.68382e-25	0.548728	0.366	0.08	2.08794e-23	B
CD305.1	2.11479e-08	0.493735	0.716	0.628	2.62234e-06	B
CD23	6.2082e-05	0.393624	0.194	0.089	0.00769817	B
CD185	6.21089e-20	0.367602	0.291	0.063	7.70151e-18	B
CD66b.1	3.76078e-07	0.334725	0.201	0.073	4.66337e-05	B
CX3CR1.2	0.00841131	0.32431	0.157	0.089	1	B
CD39.1	6.03495e-20	0.313013	0.313	0.075	7.48334e-18	B
CD107a.1	0.00121559	0.308606	0.127	0.055	0.150733	B
CD38.2	0.000153653	0.302903	0.388	0.225	0.019053	B
CD22.1	8.87261e-34	0.278163	0.373	0.06	1.1002e-31	B
CD70.1	6.71293e-09	0.248152	0.97	0.961	8.32403e-07	B
CD360.1	2.97942e-05	0.221462	0.187	0.079	0.00369449	B
CD31.1	0.000135568	0.140891	0.522	0.347	0.0168105	B
CD49d.1	0.00242796	0.136726	0.94	0.859	0.301068	B
CD123.1	0.00288686	0.0910524	0.112	0.051	0.357971	B
CD85j	0.00250069	0.0778067	0.119	0.053	0.310086	B
CD45.2	1.55102e-06	-0.228001	0.948	0.983	0.000192326	B
CD26.2	0.000447562	-0.292292	0.119	0.254	0.0554977	B
CD224.1	0.00733925	-0.330082	0.104	0.198	0.910067	B
CD194.2	0.00107056	-0.333201	0.104	0.216	0.13275	B
CD18	1.09669e-12	-0.341583	0.552	0.791	1.3599e-10	B
CD27.2	9.1581e-10	-0.355442	0.127	0.38	1.1356e-07	B
CD47.2	3.7584e-11	-0.37585	0.933	0.967	4.66042e-09	B
CD279.1	0.00100637	-0.412196	0.052	0.156	0.12479	B
CD8.1	0.000652901	-0.485035	0.127	0.255	0.0809597	B
CD226.1	7.55019e-06	-0.519243	0.194	0.398	0.000936223	B
CD7.1	4.02882e-23	-0.533488	0.201	0.66	4.99574e-21	B
CD278.2	7.24798e-11	-0.535251	0.067	0.331	8.9875e-09	B
integrin.B7.1	0.00468685	-0.671129	0.187	0.281	0.58117	B
CD127.2	1.50526e-19	-0.684458	0.179	0.6	1.86652e-17	B
CD99.1	9.97321e-21	-0.709355	0.806	0.977	1.23668e-18	B
CD101.2	9.70363e-09	-0.874045	0.09	0.327	1.20325e-06	B
CD28.2	6.39855e-18	-0.949291	0.052	0.45	7.93421e-16	B
CD62L.2	2.30626e-11	-1.02804	0.216	0.522	2.85977e-09	B
CD2.2	1.70795e-38	-1.3043	0.127	0.758	2.11786e-36	B
CD49f.2	1.4519e-25	-1.69433	0.201	0.732	1.80036e-23	B
TCRab.2	3.49127e-33	-1.85309	0.082	0.661	4.32917e-31	B
CD3.2	3.40882e-56	-2.32378	0	0.825	4.22693e-54	B
CD4.2	3.92606e-38	-2.49955	0.037	0.678	4.86831e-36	B
CD5.2	8.72595e-45	-2.56594	0.134	0.808	1.08202e-42	B
CD4.1	3.52701e-128	1.76631	0.931	0.218	4.37349e-126	CD4T
CD5.1	2.16235e-87	1.28283	0.975	0.445	2.68132e-85	CD4T
CD3.1	1.05085e-97	1.18956	1	0.418	1.30305e-95	CD4T
TCRab.1	8.40795e-65	1.07159	0.8	0.356	1.04259e-62	CD4T
CD62L.1	1.88454e-27	0.857961	0.631	0.316	2.33684e-25	CD4T
CD49f.1	2.90479e-20	0.742805	0.778	0.553	3.60194e-18	CD4T
CD28.1	1.08219e-37	0.665597	0.571	0.208	1.34191e-35	CD4T
CD52.1	1.86179e-21	0.621911	0.548	0.289	2.30862e-19	CD4T
CD278.1	3.69706e-22	0.441061	0.412	0.17	4.58435e-20	CD4T
CD2.1	4.02049e-24	0.433269	0.834	0.519	4.98541e-22	CD4T
CD127.1	7.17984e-22	0.386314	0.675	0.409	8.903e-20	CD4T
CD82.1	5.28379e-13	0.350802	0.502	0.284	6.5519e-11	CD4T
CD26.1	1.39631e-15	0.347258	0.326	0.134	1.73142e-13	CD4T
CD194.1	1.24118e-08	0.299793	0.259	0.137	1.53906e-06	CD4T
CD47.1	8.00601e-18	0.284055	0.985	0.938	9.92745e-16	CD4T
CD27.1	4.78253e-18	0.281716	0.454	0.23	5.93034e-16	CD4T
CD197.1	0.000223669	0.229291	0.141	0.077	0.0277349	CD4T
CD101.1	1.47861e-06	0.188704	0.365	0.225	0.000183347	CD4T
CD7	4.30337e-08	0.174902	0.678	0.533	5.33617e-06	CD4T
CD45.1	5.86984e-06	0.130687	0.986	0.971	0.00072786	CD4T
CD99	0.000212307	0.122373	0.975	0.94	0.0263261	CD4T
CD44.1	0.00826961	0.0662168	0.46	0.411	1	CD4T
CD70	0.00075815	-0.0516786	0.963	0.96	0.0940106	CD4T
CD154	0.00781278	-0.0536178	0.982	0.983	0.968785	CD4T
CD22	7.32692e-07	-0.0731453	0.057	0.136	9.08538e-05	CD4T
CD39	2.86913e-06	-0.102096	0.067	0.141	0.000355772	CD4T
CD123	0.00891508	-0.107609	0.043	0.076	1	CD4T
CD66b	0.0092955	-0.109398	0.068	0.108	1	CD4T
CD360	0.000412855	-0.117221	0.065	0.12	0.051194	CD4T
CD272.1	0.00154776	-0.123	0.086	0.139	0.191922	CD4T
CD33	0.00926706	-0.144414	0.082	0.122	1	CD4T
CD49b	0.000712117	-0.145055	0.049	0.095	0.0883025	CD4T
CD36	0.00105435	-0.150477	0.047	0.091	0.13074	CD4T
CD196	5.93574e-10	-0.168858	0.083	0.196	7.36032e-08	CD4T
CD155	0.000378466	-0.179188	0.05	0.1	0.0469298	CD4T
CD10	0.000135935	-0.185985	0.001	0.024	0.016856	CD4T
CD337.1	1.28623e-06	-0.211887	0.021	0.077	0.000159492	CD4T
CD62P	0.00677649	-0.216374	0.058	0.096	0.840285	CD4T
CD24	1.97454e-05	-0.223227	0.058	0.124	0.00244843	CD4T
CD31	9.01555e-19	-0.23237	0.262	0.493	1.11793e-16	CD4T
CD107a	0.000499052	-0.234311	0.042	0.088	0.0618824	CD4T
CD20.1	1.16813e-12	-0.235929	0.054	0.174	1.44849e-10	CD4T
CD268	1.49894e-08	-0.23625	0.062	0.153	1.85869e-06	CD4T
CD305	0.00026428	-0.266699	0.626	0.651	0.0327707	CD4T
CD40	2.76551e-17	-0.267375	0.047	0.191	3.42923e-15	CD4T
CD314.1	2.89672e-19	-0.28934	0.071	0.244	3.59193e-17	CD4T
CD335.1	1.20445e-13	-0.317053	0.117	0.268	1.49352e-11	CD4T
CD38.1	5.59077e-09	-0.331712	0.182	0.316	6.93256e-07	CD4T
CD328.1	2.71609e-37	-0.338671	0.06	0.326	3.36795e-35	CD4T
CD57.1	2.56225e-06	-0.377256	0.065	0.137	0.000317719	CD4T
CD21	9.66713e-14	-0.40516	0.097	0.237	1.19872e-11	CD4T
CX3CR1.1	4.44409e-10	-0.413523	0.051	0.151	5.51067e-08	CD4T
CD11c.1	4.07206e-17	-0.414699	0.047	0.192	5.04935e-15	CD4T
CD94.1	1.00887e-20	-0.415276	0.06	0.234	1.251e-18	CD4T
IgD	5.21616e-09	-0.423829	0.087	0.189	6.46804e-07	CD4T
CD122.1	3.02599e-13	-0.462242	0.233	0.392	3.75222e-11	CD4T
HLA.DR	1.19723e-19	-0.472409	0.055	0.22	1.48456e-17	CD4T
CD158e1.1	4.79122e-08	-0.558896	0.074	0.162	5.94111e-06	CD4T
KLRG1.1	4.45486e-14	-0.57209	0.151	0.316	5.52402e-12	CD4T
CD158b.1	1.36887e-08	-0.612193	0.105	0.206	1.6974e-06	CD4T
CLEC12A	5.69859e-05	-0.637967	0.044	0.1	0.00706625	CD4T
CD158.1	2.59712e-15	-0.646822	0.046	0.177	3.22043e-13	CD4T
CD56.1	3.6225e-53	-0.682146	0.046	0.373	4.4919e-51	CD4T
IgG.Fc	0.00366108	-0.766589	0.003	0.019	0.453974	CD4T
CD19.1	5.97873e-42	-0.81695	0	0.23	7.41362e-40	CD4T
CD54	8.37635e-23	-0.820651	0.051	0.235	1.03867e-20	CD4T
Ig.light.chain.lambda	1.53921e-07	-0.851846	0.046	0.124	1.90862e-05	CD4T
CD244.1	7.95905e-54	-0.883878	0.057	0.404	9.86922e-52	CD4T
CD73.1	5.87121e-17	-0.904965	0.175	0.349	7.2803e-15	CD4T
CD69.1	4.79259e-20	-0.997069	0.04	0.198	5.94282e-18	CD4T
CD41	0.00184888	-1.09854	0.058	0.103	0.229261	CD4T
IgM	6.66518e-13	-1.12171	0.058	0.18	8.26482e-11	CD4T
CD45RA.1	1.24347e-46	-1.14682	0.691	0.833	1.54191e-44	CD4T
Ig.light.chain.kappa	9.30686e-10	-1.24754	0.044	0.137	1.15405e-07	CD4T
CD8	4.79106e-111	-1.32316	0	0.541	5.94091e-109	CD4T
CD32	2.67723e-27	-1.34128	0.057	0.261	3.31976e-25	CD4T
CD35.1	4.92886e-21	-1.74383	0.069	0.242	6.11179e-19	CD4T
CD16.1	1.8822e-36	-1.77056	0.126	0.4	2.33393e-34	CD4T
CD11b.1	7.41532e-47	-2.02677	0.064	0.378	9.195e-45	CD4T
CD8.2	6.14702e-210	1.99056	1	0.068	7.6223e-208	CD8T
KLRG1.2	0.00250767	0.606114	0.28	0.212	0.310951	CD8T
CD314.2	7.89175e-19	0.370549	0.325	0.108	9.78577e-17	CD8T
integrin.B7.2	0.000296947	0.369865	0.362	0.251	0.0368214	CD8T
CD279.2	0.000230939	0.352735	0.214	0.129	0.0286364	CD8T
CD2.3	2.50486e-08	0.312888	0.794	0.67	3.10602e-06	CD8T
CD73.3	6.56947e-14	0.29508	0.436	0.21	8.14615e-12	CD8T
CD127.3	5.67349e-06	0.202891	0.691	0.525	0.000703513	CD8T
CD99.2	0.00970708	0.200391	0.984	0.954	1	CD8T
CD5.3	0.00360883	0.182121	0.926	0.695	0.447495	CD8T
CD45.3	3.3507e-07	0.174668	0.992	0.976	4.15487e-05	CD8T
CD3.3	1.15942e-05	0.167692	1	0.68	0.00143768	CD8T
CD18.1	0.000307068	0.156277	0.844	0.749	0.0380765	CD8T
CD31.2	2.1462e-06	0.0853894	0.51	0.332	0.000266129	CD8T
CD39.2	0.00573608	-0.0731571	0.053	0.11	0.711274	CD8T
CD196.2	0.00169043	-0.10957	0.074	0.147	0.209613	CD8T
CD268.2	0.0031074	-0.150343	0.053	0.114	0.385318	CD8T
CD40.2	8.51435e-05	-0.155536	0.041	0.127	0.0105578	CD8T
CD335.2	0.00382903	-0.165869	0.123	0.198	0.4748	CD8T
CD328.2	2.22101e-07	-0.200595	0.07	0.204	2.75406e-05	CD8T
CD305.2	0.000167238	-0.253815	0.564	0.654	0.0207375	CD8T
CD122.2	0.00177205	-0.276755	0.239	0.319	0.219735	CD8T
CD244.2	0.00470771	-0.303494	0.152	0.225	0.583756	CD8T
CD56.2	1.30171e-06	-0.317856	0.086	0.216	0.000161412	CD8T
HLA.DR.2	8.80557e-06	-0.325902	0.045	0.148	0.00109189	CD8T
CD38.3	1.02627e-07	-0.339221	0.111	0.272	1.27257e-05	CD8T
CD158e1.2	2.88234e-05	-0.346716	0.037	0.13	0.0035741	CD8T
CD11c.2	2.73882e-05	-0.372948	0.037	0.129	0.00339614	CD8T
CD82.3	0.00135254	-0.383471	0.317	0.425	0.167714	CD8T
CD19.3	5.29512e-09	-0.504065	0	0.126	6.56595e-07	CD8T
CD69.3	0.0021132	-0.542792	0.058	0.123	0.262037	CD8T
CD4.3	9.68704e-10	-0.555092	0.436	0.653	1.20119e-07	CD8T
CD58	0.00445318	-0.563512	0.033	0.085	0.552194	CD8T
CLEC12A.1	0.00186882	-0.644687	0.025	0.079	0.231734	CD8T
IgM.2	0.00318897	-0.775834	0.062	0.125	0.395433	CD8T
CD32.2	2.4895e-08	-0.946148	0.037	0.174	3.08698e-06	CD8T
CD16.2	0.000515535	-1.02575	0.177	0.265	0.0639263	CD8T
CD35.3	1.17698e-07	-1.33405	0.041	0.171	1.45946e-05	CD8T
CD11b.2	4.81561e-10	-1.59203	0.062	0.237	5.97136e-08	CD8T
CD41.1	1.58988e-56	4.50911	0.781	0.061	1.97146e-54	CM
CD11b.3	7.86718e-28	4.22533	0.844	0.188	9.75531e-26	CM
CLEC12A.2	7.95939e-63	3.30851	0.781	0.051	9.86964e-61	CM
CD58.1	1.63156e-61	2.71508	0.812	0.057	2.02314e-59	CM
CD35.4	8.54773e-28	2.44863	0.781	0.131	1.05992e-25	CM
CD11c.3	1.14668e-39	2.14934	0.781	0.095	1.42188e-37	CM
CD62P.1	4.11781e-58	2.12404	0.781	0.057	5.10608e-56	CM
CD69.4	2.22819e-35	2.09688	0.75	0.094	2.76296e-33	CM
CD54.2	2.42126e-31	2.01785	0.781	0.117	3.00237e-29	CM
CD107a.2	2.24217e-47	1.86021	0.656	0.047	2.78029e-45	CM
CD155.1	5.179e-56	1.66888	0.75	0.055	6.42196e-54	CM
CD224.2	7.06263e-20	1.56112	0.75	0.175	8.75766e-18	CM
CD36.1	1.35984e-65	1.5233	0.781	0.049	1.6862e-63	CM
CD33.1	3.15745e-45	1.49841	0.781	0.083	3.91523e-43	CM
CD49b.1	5.80033e-58	1.47614	0.75	0.052	7.19241e-56	CM
CD95.1	1.02202e-14	1.35257	0.656	0.155	1.2673e-12	CM
CD101.3	7.27243e-13	1.32608	0.781	0.29	9.01781e-11	CM
CX3CR1.3	3.39576e-20	1.30786	0.562	0.084	4.21074e-18	CM
CD305.3	1.22238e-11	1.19635	0.875	0.631	1.51576e-09	CM
CD226.2	1.74239e-10	1.19016	0.781	0.367	2.16056e-08	CM
CD31.3	1.42095e-17	1.09518	0.844	0.353	1.76198e-15	CM
HLA.DR.3	1.04192e-16	1.01087	0.594	0.117	1.29198e-14	CM
CD88	4.70524e-14	0.970868	0.344	0.047	5.8345e-12	CM
CD32.3	2.42675e-23	0.936219	0.781	0.132	3.00917e-21	CM
CD244.3	7.69017e-17	0.813757	0.812	0.197	9.53581e-15	CM
GARP	1.50964e-29	0.777275	0.625	0.078	1.87195e-27	CM
CD14.1	1.64845e-82	0.759689	1	0.062	2.04408e-80	CM
CD49f.3	4.59053e-06	0.754054	0.938	0.671	0.000569225	CM
CD366	7.28376e-06	0.522374	0.281	0.072	0.000903186	CM
CD38.4	7.35048e-07	0.500034	0.625	0.232	9.1146e-05	CM
CD141	1.91623e-07	0.483577	0.281	0.058	2.37613e-05	CM
CD18.2	1.56327e-06	0.455743	0.969	0.762	0.000193845	CM
CD163	3.87217e-10	0.447742	0.344	0.063	4.80149e-08	CM
CD39.3	1.36492e-17	0.429417	0.531	0.089	1.69251e-15	CM
CD64	7.85782e-16	0.393042	0.469	0.081	9.7437e-14	CM
CD10.2	9.62735e-06	0.385139	0.094	0.009	0.00119379	CM
CD328.3	4.0745e-15	0.381634	0.719	0.165	5.05238e-13	CM
CD15	9.83769e-07	0.344323	0.281	0.064	0.000121987	CM
CD98	1.02321e-11	0.30965	0.344	0.052	1.26878e-09	CM
CD86	4.8937e-16	0.286788	0.406	0.057	6.06819e-14	CM
CD29	1.56885e-09	0.267359	0.406	0.087	1.94537e-07	CM
CD195	0.00840221	0.244325	0.188	0.068	1	CM
CD123.2	0.00989199	0.215715	0.156	0.055	1	CM
CD70.2	0.00234098	0.179455	1	0.961	0.290281	CM
CD44.2	0.000590318	0.169183	0.719	0.431	0.0731995	CM
CD45.4	0.00784291	-0.269841	0.969	0.98	0.97252	CM
CD27.3	0.000904823	-0.401344	0.062	0.361	0.112198	CM
CD194.3	0.00396414	-0.472812	0	0.21	0.491554	CM
CD278.3	0.000214029	-0.591568	0	0.312	0.0265396	CM
CD127.4	5.33012e-05	-0.608137	0.188	0.566	0.00660935	CM
CD7.2	3.25957e-08	-0.611462	0.094	0.626	4.04186e-06	CM
integrin.B7.3	0.008384	-0.969028	0.062	0.277	1	CM
CD28.3	5.28387e-06	-1.04451	0	0.419	0.0006552	CM
CD2.4	4.61265e-08	-1.09262	0.156	0.707	5.71969e-06	CM
CD52.2	5.60435e-05	-1.15155	0.094	0.441	0.00694939	CM
CD16.3	0.00115748	-1.52617	0	0.255	0.143527	CM
CD4.4	2.51454e-07	-1.73673	0.125	0.625	3.11803e-05	CM
TCRab.3	3.63286e-09	-1.903	0.062	0.615	4.50475e-07	CM
CD45RA.3	2.84497e-09	-1.9715	0.188	0.769	3.52776e-07	CM
CD3.4	1.34218e-13	-2.22802	0	0.758	1.6643e-11	CM
CD62L.3	4.60874e-06	-2.44828	0.062	0.501	0.000571484	CM
CD5.4	5.47643e-11	-2.5263	0.125	0.754	6.79077e-09	CM
CD16	5.34977e-126	2.81429	0.908	0.148	6.63372e-124	NK
CD244	3.17117e-111	1.45958	0.838	0.116	3.93225e-109	NK
CD56	4.60648e-197	1.42658	1	0.068	5.71204e-195	NK
CD11b	1.33038e-114	1.4044	0.855	0.104	1.64967e-112	NK
CD158e1	1.73686e-40	1.31743	0.393	0.07	2.1537e-38	NK
CD158	1.10287e-46	1.26841	0.405	0.058	1.36756e-44	NK
CD45RA	4.56401e-45	1.14266	0.948	0.725	5.65937e-43	NK
CD122	2.62737e-59	1.1356	0.757	0.235	3.25793e-57	NK
CD158b	1.25308e-24	1.0881	0.387	0.114	1.55382e-22	NK
CD57	1.62845e-28	0.965544	0.318	0.064	2.01928e-26	NK
CD94	9.35669e-58	0.930228	0.514	0.08	1.16023e-55	NK
CD328	1.50432e-99	0.770003	0.728	0.095	1.86536e-97	NK
CD335	3.66028e-49	0.759359	0.561	0.127	4.53874e-47	NK
CD38	2.22962e-19	0.636615	0.491	0.204	2.76473e-17	NK
KLRG1	1.98821e-23	0.577319	0.514	0.181	2.46538e-21	NK
CD337	2.21181e-22	0.544461	0.191	0.024	2.74264e-20	NK
CD226	9.792e-11	0.535518	0.59	0.344	1.21421e-08	NK
CX3CR1	3.20325e-08	0.483173	0.208	0.079	3.97203e-06	NK
CD11c	1.25013e-20	0.287775	0.324	0.08	1.55016e-18	NK
CD314	1.24903e-05	0.173255	0.254	0.132	0.00154879	NK
CD14	1.68913e-05	-0.0850266	0	0.098	0.00209453	NK
CD272	0.00756683	-0.133549	0.052	0.119	0.938287	NK
CD20	0.00161843	-0.150153	0.04	0.118	0.200685	NK
CD44	5.51079e-08	-0.184267	0.254	0.466	6.83338e-06	NK
CD96	0.00138593	-0.193974	0.798	0.896	0.171856	NK
CD49d	0.00504088	-0.233646	0.861	0.868	0.62507	NK
CD47	4.72232e-08	-0.264839	0.913	0.972	5.85568e-06	NK
CD197	0.00115132	-0.315852	0.04	0.124	0.142764	NK
CD45	2.91309e-12	-0.320158	0.96	0.982	3.61224e-10	NK
CD194	6.22433e-05	-0.368457	0.098	0.221	0.00771817	NK
CD279	0.0003999	-0.386958	0.058	0.158	0.0495876	NK
CD27	5.68085e-17	-0.464866	0.069	0.397	7.04425e-15	NK
CD278	1.12964e-10	-0.475069	0.098	0.335	1.40076e-08	NK
CD19	1.83766e-06	-0.477468	0	0.119	0.00022787	NK
CD26	1.53149e-12	-0.516451	0.023	0.273	1.89904e-10	NK
CD69	0.00166138	-0.516576	0.04	0.121	0.206011	NK
CD2	9.83208e-13	-0.51995	0.503	0.722	1.21918e-10	NK
CD224	3.60568e-06	-0.534879	0.064	0.208	0.000447104	NK
CD127	8.66725e-21	-0.626988	0.231	0.606	1.07474e-18	NK
CD73	3.28161e-11	-0.756996	0.052	0.283	4.0692e-09	NK
integrin.B7	2.92463e-05	-0.811351	0.15	0.29	0.00362654	NK
CD101	6.70657e-13	-0.836978	0.064	0.339	8.31615e-11	NK
CD95	1.34491e-07	-0.950425	0.029	0.188	1.66769e-05	NK
CD28	4.7148e-24	-0.968998	0.04	0.465	5.84635e-22	NK
CD35	5.67841e-06	-1.12375	0.035	0.164	0.000704123	NK
CD49f	6.9481e-14	-1.32517	0.503	0.704	8.61565e-12	NK
CD82	4.87663e-23	-1.38221	0.058	0.458	6.04703e-21	NK
CD52	2.66166e-27	-1.43803	0.029	0.494	3.30046e-25	NK
TCRab	9.35965e-43	-1.84672	0.098	0.679	1.1606e-40	NK
CD62L	6.12213e-26	-2.22887	0.098	0.55	7.59144e-24	NK
CD4	9.21976e-47	-2.33511	0.069	0.696	1.14325e-44	NK
CD3	1.95266e-74	-2.36309	0	0.853	2.4213e-72	NK
CD5	1.9504e-63	-2.9549	0.069	0.841	2.4185e-61	NK

## Sheet: 1x
surface protein	p_val	avg_log2FC	pct.1	pct.2	p_val_adj	cluster
Ig.light.chain.kappa.1	3.94893e-88	4.43499	0.376	0.006	4.89667e-86	B
IgM.1	7.45269e-78	4.40987	0.634	0.062	9.24133e-76	B
Ig.light.chain.lambda.1	4.21156e-41	3.73342	0.409	0.048	5.22233e-39	B
CD32.2	5.92373e-107	3.66457	0.796	0.072	7.34543e-105	B
CD35.3	4.65784e-88	3.20101	0.763	0.081	5.77572e-86	B
CD19.3	8.07474e-295	3.16443	1	0	1.00127e-292	B
CD21.2	4.65507e-112	2.41738	0.742	0.053	5.77229e-110	B
IgD.1	6.61839e-70	2.39196	0.581	0.058	8.2068e-68	B
HLA.DR.3	5.05266e-93	2.37769	0.796	0.082	6.2653e-91	B
CD69.2	2.22072e-52	2.0973	0.645	0.101	2.75369e-50	B
IgA	6.63355e-05	1.91897	0.215	0.091	0.00822561	B
CD73.3	3.27105e-15	1.91183	0.602	0.3	4.0561e-13	B
CD40.3	1.17656e-96	1.7377	0.742	0.07	1.45893e-94	B
CD268.3	1.2635e-109	1.69735	0.72	0.049	1.56675e-107	B
CD24.2	9.51624e-77	1.69171	0.581	0.048	1.18001e-74	B
CD20.2	3.55639e-108	1.66705	0.742	0.056	4.40993e-106	B
IgG.Fc.1	4.36514e-07	1.34065	0.054	0.005	5.41278e-05	B
CD39.3	1.45654e-64	1.22513	0.688	0.098	1.80611e-62	B
CD1c.2	8.43148e-36	1.20639	0.419	0.06	1.0455e-33	B
CD54.2	7.7319e-12	1.17815	0.387	0.13	9.58755e-10	B
CD185.3	3.37549e-60	0.936157	0.581	0.069	4.18561e-58	B
CD79b	1.17508e-21	0.900107	0.699	0.356	1.4571e-19	B
CD196.2	3.00149e-64	0.838125	0.624	0.074	3.72184e-62	B
CD23	2.86799e-18	0.802367	0.333	0.072	3.5563e-16	B
CD45RA.3	2.95427e-14	0.802156	0.957	0.68	3.66329e-12	B
CD22.2	4.28502e-75	0.767251	0.667	0.077	5.31342e-73	B
CD272.1	1.13142e-31	0.688584	0.624	0.18	1.40297e-29	B
CD82.3	0.00093119	0.638649	0.742	0.676	0.115468	B
CD11c.3	0.000105749	0.570016	0.366	0.194	0.0131129	B
CD305.2	2.40941e-06	0.541297	0.839	0.749	0.000298766	B
CD10	4.57799e-10	0.400231	0.054	0.002	5.6767e-08	B
CD1d.2	1.27444e-18	0.366393	0.366	0.086	1.58031e-16	B
CD66b	3.61912e-08	0.347702	0.226	0.07	4.48771e-06	B
CD44.3	3.53364e-06	0.330546	0.753	0.87	0.000438171	B
CD360.2	2.76298e-06	0.305213	0.495	0.255	0.00034261	B
CD123	0.00358301	0.24636	0.14	0.063	0.444293	B
CD85j.1	1.00031e-09	0.230018	0.247	0.072	1.24039e-07	B
CD70.1	6.62298e-06	0.218206	0.978	0.99	0.000821249	B
CD158f	6.02765e-06	0.207236	0.054	0.006	0.000747428	B
CD154.1	0.00182156	0.162626	1	0.97	0.225873	B
CD267	8.16521e-06	0.104898	0.043	0.004	0.00101249	B
CD31.2	0.00264928	0.0910068	0.645	0.415	0.32851	B
CD29.1	0.00662768	-0.208978	0.075	0.19	0.821832	B
CD96.3	2.96185e-05	-0.261409	0.957	0.973	0.0036727	B
CD52.2	0.00885578	-0.262651	0.677	0.733	1	B
CD314.3	0.00114513	-0.38644	0.14	0.287	0.141996	B
CD45.3	9.23368e-13	-0.391827	1	0.997	1.14498e-10	B
CD11a.3	3.47079e-14	-0.454066	0.806	0.972	4.30378e-12	B
CD18.1	3.61049e-16	-0.53442	0.849	0.954	4.477e-14	B
CD47.3	1.14543e-15	-0.542755	0.968	0.993	1.42034e-13	B
CD279.2	1.40477e-05	-0.671426	0.043	0.232	0.00174191	B
CD224.2	0.000123397	-0.674241	0.118	0.305	0.0153012	B
CD99.1	5.16805e-20	-0.963158	0.925	0.999	6.40838e-18	B
CD95.2	2.09753e-07	-1.08912	0.172	0.442	2.60094e-05	B
KLRG1.2	0.00285337	-1.143	0.258	0.392	0.353818	B
CD194.2	1.7261e-07	-1.18721	0.043	0.289	2.14036e-05	B
CD7.3	8.80651e-29	-1.2481	0.204	0.865	1.09201e-26	B
CD101.3	4.44905e-11	-1.25161	0.075	0.442	5.51682e-09	B
CD27.3	3.27328e-25	-1.26804	0.14	0.715	4.05887e-23	B
CD226.2	1.62902e-11	-1.29233	0.204	0.605	2.01999e-09	B
CD26.2	3.87976e-24	-1.40405	0.075	0.643	4.81091e-22	B
CD278.2	4.23836e-24	-1.42629	0.075	0.642	5.25557e-22	B
CD45RO.2	1.18563e-07	-1.59812	0.054	0.309	1.47018e-05	B
CD127.3	1.83752e-31	-1.71472	0.054	0.729	2.27852e-29	B
CD8.3	0.0050636	-2.1151	0.118	0.226	0.627886	B
CD28.2	1.8845e-35	-2.41757	0.043	0.774	2.33678e-33	B
CD2.3	1.07341e-44	-2.42147	0.183	0.94	1.33103e-42	B
CD49f.2	1.13434e-15	-2.50929	0.108	0.561	1.40658e-13	B
CD62L.2	2.26162e-16	-2.58595	0.204	0.62	2.8044e-14	B
TCRab.2	9.06408e-34	-3.17651	0.065	0.772	1.12395e-31	B
CD3.2	1.62134e-38	-3.80262	0	0.799	2.01047e-36	B
CD5.2	3.37992e-32	-3.91229	0.28	0.797	4.1911e-30	B
CD4.3	1.89361e-27	-4.171	0	0.653	2.34808e-25	B
CD4.2	7.47915e-189	3.20206	0.971	0.093	9.27414e-187	CD4T
CD5.1	3.80922e-133	1.91936	0.987	0.441	4.72343e-131	CD4T
TCRab.1	3.20737e-114	1.82064	0.948	0.403	3.97714e-112	CD4T
CD3.1	3.80582e-124	1.76941	1	0.38	4.71922e-122	CD4T
CD28.1	1.09743e-120	1.37713	0.979	0.362	1.36082e-118	CD4T
CD62L.1	2.06278e-50	1.27449	0.769	0.339	2.55785e-48	CD4T
CD52.1	1.13927e-84	1.16948	0.922	0.455	1.41269e-82	CD4T
CD278.1	4.5819e-87	1.06304	0.821	0.294	5.68156e-85	CD4T
CD45RO.1	4.21661e-18	0.941864	0.379	0.168	5.2286e-16	CD4T
CD82.2	4.17321e-60	0.935278	0.854	0.435	5.17478e-58	CD4T
CD26.1	2.11441e-77	0.903241	0.817	0.301	2.62187e-75	CD4T
CD49f.1	5.63282e-14	0.881195	0.601	0.428	6.98469e-12	CD4T
CD127.2	4.39038e-68	0.872913	0.891	0.385	5.44408e-66	CD4T
CD27.2	6.60866e-73	0.848372	0.885	0.378	8.19474e-71	CD4T
CD224.1	6.24288e-11	0.595407	0.357	0.199	7.74117e-09	CD4T
CD194.1	7.97773e-18	0.55952	0.352	0.158	9.89238e-16	CD4T
CD95.1	0.000541679	0.555559	0.439	0.401	0.0671682	CD4T
CD2.2	2.37906e-32	0.529857	0.995	0.737	2.95004e-30	CD4T
CD197.1	5.9947e-18	0.511193	0.479	0.258	7.43343e-16	CD4T
CD150.1	7.62257e-07	0.500477	0.206	0.106	9.45199e-05	CD4T
CD47.2	1.40288e-44	0.438702	0.995	0.986	1.73957e-42	CD4T
CD25.2	6.62674e-24	0.368873	0.348	0.116	8.21715e-22	CD4T
CD45.2	1.91632e-36	0.290164	0.997	0.996	2.37624e-34	CD4T
CD279.1	2.83087e-10	0.279809	0.28	0.133	3.51028e-08	CD4T
CD99	1.49066e-08	0.267722	1	0.986	1.84842e-06	CD4T
CD88	0.00145259	0.262113	0.061	0.106	0.180121	CD4T
CD101.2	1.55143e-09	0.205821	0.501	0.297	1.92377e-07	CD4T
CD44.2	3.79465e-31	0.195249	0.944	0.746	4.70536e-29	CD4T
CD7.2	2.56627e-06	0.192889	0.87	0.747	0.000318217	CD4T
CD96.2	3.33463e-07	0.130902	0.979	0.962	4.13494e-05	CD4T
CD226.1	0.000744645	0.0145681	0.539	0.631	0.092336	CD4T
CD66a.c.e.1	0.00422728	-0.0112559	0.039	0.075	0.524182	CD4T
CD98	0.00102711	-0.0562884	0.038	0.079	0.127362	CD4T
CD64	7.3055e-06	-0.0664097	0.043	0.104	0.000905881	CD4T
GARP	0.000194193	-0.0698038	0.027	0.068	0.0240799	CD4T
CD86	4.46831e-05	-0.0741198	0.059	0.118	0.0055407	CD4T
CD85j	0.000134088	-0.0861774	0.061	0.116	0.016627	CD4T
CD319.1	1.6538e-06	-0.105827	0	0.029	0.000205071	CD4T
CD14.1	7.44009e-06	-0.107157	0.043	0.104	0.000922571	CD4T
CD1d.1	4.75945e-08	-0.12652	0.068	0.158	5.90172e-06	CD4T
CD70	0.000344662	-0.127638	0.987	0.993	0.042738	CD4T
CD196.1	0.000244222	-0.137435	0.087	0.147	0.0302835	CD4T
CD49b	0.000947366	-0.147213	0.077	0.129	0.117473	CD4T
CD185.2	0.000293118	-0.157373	0.081	0.138	0.0363467	CD4T
CD22.1	6.37463e-09	-0.161457	0.078	0.174	7.90455e-07	CD4T
CD11a.2	1.22397e-06	-0.16631	0.962	0.959	0.000151773	CD4T
CD195.1	0.000407225	-0.16842	0.048	0.099	0.0504959	CD4T
CD1c.1	0.00736529	-0.169948	0.068	0.108	0.913296	CD4T
CD161.1	1.67867e-05	-0.17084	0.229	0.323	0.00208155	CD4T
CD107a.1	0.00113128	-0.259365	0.059	0.106	0.140278	CD4T
CD155.1	3.31531e-11	-0.261776	0.049	0.154	4.11099e-09	CD4T
CD366.2	6.70702e-10	-0.364316	0.056	0.154	8.31671e-08	CD4T
CD39.2	4.84843e-16	-0.380793	0.078	0.224	6.01205e-14	CD4T
CD360.1	1.00334e-22	-0.382264	0.177	0.407	1.24414e-20	CD4T
CD268.2	7.69959e-10	-0.440843	0.057	0.151	9.5475e-08	CD4T
CD20.1	2.38199e-12	-0.44377	0.057	0.168	2.95366e-10	CD4T
CD24.1	8.11744e-10	-0.459757	0.047	0.138	1.00656e-07	CD4T
CD305.1	1.67711e-17	-0.462869	0.694	0.841	2.07961e-15	CD4T
TIGIT.1	8.98379e-19	-0.495671	0.139	0.341	1.11399e-16	CD4T
CD36.1	3.52482e-07	-0.506639	0.061	0.14	4.37077e-05	CD4T
CD40.2	1.36255e-17	-0.510873	0.057	0.201	1.68956e-15	CD4T
CD62P	0.000195861	-0.533534	0.067	0.122	0.0242868	CD4T
CD33.1	0.000180064	-0.549694	0.076	0.133	0.0223279	CD4T
CD31.1	9.19223e-36	-0.691943	0.295	0.624	1.13984e-33	CD4T
IgD	1.91682e-07	-0.769074	0.062	0.14	2.37686e-05	CD4T
CD21.1	3.34267e-14	-0.794343	0.051	0.17	4.14491e-12	CD4T
CD38.2	1.38474e-17	-0.853248	0.244	0.434	1.71708e-15	CD4T
CD337.2	1.97712e-38	-0.8816	0.013	0.228	2.45162e-36	CD4T
CD158b.1	4.13686e-13	-0.888825	0.131	0.271	5.12971e-11	CD4T
CD314.2	7.99367e-93	-0.974089	0.074	0.565	9.91215e-91	CD4T
CD57.1	6.02077e-18	-0.980085	0.054	0.201	7.46575e-16	CD4T
CLEC12A.1	2.82973e-10	-1.02834	0.056	0.156	3.50887e-08	CD4T
HLA.DR.2	1.081e-24	-1.09652	0.054	0.24	1.34044e-22	CD4T
CD73.2	2.60034e-11	-1.12384	0.27	0.392	3.22442e-09	CD4T
CD69.1	3.40253e-31	-1.16793	0.048	0.267	4.21914e-29	CD4T
CD56.2	4.91985e-75	-1.17593	0.04	0.446	6.10061e-73	CD4T
CD11c.2	1.55263e-58	-1.19307	0.058	0.416	1.92526e-56	CD4T
CX3CR1.2	2.70816e-56	-1.20002	0.061	0.407	3.35812e-54	CD4T
CD19.2	1.30423e-32	-1.21887	0	0.167	1.61725e-30	CD4T
CD158.2	5.75455e-13	-1.23605	0.098	0.229	7.13564e-11	CD4T
CD54.1	6.67618e-31	-1.25636	0.056	0.28	8.27846e-29	CD4T
CD328.2	4.25383e-87	-1.26672	0.029	0.48	5.27475e-85	CD4T
CD58.1	1.7477e-05	-1.26746	0.061	0.125	0.00216714	CD4T
CD335.2	4.67636e-61	-1.29056	0.081	0.448	5.79868e-59	CD4T
CD158e1.1	1.30174e-17	-1.29336	0.056	0.199	1.61415e-15	CD4T
CD94.1	9.28229e-63	-1.35445	0.051	0.414	1.151e-60	CD4T
CD122.1	1.09178e-50	-1.37712	0.295	0.606	1.35381e-48	CD4T
KLRG1.1	1.14732e-24	-1.51246	0.287	0.52	1.42267e-22	CD4T
CD41	1.43142e-06	-1.54218	0.057	0.129	0.000177496	CD4T
CD45RA.2	1.22834e-76	-1.58	0.605	0.833	1.52314e-74	CD4T
Ig.light.chain.lambda	1.51384e-05	-1.78827	0.048	0.108	0.00187716	CD4T
CD32.1	5.94452e-33	-1.88776	0.034	0.246	7.37121e-31	CD4T
CD35.2	2.56925e-21	-1.93022	0.059	0.226	3.18588e-19	CD4T
IgG.Fc	0.00619414	-1.98836	0.003	0.016	0.768074	CD4T
CD244.1	3.01706e-105	-2.00019	0.058	0.588	3.74115e-103	CD4T
IgM	9.79094e-09	-2.18518	0.064	0.154	1.21408e-06	CD4T
CD11b.2	4.91549e-91	-2.38077	0.059	0.547	6.0952e-89	CD4T
Ig.light.chain.kappa	5.37458e-14	-2.72113	0.001	0.073	6.66448e-12	CD4T
CD8.2	4.01499e-116	-3.31524	0	0.529	4.97859e-114	CD4T
CD16.2	7.35431e-56	-3.36759	0.129	0.477	9.11934e-54	CD4T
CD8.1	3.31771e-215	4.33907	1	0.073	4.11395e-213	CD8T
CD58	0.00193103	1.85445	0.033	0.098	0.239448	CD8T
CD73.1	6.68925e-40	1.22164	0.651	0.259	8.29467e-38	CD8T
CD314.1	1.40641e-83	1.19052	0.774	0.185	1.74394e-81	CD8T
CD31	7.77877e-27	0.647911	0.717	0.378	9.64568e-25	CD8T
CD101.1	0.000128015	0.569295	0.519	0.398	0.0158739	CD8T
CD2.1	2.23878e-17	0.466794	0.995	0.868	2.77609e-15	CD8T
CD45RA.1	9.57792e-05	0.439091	0.764	0.687	0.0118766	CD8T
CD183	3.98521e-09	0.389564	0.311	0.144	4.94167e-07	CD8T
CD127.1	3.54341e-10	0.370956	0.901	0.641	4.39383e-08	CD8T
CD49d	0.000444615	0.275553	0.948	0.941	0.0551323	CD8T
CD195	0.000718408	0.26741	0.123	0.059	0.0890826	CD8T
CD96.1	1.11787e-09	0.241136	0.995	0.967	1.38616e-07	CD8T
CD27.1	4.91852e-06	0.237503	0.873	0.639	0.000609897	CD8T
CD81	0.000661021	0.220584	0.401	0.293	0.0819666	CD8T
CD45.1	1.73871e-07	0.215537	1	0.996	2.156e-05	CD8T
CD54	0.00606992	0.213242	0.212	0.136	0.752671	CD8T
CD11a.1	0.000875551	0.182338	0.981	0.957	0.108568	CD8T
CD18	0.00267405	0.146523	0.958	0.945	0.331582	CD8T
CD7.1	0.00689946	0.130667	0.925	0.8	0.855533	CD8T
CD44.1	0.0077028	0.0582678	0.92	0.851	0.955147	CD8T
CD22	0.00382612	-0.0886552	0.061	0.128	0.474439	CD8T
CD154	0.000463122	-0.110115	0.967	0.973	0.0574271	CD8T
CD1d	0.000356734	-0.113221	0.038	0.118	0.0442351	CD8T
CD185.1	0.00461417	-0.142206	0.052	0.114	0.572157	CD8T
CD47.1	0.000116453	-0.165277	0.995	0.99	0.0144401	CD8T
CD155	0.0022869	-0.182608	0.038	0.103	0.283576	CD8T
CD25.1	0.000206296	-0.214526	0.156	0.271	0.0255807	CD8T
CD366.1	0.00727416	-0.230606	0.047	0.105	0.901996	CD8T
CD39.1	6.13102e-06	-0.248175	0.042	0.156	0.000760246	CD8T
CD268.1	0.000589572	-0.264483	0.033	0.107	0.0731069	CD8T
CD40.1	0.000142909	-0.291335	0.042	0.13	0.0177208	CD8T
CD1c	0.00045103	-0.362624	0.024	0.096	0.0559277	CD8T
CD337.1	0.000111727	-0.407944	0.028	0.115	0.0138541	CD8T
CX3CR1.1	2.08455e-05	-0.455926	0.094	0.224	0.00258484	CD8T
CD82.1	1.64304e-05	-0.460309	0.637	0.689	0.00203737	CD8T
CD56.1	4.79234e-07	-0.540282	0.085	0.231	5.94251e-05	CD8T
CD69	0.000554902	-0.647863	0.066	0.152	0.0688079	CD8T
CD335.1	9.3791e-06	-0.684622	0.127	0.252	0.00116301	CD8T
CD328.1	1.03894e-09	-0.686183	0.061	0.244	1.28828e-07	CD8T
HLA.DR.1	0.00122093	-0.696594	0.066	0.143	0.151395	CD8T
CD158.1	0.00980978	-0.715135	0.099	0.163	1	CD8T
CD19.1	1.64661e-05	-0.723327	0	0.082	0.0020418	CD8T
CLEC12A	0.00611995	-0.856481	0.047	0.106	0.758874	CD8T
CD11c.1	1.45974e-07	-0.866963	0.075	0.23	1.81008e-05	CD8T
CD38.1	1.67772e-14	-0.883271	0.085	0.366	2.08038e-12	CD8T
CD32	2.83202e-05	-1.22743	0.038	0.137	0.0035117	CD8T
CD35.1	0.00297442	-1.35305	0.071	0.139	0.368828	CD8T
CD11b.1	2.78735e-07	-1.58961	0.132	0.285	3.45632e-05	CD8T
CD4.1	7.78302e-33	-1.68539	0.212	0.682	9.65094e-31	CD8T
CD16.1	6.30821e-08	-1.78958	0.132	0.299	7.82218e-06	CD8T
CD41.1	1.07419e-108	5.00228	1	0.058	1.33199e-106	CM
CLEC12A.2	5.42365e-98	3.97493	1	0.069	6.72533e-96	CM
CD11b.3	1.99456e-44	3.89468	1	0.238	2.47326e-42	CM
CD11c.4	4.98102e-52	3.15861	1	0.181	6.17646e-50	CM
CD35.4	1.0759e-64	3.00397	0.976	0.102	1.33412e-62	CM
CD62P.1	1.57681e-105	2.94689	1	0.061	1.95525e-103	CM
CD33.2	5.40847e-96	2.93157	1	0.071	6.70651e-94	CM
CD36.2	1.47029e-102	2.85487	1	0.065	1.82316e-100	CM
CD54.3	5.44114e-55	2.43632	0.951	0.123	6.74701e-53	CM
CD58.2	1.05181e-100	2.13174	0.976	0.06	1.30425e-98	CM
CD69.3	1.62546e-53	2.12082	0.927	0.114	2.01558e-51	CM
HLA.DR.4	2.20767e-58	2.09726	0.951	0.105	2.73751e-56	CM
CD107a.2	1.85699e-77	2.0859	0.829	0.055	2.30267e-75	CM
CD31.3	7.10156e-31	1.84935	1	0.413	8.80594e-29	CM
CD155.2	4.47898e-100	1.57839	1	0.064	5.55393e-98	CM
CD88.1	6.44558e-79	1.56152	0.829	0.056	7.99253e-77	CM
CD101.4	2.21309e-21	1.46649	1	0.399	2.74423e-19	CM
CD49b.1	2.29734e-81	1.43344	0.927	0.073	2.8487e-79	CM
CD305.3	8.66978e-21	1.27149	1	0.747	1.07505e-18	CM
CD224.3	5.04567e-20	1.24282	0.927	0.272	6.25663e-18	CM
CD163	1.19688e-55	1.16431	0.707	0.059	1.48414e-53	CM
CD32.3	1.0892e-50	1.08963	0.902	0.097	1.35061e-48	CM
CD14.2	1.61554e-132	1.06862	1	0.039	2.00327e-130	CM
CD366.3	4.12235e-19	1.01209	0.488	0.084	5.11172e-17	CM
CD39.4	5.29458e-53	0.971913	0.927	0.114	6.56528e-51	CM
CX3CR1.3	1.80188e-10	0.864618	0.61	0.191	2.23433e-08	CM
CD328.3	1.5515e-19	0.829805	0.854	0.196	1.92386e-17	CM
CD141	3.31259e-23	0.7766	0.439	0.056	4.10761e-21	CM
CD18.2	7.71458e-17	0.756186	1	0.945	9.56608e-15	CM
CD1d.3	5.99589e-43	0.740206	0.732	0.086	7.4349e-41	CM
CD15	1.63469e-34	0.692102	0.537	0.055	2.02702e-32	CM
CD64.1	1.725e-99	0.681906	0.878	0.043	2.139e-97	CM
CD86.1	5.46395e-70	0.675563	0.805	0.061	6.7753e-68	CM
GARP.1	2.66316e-41	0.591345	0.463	0.031	3.30232e-39	CM
CD244.2	1.08679e-14	0.56347	0.976	0.255	1.34762e-12	CM
CD95.3	1.25614e-10	0.559256	1	0.406	1.55762e-08	CM
CD85j.2	2.5964e-27	0.557482	0.537	0.07	3.21954e-25	CM
CD98.1	1.696e-28	0.475264	0.439	0.043	2.10304e-26	CM
CD29.2	2.70582e-10	0.471243	0.585	0.17	3.35521e-08	CM
CD38.3	0.00316021	0.304692	0.61	0.313	0.391866	CM
CD40.4	5.55216e-15	0.277599	0.512	0.104	6.88468e-13	CM
CD195.2	0.00147684	0.245117	0.195	0.065	0.183129	CM
CD11a.4	0.000533485	0.211039	1	0.96	0.0661521	CM
CD123.1	7.07452e-05	0.191399	0.22	0.063	0.00877241	CM
CD49f.3	0.00234929	0.0793787	0.878	0.519	0.291312	CM
CD96.4	0.000209917	-0.254601	0.976	0.972	0.0260298	CM
CD25.3	0.00167647	-0.3146	0.049	0.259	0.207882	CM
CD161.2	0.000330835	-0.35228	0.024	0.275	0.0410236	CM
CD360.3	0.00216632	-0.376684	0.073	0.278	0.268623	CM
CD47.4	3.90109e-06	-0.430163	1	0.991	0.000483736	CM
CD272.2	0.0034434	-0.497699	0.024	0.216	0.426981	CM
CD81.1	0.000582118	-0.54366	0.073	0.317	0.0721826	CM
CD79b.1	3.43407e-05	-0.544758	0.073	0.389	0.00425824	CM
CD314.4	0.000796977	-0.549297	0.049	0.284	0.0988252	CM
CD45.4	1.14123e-14	-0.685653	0.976	0.998	1.41512e-12	CM
CD56.3	0.000958603	-0.717406	0	0.215	0.118867	CM
CD279.3	0.000650534	-0.748126	0	0.226	0.0806662	CM
CD335.3	0.00805394	-0.753852	0.073	0.238	0.998689	CM
CD94.2	0.00123657	-0.880141	0	0.207	0.153335	CM
CD150.2	0.00413135	-0.936961	0	0.17	0.512287	CM
CD99.2	3.60168e-09	-0.944813	0.976	0.995	4.46608e-07	CM
CD82.4	0.000657155	-0.98961	0.732	0.679	0.0814872	CM
CD254	0.000726836	-0.998322	0.073	0.322	0.0901277	CM
CD197.2	1.79e-06	-1.03397	0.024	0.399	0.00022196	CM
CD194.3	0.0057784	-1.0946	0.098	0.277	0.716521	CM
CD122.2	1.10084e-06	-1.22203	0.049	0.435	0.000136504	CM
CD73.4	3.64313e-05	-1.2491	0.024	0.33	0.00451748	CM
CD26.3	3.31767e-11	-1.37851	0.073	0.62	4.11391e-09	CM
CD27.4	2.07243e-14	-1.4592	0.024	0.696	2.56982e-12	CM
CD278.3	2.36041e-12	-1.49474	0	0.622	2.92691e-10	CM
integrin.B7.1	1.56717e-07	-1.5285	0.049	0.466	1.9433e-05	CM
CD127.4	5.45813e-14	-1.65094	0.073	0.701	6.76809e-12	CM
KLRG1.3	2.27841e-05	-1.79227	0.073	0.393	0.00282523	CM
CD7.4	2.22499e-20	-1.79891	0	0.845	2.75899e-18	CM
CD8.4	0.000667713	-2.26807	0	0.225	0.0827964	CM
CD28.3	1.79436e-16	-2.46133	0	0.746	2.225e-14	CM
CD52.3	2.24286e-15	-2.5514	0.098	0.749	2.78115e-13	CM
CD2.4	5.69507e-23	-3.06815	0.073	0.914	7.06189e-21	CM
CD16.3	9.12018e-05	-3.12187	0	0.281	0.011309	CM
TCRab.3	1.91374e-16	-3.47715	0	0.746	2.37303e-14	CM
CD4.4	1.73027e-10	-3.53098	0.146	0.623	2.14554e-08	CM
CD3.3	3.05799e-17	-3.74841	0	0.767	3.79191e-15	CM
CD45RA.4	1.75017e-14	-4.47953	0.073	0.719	2.17021e-12	CM
CD62L.3	1.22708e-11	-4.56834	0.024	0.609	1.52158e-09	CM
CD5.3	1.19066e-17	-5.24341	0.024	0.785	1.47642e-15	CM
CD16	5.61455e-174	3.98332	0.991	0.139	6.96205e-172	NK
CD244	3.37366e-166	2.42199	0.991	0.144	4.18334e-164	NK
CD122	1.82521e-132	2.13665	0.991	0.318	2.26326e-130	NK
CD335	3.0717e-168	2.13254	0.925	0.104	3.80891e-166	NK
CD94	1.48599e-140	2.09382	0.816	0.086	1.84263e-138	NK
CD158	3.32829e-41	2.04466	0.434	0.1	4.12708e-39	NK
CD158e1	7.96153e-49	2.00736	0.396	0.062	9.87229e-47	NK
KLRG1	6.42532e-56	1.97894	0.84	0.298	7.96739e-54	NK
CD56	2.73812e-219	1.95906	1	0.061	3.39527e-217	NK
CD328	4.84918e-179	1.87465	0.939	0.081	6.01298e-177	NK
CX3CR1	1.64541e-104	1.66417	0.741	0.104	2.04031e-102	NK
CD45RA	1.06776e-84	1.59913	0.995	0.644	1.32402e-82	NK
CD337	1.06673e-119	1.58151	0.542	0.019	1.32274e-117	NK
CD11b	7.0853e-138	1.48043	0.967	0.129	8.78577e-136	NK
CD57	3.43605e-49	1.47928	0.401	0.062	4.2607e-47	NK
CD38	6.71726e-59	1.43101	0.75	0.243	8.32941e-57	NK
CD158b	4.02911e-20	1.23598	0.387	0.152	4.9961e-18	NK
TIGIT	2.05033e-22	0.64089	0.472	0.176	2.54241e-20	NK
CD226	7.31048e-25	0.548022	0.901	0.517	9.06499e-23	NK
CD314	6.82488e-34	0.492633	0.642	0.209	8.46285e-32	NK
CD11c	1.5243e-66	0.484751	0.665	0.12	1.89013e-64	NK
CD360	1.67863e-20	0.456307	0.505	0.228	2.0815e-18	NK
CD366	4.10587e-14	0.449259	0.236	0.07	5.09128e-12	NK
CD161	4.41643e-26	0.351317	0.547	0.215	5.47637e-24	NK
CD11a	5.93419e-12	0.244621	0.995	0.954	7.3584e-10	NK
CD319	2.25257e-15	0.21732	0.066	0.002	2.79318e-13	NK
CD7	0.00232545	0.165234	0.953	0.794	0.288355	NK
CD305	0.0029717	0.076151	0.92	0.724	0.368491	NK
CD66a.c.e	0.00366253	0.0235631	0.094	0.047	0.454153	NK
CD223	0.0059282	-0.0911297	0.976	0.98	0.735097	NK
CD14	1.84181e-05	-0.101002	0	0.081	0.00228384	NK
CD196	0.000160916	-0.144359	0.038	0.126	0.0199536	NK
CD185	0.00220404	-0.148426	0.047	0.115	0.273301	NK
CD29	0.000634311	-0.199369	0.104	0.197	0.0786546	NK
CD39	0.00041195	-0.224376	0.066	0.152	0.0510818	NK
CD268	0.00307162	-0.249699	0.042	0.105	0.38088	NK
CD20	0.000496111	-0.25754	0.038	0.115	0.0615177	NK
CD40	0.00439533	-0.263162	0.061	0.127	0.54502	NK
CD24	0.00275178	-0.280029	0.033	0.094	0.341221	NK
CD47	1.96279e-13	-0.337212	0.981	0.993	2.43386e-11	NK
CD25	3.4153e-13	-0.340992	0.057	0.289	4.23498e-11	NK
CD96	7.22411e-17	-0.352256	0.929	0.98	8.9579e-15	NK
CD107a	0.00109874	-0.36758	0.024	0.089	0.136244	NK
CD36	0.00823479	-0.39429	0.047	0.102	1	NK
CD33	0.00459554	-0.406298	0.047	0.109	0.569848	NK
CD272	7.68685e-08	-0.481464	0.075	0.236	9.53169e-06	NK
CD21	4.56093e-07	-0.497658	0.005	0.118	5.65555e-05	NK
CD45	1.42249e-42	-0.516361	0.995	0.997	1.76389e-40	NK
integrin.B7	0.00870675	-0.531142	0.434	0.457	1	NK
CD279	3.62502e-07	-0.593146	0.094	0.243	4.49503e-05	NK
CD197	4.70459e-12	-0.624881	0.189	0.424	5.83369e-10	NK
CD2	6.16921e-24	-0.653982	0.849	0.895	7.64983e-22	NK
CD44	3.02225e-56	-0.693868	0.524	0.925	3.74759e-54	NK
HLA.DR	2.35679e-06	-0.713002	0.033	0.149	0.000292241	NK
CD19	1.64661e-05	-0.723327	0	0.082	0.0020418	NK
CD150	6.30042e-07	-0.874588	0.052	0.185	7.81252e-05	NK
CD194	2.78197e-09	-1.16821	0.123	0.3	3.44964e-07	NK
CD95	1.32444e-09	-1.18588	0.311	0.445	1.6423e-07	NK
CD49f	2.10978e-09	-1.1922	0.392	0.555	2.61612e-07	NK
CD73	1.0427e-14	-1.2651	0.113	0.359	1.29295e-12	NK
CD224	2.87122e-18	-1.29121	0.042	0.338	3.56031e-16	NK
CD45RO	3.15521e-12	-1.30035	0.094	0.329	3.91246e-10	NK
CD278	2.67397e-55	-1.48013	0.094	0.698	3.31572e-53	NK
CD8	0.00116347	-1.50543	0.34	0.196	0.144271	NK
CD26	1.08075e-60	-1.53111	0.047	0.707	1.34014e-58	NK
CD27	6.9349e-74	-1.54251	0.057	0.791	8.59928e-72	NK
CD35	1.37378e-09	-1.67938	0	0.152	1.70349e-07	NK
CD101	1.24582e-32	-1.7389	0.038	0.488	1.54481e-30	NK
CD127	4.98757e-74	-1.77078	0.075	0.795	6.18458e-72	NK
CD62L	2.53443e-38	-2.30988	0.165	0.67	3.1427e-36	NK
CD28	7.45258e-84	-2.45433	0.08	0.844	9.24119e-82	NK
CD82	1.39396e-76	-2.53384	0.042	0.8	1.72852e-74	NK
CD52	1.28373e-86	-2.94936	0.033	0.859	1.59183e-84	NK
TCRab	2.54301e-80	-3.31841	0.118	0.836	3.15333e-78	NK
CD3	3.08331e-94	-3.93629	0	0.882	3.82331e-92	NK
CD4	4.52947e-66	-4.2689	0.005	0.721	5.61654e-64	NK
CD5	3.26714e-95	-5.33732	0.047	0.895	4.05125e-93	NK

## Sheet: 2x
surface protein	p_val	avg_log2FC	pct.1	pct.2	p_val_adj	cluster
Ig.light.chain.kappa.1	1.06664e-126	4.95837	0.446	0.006	1.32264e-124	B
IgM.2	2.76801e-111	4.42085	0.762	0.074	3.43233e-109	B
CD32.3	2.06875e-141	4.16915	0.861	0.071	2.56525e-139	B
Ig.light.chain.lambda.1	2.13251e-60	3.8956	0.475	0.048	2.64432e-58	B
CD19.3	0	3.66302	1	0	0	B
CD35.2	1.19718e-111	3.31584	0.822	0.084	1.4845e-109	B
CD21.2	1.64387e-129	2.98173	0.782	0.062	2.0384e-127	B
HLA.DR.2	5.35505e-120	2.88661	0.851	0.082	6.64027e-118	B
IgD.2	3.52845e-70	2.76533	0.653	0.097	4.37528e-68	B
CD268.2	1.03599e-150	2.39812	0.822	0.055	1.28462e-148	B
CD20.2	3.88723e-140	2.34086	0.812	0.06	4.82017e-138	B
IgA.1	1.14419e-19	2.1576	0.584	0.21	1.4188e-17	B
CD24.2	6.62663e-98	2.13717	0.683	0.064	8.21702e-96	B
IgG.Fc.1	4.09201e-14	2.12484	0.089	0.006	5.07409e-12	B
CD40.3	1.692e-145	1.94522	0.861	0.068	2.09808e-143	B
CD73.3	5.19328e-21	1.7886	0.614	0.264	6.43966e-19	B
CD69.2	2.61927e-37	1.46769	0.485	0.086	3.24789e-35	B
CD39.3	1.68815e-96	1.445	0.782	0.09	2.09331e-94	B
CD1c.1	3.96293e-43	1.3796	0.465	0.072	4.91404e-41	B
CD22.2	5.61643e-121	1.2089	0.861	0.096	6.96437e-119	B
CD54.1	6.29473e-12	1.1289	0.366	0.122	7.80546e-10	B
CD23.1	5.83748e-24	1.11598	0.337	0.065	7.23848e-22	B
CD66b.1	4.25304e-31	1.10768	0.356	0.056	5.27377e-29	B
CD185.3	1.55608e-60	1.01223	0.703	0.134	1.92953e-58	B
CD79b	4.37226e-35	0.972294	0.752	0.294	5.4216e-33	B
CD45RA.3	5.52681e-21	0.965581	1	0.694	6.85325e-19	B
CD272.1	1.05921e-35	0.908815	0.683	0.216	1.31342e-33	B
CD196.2	3.62025e-91	0.81499	0.693	0.072	4.48912e-89	B
CD82.3	6.89514e-05	0.723823	0.792	0.701	0.00854997	B
CD305.1	1.16944e-06	0.623263	0.762	0.723	0.000145011	B
CD360.2	3.72514e-19	0.592514	0.673	0.287	4.61917e-17	B
CD10.1	5.76929e-20	0.572363	0.089	0.003	7.15392e-18	B
CD1d.2	1.34973e-51	0.556657	0.545	0.075	1.67367e-49	B
CD85j.1	3.9816e-33	0.466895	0.436	0.078	4.93719e-31	B
CD158f.1	5.28244e-26	0.457717	0.109	0.003	6.55023e-24	B
CD15.1	6.13874e-05	0.415677	0.168	0.065	0.00761204	B
CD31.2	5.76332e-06	0.385089	0.782	0.475	0.000714652	B
CD70.1	1.17091e-11	0.30539	0.99	0.994	1.45193e-09	B
CD307d	0.000553191	0.281467	0.178	0.08	0.0685956	B
CD123.1	2.74197e-06	0.26043	0.178	0.062	0.000340004	B
CD267	4.62767e-10	0.12691	0.05	0.003	5.73831e-08	B
CD49b.2	0.00313121	-0.138687	0.01	0.097	0.38827	B
CD81	0.0049846	-0.272328	0.426	0.572	0.61809	B
CD29.1	0.005202	-0.275212	0.089	0.193	0.645049	B
CD44.2	1.56249e-06	-0.285202	0.881	0.938	0.000193749	B
CD197.2	0.00425293	-0.323648	0.347	0.473	0.527363	B
CD96.3	3.96701e-10	-0.323811	1	0.996	4.9191e-08	B
CD62P.1	0.00425961	-0.35739	0.02	0.11	0.528191	B
CD122.2	7.42021e-05	-0.368001	0.267	0.492	0.00920106	B
CD52.2	0.000239617	-0.43781	0.693	0.75	0.0297125	B
CD45.3	2.41758e-14	-0.441246	1	0.994	2.9978e-12	B
CD314.3	3.73647e-05	-0.459388	0.119	0.311	0.00463322	B
CD11a.2	5.70903e-25	-0.589933	0.911	0.995	7.07919e-23	B
CD47.3	6.52821e-18	-0.601345	0.97	0.988	8.09497e-16	B
CD18.2	1.27325e-23	-0.685741	0.881	0.991	1.57883e-21	B
CD279.3	3.58933e-06	-0.712476	0.03	0.223	0.000445077	B
KLRG1.2	0.00107377	-0.744866	0.188	0.335	0.133147	B
CD95.3	4.4813e-09	-1.10784	0.139	0.452	5.55681e-07	B
CD101.3	5.58266e-10	-1.21853	0.089	0.402	6.9225e-08	B
CD224.2	1.059e-08	-1.24612	0.119	0.384	1.31316e-06	B
CD194.2	1.11149e-08	-1.34795	0.069	0.328	1.37825e-06	B
CD99.1	1.65355e-31	-1.45173	0.703	0.981	2.0504e-29	B
CD226.2	7.66181e-20	-1.49621	0.168	0.709	9.50064e-18	B
CD27.3	2.10492e-24	-1.58911	0.337	0.758	2.61009e-22	B
CD26.2	8.40366e-27	-1.6358	0.059	0.65	1.04205e-24	B
CD7.2	2.16225e-39	-1.67218	0.277	0.926	2.68119e-37	B
CD127.3	1.27276e-32	-1.82307	0.149	0.749	1.57822e-30	B
CD278.2	9.08509e-36	-1.94621	0.03	0.74	1.12655e-33	B
CD8.3	0.00250812	-2.22774	0.099	0.215	0.311006	B
CD45RO.2	6.73332e-14	-2.30661	0.059	0.443	8.34932e-12	B
CD62L.2	1.76361e-16	-2.4249	0.287	0.648	2.18688e-14	B
CD28.2	6.4911e-38	-2.88269	0.099	0.78	8.04896e-36	B
CD49f.2	1.16805e-44	-2.96092	0.129	0.903	1.44838e-42	B
CD2.3	5.68331e-52	-2.98056	0.149	0.946	7.0473e-50	B
TCRab.2	1.48694e-38	-3.72264	0.069	0.781	1.8438e-36	B
CD3.2	4.4843e-41	-4.25788	0	0.789	5.56053e-39	B
CD5.2	4.45366e-34	-4.34891	0.277	0.785	5.52253e-32	B
CD4.3	2.76957e-30	-4.53895	0.02	0.667	3.43427e-28	B
CD4	6.67886e-232	3.5019	0.973	0.084	8.28178e-230	CD4T
CD5	2.49296e-173	2.10066	0.987	0.388	3.09127e-171	CD4T
CD3	6.8845e-174	2.09682	1	0.333	8.53678e-172	CD4T
TCRab	9.62491e-159	2.09342	0.967	0.377	1.19349e-156	CD4T
CD28	2.52587e-159	1.63456	0.982	0.355	3.13208e-157	CD4T
CD52	8.05277e-131	1.4887	0.959	0.414	9.98544e-129	CD4T
CD62L	1.20137e-70	1.41677	0.792	0.366	1.4897e-68	CD4T
CD278	7.06255e-135	1.36543	0.924	0.338	8.75756e-133	CD4T
CD26	1.33742e-115	1.25169	0.848	0.245	1.65839e-113	CD4T
CD45RO	9.19103e-32	1.17089	0.524	0.256	1.13969e-29	CD4T
CD127	1.08124e-110	1.13817	0.924	0.378	1.34074e-108	CD4T
CD82	1.85989e-79	1.02111	0.88	0.434	2.30626e-77	CD4T
CD194	1.01934e-24	0.962519	0.398	0.178	1.26398e-22	CD4T
CD49f	1.77605e-29	0.919734	0.932	0.736	2.2023e-27	CD4T
CD2	4.13067e-66	0.763083	0.994	0.746	5.12203e-64	CD4T
CD197	1.1164e-46	0.747321	0.599	0.256	1.38434e-44	CD4T
CD224	1.88231e-17	0.700348	0.444	0.248	2.33406e-15	CD4T
CD95	1.44598e-05	0.641532	0.45	0.405	0.00179301	CD4T
CD47	7.96577e-86	0.600334	0.995	0.975	9.87755e-84	CD4T
CD27	1.53327e-108	0.523154	0.939	0.406	1.90126e-106	CD4T
CD25	3.63549e-47	0.497308	0.53	0.181	4.50801e-45	CD4T
CD58	3.30714e-05	0.461128	0.078	0.136	0.00410086	CD4T
CD44	1.40642e-56	0.420851	0.982	0.859	1.74397e-54	CD4T
CD150	5.41718e-15	0.414815	0.301	0.133	6.71731e-13	CD4T
CD45	1.52465e-71	0.404735	0.994	0.994	1.89056e-69	CD4T
CD99	9.99939e-12	0.328361	0.988	0.926	1.23992e-09	CD4T
CD7	1.39973e-12	0.293283	0.952	0.783	1.73567e-10	CD4T
CD279	6.56402e-09	0.274349	0.258	0.136	8.13939e-07	CD4T
CD137	8.35172e-06	0.17348	0.122	0.056	0.00103561	CD4T
CD96	1.75162e-11	0.144655	0.996	0.997	2.172e-09	CD4T
CD223	0.00348261	0.0603143	0.987	0.989	0.431844	CD4T
CD66a.c.e	2.53706e-05	-0.0168969	0.053	0.11	0.00314596	CD4T
CD101	2.0908e-09	-0.0697766	0.455	0.27	2.59259e-07	CD4T
GARP	5.36427e-05	-0.0859578	0.054	0.105	0.00665169	CD4T
CD64	1.23039e-07	-0.0861195	0.065	0.138	1.52568e-05	CD4T
CD70	0.000679516	-0.0879781	0.995	0.991	0.08426	CD4T
CD141	0.000302282	-0.090519	0.05	0.096	0.0374829	CD4T
CD158f	5.85748e-05	-0.0983218	0.002	0.022	0.00726328	CD4T
CD123	2.2542e-05	-0.104345	0.048	0.101	0.00279521	CD4T
CD14	0.00114684	-0.104401	0.071	0.112	0.142208	CD4T
CD18	0.00567661	-0.104851	0.989	0.977	0.703899	CD4T
CD10	0.000305149	-0.114581	0.002	0.019	0.0378384	CD4T
CD86	5.88039e-10	-0.131702	0.058	0.144	7.29169e-08	CD4T
CD196	3.6058e-07	-0.136498	0.081	0.157	4.47119e-05	CD4T
CD15	3.05531e-05	-0.14801	0.051	0.104	0.00378859	CD4T
CD185	0.00977661	-0.15473	0.154	0.192	1	CD4T
CD49b	2.23189e-09	-0.177497	0.059	0.143	2.76754e-07	CD4T
CD319	3.74044e-13	-0.185916	0.003	0.06	4.63814e-11	CD4T
CD85j	1.44622e-23	-0.18799	0.041	0.191	1.79331e-21	CD4T
CD11a	7.24297e-08	-0.19188	0.992	0.986	8.98128e-06	CD4T
CD161	3.81451e-16	-0.217869	0.253	0.442	4.73e-14	CD4T
CD23	0.00323816	-0.225911	0.067	0.105	0.401532	CD4T
CD163	7.4422e-06	-0.230075	0.067	0.129	0.000922833	CD4T
CD107a	0.00402281	-0.233005	0.059	0.096	0.498829	CD4T
CD22	1.50286e-09	-0.2571	0.105	0.2	1.86354e-07	CD4T
CD66b	1.86336e-05	-0.267161	0.053	0.107	0.00231057	CD4T
CD155	2.547e-13	-0.27901	0.098	0.219	3.15828e-11	CD4T
CD1d	7.91861e-29	-0.280419	0.038	0.206	9.81908e-27	CD4T
CD1c	0.000249857	-0.312053	0.077	0.127	0.0309823	CD4T
CD305	6.50439e-13	-0.386869	0.679	0.798	8.06544e-11	CD4T
TIGIT	3.60019e-16	-0.434318	0.159	0.33	4.46423e-14	CD4T
CD88	2.6643e-10	-0.47067	0.047	0.13	3.30373e-08	CD4T
CD360	3.38148e-40	-0.504203	0.2	0.484	4.19303e-38	CD4T
CD39	1.34734e-31	-0.524738	0.058	0.25	1.67071e-29	CD4T
CD366	1.57267e-38	-0.585121	0.069	0.302	1.95012e-36	CD4T
CD24	1.75416e-08	-0.586377	0.07	0.15	2.17516e-06	CD4T
CD40	4.5721e-23	-0.592635	0.057	0.209	5.66941e-21	CD4T
CD62P	3.28739e-05	-0.63065	0.082	0.14	0.00407636	CD4T
CD20	1.92903e-15	-0.713198	0.061	0.177	2.39199e-13	CD4T
CD268	8.61226e-19	-0.745371	0.051	0.18	1.06792e-16	CD4T
CD69	2.55797e-30	-0.865158	0.041	0.219	3.17188e-28	CD4T
CD73	0.00015462	-0.875102	0.268	0.313	0.0191729	CD4T
KLRG1	3.10503e-27	-0.884828	0.233	0.473	3.85024e-25	CD4T
CD33	1.4347e-07	-0.890921	0.078	0.153	1.77903e-05	CD4T
CD36	5.45494e-13	-0.901017	0.055	0.158	6.76413e-11	CD4T
CD38	6.17216e-23	-0.919459	0.182	0.391	7.65348e-21	CD4T
IgD	1.89666e-05	-0.922871	0.106	0.169	0.00235185	CD4T
IgA	0.00115745	-0.924708	0.207	0.273	0.143524	CD4T
CD31	2.44715e-55	-0.986593	0.348	0.724	3.03447e-53	CD4T
CD337	2.27499e-55	-1.00065	0.018	0.27	2.82098e-53	CD4T
CD21	6.59279e-14	-1.06447	0.064	0.172	8.17507e-12	CD4T
CD314	3.5239e-121	-1.07376	0.102	0.609	4.36964e-119	CD4T
CD57	8.76374e-36	-1.16048	0.025	0.206	1.0867e-33	CD4T
CD54	7.23346e-38	-1.18291	0.051	0.271	8.96948e-36	CD4T
CLEC12A	1.47056e-18	-1.1925	0.045	0.171	1.8235e-16	CD4T
CD335	4.5498e-65	-1.26796	0.18	0.519	5.64175e-63	CD4T
CD56	4.0125e-103	-1.33195	0.047	0.485	4.97551e-101	CD4T
CX3CR1	2.62741e-85	-1.37543	0.058	0.448	3.25798e-83	CD4T
HLA.DR	2.64746e-36	-1.45258	0.048	0.256	3.28284e-34	CD4T
CD158	1.60377e-29	-1.49053	0.037	0.205	1.98868e-27	CD4T
CD19	1.2816e-38	-1.49925	0	0.157	1.58918e-36	CD4T
CD94	1.63301e-84	-1.51824	0.055	0.44	2.02494e-82	CD4T
CD122	8.02566e-64	-1.53623	0.367	0.653	9.95181e-62	CD4T
CD11c	1.60611e-91	-1.55831	0.06	0.474	1.99158e-89	CD4T
CD158e1	7.45132e-23	-1.60961	0.063	0.216	9.23964e-21	CD4T
CD328	4.21329e-134	-1.64611	0.028	0.549	5.22448e-132	CD4T
CD45RA	2.63365e-92	-1.68922	0.636	0.833	3.26572e-90	CD4T
CD158b	7.38013e-09	-1.73916	0.191	0.291	9.15136e-07	CD4T
IgG.Fc	5.41075e-06	-1.85725	0.002	0.026	0.000670933	CD4T
Ig.light.chain.lambda	1.5209e-11	-1.98547	0.04	0.127	1.88591e-09	CD4T
IgM	1.75566e-12	-2.11456	0.075	0.18	2.17702e-10	CD4T
CD41	8.10198e-08	-2.12297	0.062	0.135	1.00465e-05	CD4T
CD35	3.9984e-32	-2.1912	0.055	0.245	4.95802e-30	CD4T
CD32	7.12566e-53	-2.23668	0.024	0.27	8.83582e-51	CD4T
CD244	5.27805e-153	-2.36491	0.06	0.65	6.54479e-151	CD4T
CD11b	2.42983e-137	-2.97786	0.062	0.612	3.01298e-135	CD4T
Ig.light.chain.kappa	4.70603e-20	-3.00074	0.001	0.084	5.83548e-18	CD4T
CD8	2.58561e-148	-3.66015	0	0.535	3.20615e-146	CD4T
CD16	2.71687e-50	-3.74658	0.343	0.578	3.36892e-48	CD4T
CD8.1	2.62578e-230	4.76644	1	0.09	3.25597e-228	CD8T
CD314.1	4.06633e-76	1.23283	0.767	0.23	5.04225e-74	CD8T
CD73.1	1.95888e-29	1.18512	0.563	0.244	2.42901e-27	CD8T
CD27.1	3.21206e-05	1.04763	0.86	0.713	0.00398295	CD8T
CD101.1	0.000730704	0.90292	0.47	0.37	0.0906073	CD8T
CD31.1	5.9646e-25	0.76298	0.73	0.459	7.3961e-23	CD8T
CD183	2.59358e-09	0.506247	0.353	0.192	3.21605e-07	CD8T
CD279.1	0.00156482	0.48991	0.279	0.201	0.194038	CD8T
TIGIT.1	2.22124e-05	0.444144	0.33	0.21	0.00275434	CD8T
CD2.1	7.09307e-13	0.376382	0.991	0.884	8.79541e-11	CD8T
CD45RA.1	0.00479738	0.338893	0.753	0.707	0.594875	CD8T
CD195	7.39988e-07	0.300215	0.163	0.067	9.17585e-05	CD8T
CD95.1	0.00102802	0.248161	0.526	0.419	0.127474	CD8T
CD127.1	2.41205e-05	0.240854	0.893	0.685	0.00299094	CD8T
integrin.B7	0.000125226	0.23432	0.721	0.604	0.015528	CD8T
CD18.1	4.91202e-07	0.223893	0.991	0.983	6.0909e-05	CD8T
CD49d	0.00332876	0.212701	0.879	0.889	0.412766	CD8T
CD45.1	0.000309829	0.175207	1	0.993	0.0384188	CD8T
CD96.1	1.92914e-06	0.150616	1	0.996	0.000239213	CD8T
CD1d.1	0.00359295	-0.037959	0.047	0.112	0.445525	CD8T
CD161.1	0.00109538	-0.135637	0.237	0.34	0.135827	CD8T
CD22.1	0.000264579	-0.14306	0.065	0.154	0.0328078	CD8T
CD185.1	0.000478891	-0.159467	0.088	0.181	0.0593825	CD8T
CD25.1	0.00017486	-0.19284	0.293	0.41	0.0216827	CD8T
CX3CR1.1	0.00303672	-0.19824	0.135	0.221	0.376553	CD8T
CD226	0.00214984	-0.219172	0.544	0.696	0.266581	CD8T
CD39.1	0.00122528	-0.231446	0.065	0.143	0.151935	CD8T
CD366.1	0.000432165	-0.239567	0.079	0.172	0.0535885	CD8T
CD47.1	2.63412e-09	-0.267441	0.986	0.988	3.2663e-07	CD8T
CD69.1	0.00341872	-0.278082	0.051	0.119	0.423921	CD8T
CD40.1	0.00623215	-0.290284	0.065	0.124	0.772787	CD8T
CD82.1	6.49434e-05	-0.437982	0.674	0.711	0.00805299	CD8T
CD337.1	1.77679e-06	-0.534204	0.019	0.13	0.000220322	CD8T
CD11c.1	7.42498e-06	-0.582178	0.107	0.238	0.000920698	CD8T
CD56.1	1.15959e-07	-0.631721	0.084	0.237	1.43789e-05	CD8T
CD335.1	8.85463e-06	-0.651455	0.2	0.329	0.00109797	CD8T
CD328.1	1.50564e-08	-0.67074	0.079	0.253	1.867e-06	CD8T
CD158.1	0.0028486	-0.7453	0.047	0.111	0.353226	CD8T
CD158e1.1	0.00815852	-0.749049	0.07	0.13	1	CD8T
CD19.1	6.43828e-05	-0.860358	0	0.07	0.00798347	CD8T
CD38.1	8.95729e-12	-1.14274	0.074	0.291	1.1107e-09	CD8T
CD58.1	0.00977374	-1.19759	0.051	0.108	1	CD8T
CD32.1	0.0047894	-1.30923	0.065	0.127	0.593885	CD8T
CD11b.1	2.16921e-05	-1.34836	0.172	0.291	0.00268982	CD8T
IgM.1	0.0082948	-1.38106	0.065	0.123	1	CD8T
CD4.1	9.26759e-37	-1.80443	0.2	0.691	1.14918e-34	CD8T
CD16.1	2.32785e-07	-1.84921	0.293	0.455	2.88653e-05	CD8T
CD41.1	2.22617e-135	5.26807	0.982	0.06	2.76045e-133	CM
CLEC12A.1	4.11755e-129	3.71446	0.982	0.064	5.10576e-127	CM
CD11b.3	1.73497e-56	3.65762	1	0.251	2.15136e-54	CM
CD36.1	2.54313e-129	3.45548	0.982	0.065	3.15349e-127	CM
CD33.1	4.03876e-115	3.39796	0.982	0.077	5.00807e-113	CM
CD11c.3	1.55473e-64	3.17796	1	0.194	1.92787e-62	CM
CD35.3	3.22937e-88	3.16882	0.982	0.1	4.00442e-86	CM
CD62P.2	4.54849e-119	2.91162	0.982	0.074	5.64012e-117	CM
CD58.3	6.94413e-120	2.3789	0.982	0.07	8.61072e-118	CM
CD54.2	8.79401e-83	2.35517	0.982	0.108	1.09046e-80	CM
CD31.3	7.0848e-38	2.10695	0.982	0.477	8.78516e-36	CM
HLA.DR.3	2.21658e-81	2.06587	0.982	0.1	2.74856e-79	CM
CD88.1	9.50121e-98	2.00933	0.8	0.055	1.17815e-95	CM
CD107a.1	1.31001e-47	1.82063	0.564	0.057	1.62442e-45	CM
CD163.2	4.4199e-103	1.62113	0.873	0.064	5.48067e-101	CM
CD101.4	1.50971e-32	1.61666	0.982	0.363	1.87204e-30	CM
CD69.3	1.27922e-59	1.57126	0.782	0.087	1.58623e-57	CM
CD155.2	2.5661e-83	1.45219	0.964	0.117	3.18197e-81	CM
CD49b.3	7.44428e-122	1.28798	0.945	0.062	9.2309e-120	CM
CD39.4	1.36596e-84	1.25122	0.982	0.103	1.69379e-82	CM
CD366.3	1.31305e-43	1.19806	0.8	0.138	1.62818e-41	CM
CD224.3	3.5593e-24	1.19469	0.982	0.347	4.41353e-22	CM
CD305.2	3.55439e-26	1.1501	0.982	0.717	4.40745e-24	CM
CD14.2	1.85462e-145	1.07116	1	0.055	2.29973e-143	CM
CD1d.3	3.4734e-83	1.02401	0.855	0.078	4.30701e-81	CM
CD86.1	9.60949e-131	0.973706	0.982	0.061	1.19158e-128	CM
CD18.3	3.29971e-24	0.882599	1	0.984	4.09164e-22	CM
CD32.4	5.15979e-80	0.88236	0.964	0.09	6.39814e-78	CM
CD328.3	5.52752e-32	0.853132	1	0.204	6.85413e-30	CM
CD64.2	4.33288e-106	0.761482	0.891	0.066	5.37277e-104	CM
CX3CR1.3	8.4292e-10	0.69765	0.564	0.198	1.04522e-07	CM
CD29.2	1.24047e-16	0.680474	0.618	0.172	1.53818e-14	CM
CD15.2	2.5713e-28	0.649054	0.436	0.059	3.18841e-26	CM
GARP.1	9.55298e-44	0.61394	0.545	0.058	1.18457e-41	CM
CD141.1	2.19919e-28	0.593056	0.436	0.055	2.727e-26	CM
CD85j.2	5.41613e-37	0.53081	0.6	0.082	6.716e-35	CM
CD244.2	5.23559e-19	0.453022	1	0.265	6.49214e-17	CM
CD40.4	6.92571e-11	0.448198	0.4	0.107	8.58788e-09	CM
CD123.2	2.30636e-17	0.424433	0.345	0.059	2.85988e-15	CM
CD98	1.96603e-19	0.380225	0.327	0.047	2.43788e-17	CM
CD95.4	1.24551e-09	0.277842	0.964	0.414	1.54443e-07	CM
CD11a.3	1.08446e-06	0.268561	1	0.989	0.000134474	CM
CD195.1	0.00120865	0.173849	0.2	0.075	0.149873	CM
CD49f.3	1.25665e-05	0.0925934	1	0.851	0.00155825	CM
CD66a.c.e.2	2.97085e-05	0.00997898	0.236	0.07	0.00368386	CM
CD96.4	8.25709e-08	-0.112385	1	0.996	1.02388e-05	CM
CD22.3	0.00223352	-0.157777	0	0.147	0.276957	CM
CD185.4	0.00583846	-0.214232	0.036	0.173	0.723969	CM
CD20.3	0.00957209	-0.377302	0	0.11	1	CM
CD56.3	0.00273839	-0.379314	0.055	0.223	0.33956	CM
CD272.2	7.30932e-05	-0.39154	0.018	0.252	0.00906355	CM
CD79b.1	3.01898e-05	-0.444777	0.073	0.33	0.00374353	CM
CD183.2	0.00286333	-0.452954	0.055	0.218	0.355053	CM
CD360.3	3.73932e-05	-0.462387	0.055	0.319	0.00463676	CM
CD161.3	7.77737e-06	-0.473241	0.055	0.336	0.000964394	CM
IgD.3	0.0035668	-0.502915	0	0.135	0.442283	CM
TIGIT.3	0.00195159	-0.536113	0.055	0.231	0.241997	CM
CD25.3	5.89508e-08	-0.538719	0.036	0.407	7.3099e-06	CM
CD337.3	0.00653408	-0.584102	0	0.12	0.810226	CM
CD21.3	0.00957209	-0.605697	0	0.11	1	CM
CD49d.1	0.00024321	-0.618471	0.909	0.887	0.030158	CM
CD47.4	2.88509e-12	-0.630326	1	0.987	3.57751e-10	CM
CD314.4	5.95069e-06	-0.63048	0.018	0.309	0.000737886	CM
CD94.2	0.00177542	-0.647197	0.036	0.211	0.220152	CM
CD150.2	0.000145927	-0.671659	0.018	0.244	0.018095	CM
CD279.4	0.000337302	-0.72861	0.018	0.217	0.0418254	CM
CD335.3	6.77664e-05	-0.750417	0.073	0.32	0.00840303	CM
CD254	0.00178589	-0.818938	0.055	0.231	0.22145	CM
CD45.4	1.21423e-22	-0.846701	0.982	0.994	1.50565e-20	CM
CD73.4	0.000179526	-0.968204	0.073	0.293	0.0222612	CM
CD99.2	5.72278e-12	-0.979025	0.964	0.964	7.09625e-10	CM
CD158e1.3	0.00501316	-1.00224	0	0.126	0.621632	CM
CD81.1	2.77801e-12	-1.02998	0.073	0.579	3.44474e-10	CM
IgA.2	0.00666737	-1.07984	0.091	0.237	0.826753	CM
CD197.3	2.61733e-09	-1.08569	0.073	0.479	3.24549e-07	CM
CD82.4	9.85634e-05	-1.10392	0.745	0.705	0.0122219	CM
CD158b.2	0.00323767	-1.22108	0.073	0.236	0.401471	CM
CD194.3	0.000512641	-1.27068	0.127	0.319	0.0635675	CM
CD122.3	1.20728e-09	-1.35181	0.055	0.493	1.49702e-07	CM
KLRG1.3	1.57977e-05	-1.43614	0.073	0.335	0.00195891	CM
integrin.B7.1	1.09503e-14	-1.48612	0.073	0.638	1.35783e-12	CM
IgM.3	0.00653408	-1.59237	0	0.12	0.810226	CM
CD26.3	1.39972e-15	-1.64259	0.018	0.634	1.73565e-13	CM
CD278.3	2.85344e-20	-1.95698	0	0.72	3.53827e-18	CM
CD127.4	1.90696e-20	-1.9617	0.036	0.735	2.36463e-18	CM
CD27.4	4.82468e-22	-2.0898	0	0.757	5.98261e-20	CM
CD7.3	2.79426e-30	-2.26903	0.036	0.915	3.46489e-28	CM
CD8.4	0.00100245	-2.48184	0.036	0.214	0.124304	CM
CD28.3	2.19385e-22	-3.033	0	0.764	2.72037e-20	CM
CD52.3	1.52561e-21	-3.26093	0.073	0.77	1.89175e-19	CM
CD2.4	6.27438e-30	-3.4253	0.164	0.923	7.78023e-28	CM
CD16.3	3.66654e-10	-3.54805	0	0.449	4.54652e-08	CM
TCRab.3	1.82401e-21	-3.73439	0.055	0.761	2.26178e-19	CM
CD45RA.4	7.35893e-19	-3.75817	0.055	0.735	9.12507e-17	CM
CD4.4	8.18819e-15	-3.92787	0.127	0.645	1.01534e-12	CM
CD3.3	1.64364e-22	-4.21815	0	0.766	2.03812e-20	CM
CD62L.3	5.24087e-16	-4.54607	0.055	0.646	6.49868e-14	CM
CD5.3	1.13695e-22	-5.80051	0.036	0.779	1.40981e-20	CM
CD16.2	4.66185e-166	4.23055	0.985	0.325	5.78069e-164	NK
CD244.1	3.81134e-217	2.74462	0.996	0.149	4.72606e-215	NK
CD158b.1	2.29067e-18	2.53706	0.398	0.197	2.84043e-16	NK
CD158e1.2	7.78972e-66	2.3783	0.416	0.064	9.65926e-64	NK
CD122.1	7.48038e-159	2.28037	0.982	0.379	9.27568e-157	NK
CD94.1	6.9676e-190	2.26351	0.836	0.08	8.63983e-188	NK
CD328.2	4.27188e-232	2.15589	0.96	0.086	5.29713e-230	NK
CD158.2	3.2225e-65	2.07484	0.38	0.048	3.9959e-63	NK
CD56.2	2.99757e-270	2.02032	1	0.063	3.71699e-268	NK
CD335.2	1.02406e-180	2.00307	0.942	0.188	1.26983e-178	NK
CD11b.2	1.16475e-180	1.97812	0.989	0.135	1.44429e-178	NK
CD45RA.2	2.06452e-111	1.74673	0.989	0.658	2.56001e-109	NK
CD337.2	2.08583e-163	1.71955	0.595	0.021	2.58644e-161	NK
CX3CR1.2	1.42713e-145	1.71458	0.763	0.1	1.76965e-143	NK
CD38.2	5.01986e-77	1.68381	0.69	0.179	6.22462e-75	NK
CD57.1	3.00033e-80	1.68344	0.398	0.035	3.72042e-78	NK
KLRG1.1	6.86838e-62	1.087	0.752	0.242	8.51679e-60	NK
CD314.2	1.90618e-79	0.726392	0.785	0.203	2.36366e-77	NK
CD366.2	9.50217e-43	0.710109	0.434	0.105	1.17827e-40	NK
CD11c.2	5.36954e-101	0.669849	0.723	0.122	6.65823e-99	NK
CD161.2	1.35719e-67	0.597206	0.752	0.242	1.68291e-65	NK
CD226.1	5.2967e-27	0.553349	0.927	0.626	6.5679e-25	NK
CD360.1	9.64896e-34	0.545836	0.599	0.253	1.19647e-31	NK
TIGIT.2	5.81169e-19	0.479685	0.431	0.185	7.20649e-17	NK
CD319.1	4.09236e-30	0.363121	0.124	0.006	5.07453e-28	NK
CD11a.1	7.34349e-22	0.326227	1	0.988	9.10593e-20	NK
CD7.1	8.26192e-07	0.216546	0.989	0.866	0.000102448	NK
CD155.1	0.000195645	0.0779486	0.219	0.13	0.0242599	NK
CD66a.c.e.1	1.80816e-05	0.0335107	0.135	0.063	0.00224211	NK
CD64.1	0.00611224	-0.0546992	0.051	0.102	0.757918	NK
CD30	0.000399314	-0.0835823	0.956	0.981	0.0495149	NK
CD49b.1	0.00794509	-0.107144	0.051	0.1	0.985191	NK
CD14.1	2.49416e-08	-0.109549	0	0.104	3.09275e-06	NK
CD223.1	1.79497e-05	-0.113949	0.982	0.989	0.00222576	NK
CD196.1	8.75069e-05	-0.115741	0.044	0.123	0.0108509	NK
CD185.2	0.00719052	-0.135753	0.117	0.179	0.891625	NK
CD163.1	0.00959272	-0.137535	0.051	0.099	1	NK
CD137.1	0.00564184	-0.143446	0.051	0.105	0.699588	NK
CD183.1	0.00459829	-0.224392	0.153	0.224	0.570188	NK
CD96.2	6.87675e-11	-0.240765	0.993	0.997	8.52717e-09	NK
CD39.2	5.66004e-06	-0.283133	0.051	0.149	0.000701845	NK
CD272	1.98873e-11	-0.320862	0.091	0.274	2.46602e-09	NK
CD40.2	2.40433e-05	-0.322108	0.044	0.131	0.00298137	NK
CD29	9.34147e-09	-0.351935	0.069	0.21	1.15834e-06	NK
CD24.1	0.00172561	-0.354545	0.051	0.111	0.213976	NK
CD20.1	0.00173785	-0.377975	0.055	0.116	0.215494	NK
CD268.1	0.00595306	-0.380212	0.058	0.11	0.73818	NK
CD47.2	1.76367e-30	-0.498857	0.964	0.992	2.18695e-28	NK
IgD.1	0.00722628	-0.516796	0.084	0.14	0.896059	NK
CD25.2	1.20753e-34	-0.581495	0.062	0.46	1.49733e-32	NK
CD45.2	1.16765e-65	-0.587651	0.989	0.995	1.44788e-63	NK
CD150.1	3.43123e-15	-0.607618	0.055	0.272	4.25473e-13	NK
CD279.2	8.13859e-09	-0.629462	0.088	0.235	1.00918e-06	NK
CD21.1	1.71753e-08	-0.670939	0.011	0.125	2.12974e-06	NK
CD44.1	4.96314e-93	-0.814858	0.734	0.974	6.15429e-91	NK
CD2.2	2.73959e-43	-0.843555	0.891	0.899	3.39709e-41	NK
HLA.DR.1	6.20912e-09	-0.846609	0.022	0.15	7.69931e-07	NK
CD19.2	4.09866e-06	-0.887684	0	0.073	0.000508234	NK
CD32.2	0.00529775	-0.906258	0.073	0.128	0.656921	NK
CD197.1	1.87943e-33	-0.95612	0.146	0.529	2.3305e-31	NK
CD49f.1	2.26297e-15	-1.02205	0.755	0.876	2.80608e-13	NK
CD73.2	2.77451e-21	-1.08352	0.055	0.331	3.44039e-19	NK
CD58.2	0.00607972	-1.3571	0.058	0.109	0.753885	NK
CD194.1	1.19769e-15	-1.37479	0.131	0.348	1.48513e-13	NK
CD95.2	5.49301e-15	-1.38871	0.296	0.46	6.81133e-13	NK
CD8.2	1.23151e-16	-1.44722	0.431	0.164	1.52707e-14	NK
CD224.1	3.28221e-33	-1.58676	0.051	0.431	4.06995e-31	NK
CD101.2	1.05243e-36	-1.62411	0.036	0.452	1.30502e-34	NK
CD35.1	1.39559e-10	-1.72433	0.011	0.152	1.73054e-08	NK
CD26.1	1.76732e-81	-1.80661	0.044	0.727	2.19148e-79	NK
CD278.1	7.18619e-87	-1.83628	0.153	0.804	8.91088e-85	NK
CD45RO.1	4.99644e-29	-1.95025	0.124	0.478	6.19559e-27	NK
CD127.2	2.58912e-98	-1.97748	0.128	0.828	3.21051e-96	NK
CD62L.1	3.85562e-49	-2.15348	0.215	0.708	4.78097e-47	NK
CD27.2	1.69841e-103	-2.16129	0.157	0.846	2.10603e-101	NK
CD82.2	7.13451e-106	-2.82479	0.051	0.836	8.8468e-104	NK
CD28.1	6.47349e-112	-3.02305	0.099	0.865	8.02713e-110	NK
CD52.1	2.57581e-119	-3.65331	0.036	0.887	3.194e-117	NK
TCRab.1	6.26531e-108	-3.73849	0.131	0.858	7.76899e-106	NK
CD3.1	1.43021e-121	-4.41918	0	0.887	1.77346e-119	NK
CD4.2	4.18466e-90	-4.76224	0.007	0.75	5.18898e-88	NK
CD5.1	8.15841e-122	-5.96445	0.044	0.895	1.01164e-119	NK
