# Supplementary material for: Titration of 124 antibodies using CITE-Seq on human PBMCs
Source: Sci Rep. 2022 Dec 2;12:20817. doi: 10.1038/s41598-022-24371-7 (PMC9718773; doi:10.1038/s41598-022-24371-7)
Supplement: Supplementary file 8 — Supplementary Information 8. [file 41598_2022_24371_MOESM8_ESM.xlsx]

## Sheet: 0.04x
gene	p_val	avg_log2FC	pct.1	pct.2	p_val_adj	cluster
MS4A1.1	3.41123e-44	2.1506	0.274	0.01	1.14406e-39	B
FAM129C.1	1.95663e-41	1.03149	0.224	0.001	6.56216e-37	B
BANK1.1	4.67961e-40	1.20471	0.233	0.005	1.56945e-35	B
HLA-DQA1.1	3.60329e-38	1.95474	0.332	0.04	1.20847e-33	B
LINC00926.1	3.52468e-37	1.02811	0.22	0.005	1.18211e-32	B
FCER2.1	6.37818e-37	1.07582	0.206	0.003	2.13912e-32	B
IGHM.1	8.63698e-36	1.3433	0.211	0.005	2.89667e-31	B
CD79A.1	8.86931e-34	2.68637	0.278	0.03	2.97459e-29	B
MEF2C.1	7.00238e-32	1.24781	0.296	0.04	2.34846e-27	B
TCF4.1	3.06447e-31	0.589185	0.193	0.006	1.02776e-26	B
VPREB3.1	2.70329e-29	0.635969	0.166	0.003	9.06628e-25	B
HLA-DRA.1	2.75624e-29	2.98005	0.435	0.128	9.24388e-25	B
CD22.1	1.01222e-28	0.63401	0.157	0.001	3.39479e-24	B
IGHD.1	1.6985e-28	0.727462	0.161	0.003	5.69641e-24	B
FCRL1.1	3.34247e-28	0.535211	0.148	0	1.121e-23	B
CD19.1	4.8877e-28	0.574073	0.17	0.005	1.63924e-23	B
AFF3.1	5.43788e-28	0.823607	0.233	0.024	1.82376e-23	B
ARHGAP24.1	8.04898e-28	0.3845	0.152	0.001	2.69947e-23	B
BLK.1	3.83629e-27	0.694183	0.17	0.006	1.28662e-22	B
HLA-DMB.1	7.30078e-27	0.898769	0.291	0.049	2.44854e-22	B
COBLL1.1	1.524e-26	0.524439	0.139	0	5.11118e-22	B
HLA-DRB1.1	1.92001e-26	2.51913	0.439	0.149	6.43932e-22	B
FCRLA.1	1.0241e-25	0.490435	0.135	0	3.43461e-21	B
RUBCNL.1	1.47678e-25	0.671164	0.161	0.006	4.95281e-21	B
ADAM28.1	2.00706e-25	0.751498	0.188	0.014	6.73127e-21	B
LYN.1	6.06186e-25	0.993155	0.386	0.103	2.03303e-20	B
JCHAIN.1	6.4079e-25	1.71771	0.148	0.004	2.14908e-20	B
PDLIM1.1	2.71432e-24	0.51282	0.197	0.019	9.10328e-20	B
IGKC.1	1.66362e-23	0.760942	0.135	0.003	5.57945e-19	B
RALGPS2.1	3.4185e-23	1.12392	0.291	0.064	1.1465e-18	B
TNFRSF13C.1	6.67895e-23	0.482033	0.161	0.01	2.23999e-18	B
HLA-DMA.1	3.81048e-22	1.12726	0.368	0.112	1.27796e-17	B
CD74.1	5.08552e-22	2.98117	0.901	0.824	1.70558e-17	B
IRF8.1	1.22618e-21	0.724402	0.238	0.04	4.11236e-17	B
SWAP70.1	2.13929e-21	0.719164	0.22	0.034	7.17474e-17	B
CD3E.1	1.59451e-20	-0.807317	0.475	0.841	5.34766e-16	B
PAX5.1	3.80288e-20	0.331778	0.117	0.003	1.27541e-15	B
LDHB.1	5.0681e-20	-0.720084	0.713	0.909	1.69974e-15	B
HLA-DOB.1	5.54214e-20	0.342805	0.121	0.004	1.85872e-15	B
POU2AF1.1	7.26582e-20	0.424817	0.126	0.005	2.43681e-15	B
MARCH1.1	2.00409e-19	0.533544	0.184	0.024	6.72133e-15	B
CD79B.1	3.34818e-19	1.03893	0.283	0.074	1.12291e-14	B
HLA-DPA1.1	4.37928e-19	2.10811	0.511	0.268	1.46872e-14	B
BCL11A.1	2.4269e-18	0.474294	0.143	0.013	8.13934e-14	B
IGLL5.1	2.49611e-18	0.578509	0.094	0	8.37146e-14	B
LINC01857.1	2.49611e-18	0.418585	0.094	0	8.37146e-14	B
TCL1A.1	2.49932e-18	0.851242	0.117	0.005	8.38224e-14	B
IL7R.1	5.32022e-18	-0.685198	0.435	0.816	1.7843e-13	B
SPIB.1	8.73062e-18	0.270985	0.103	0.003	2.92808e-13	B
BLNK.1	8.80402e-18	0.295408	0.103	0.003	2.95269e-13	B
CD24.1	1.62921e-17	0.267376	0.09	0	5.46403e-13	B
PNOC.1	1.66782e-17	0.282078	0.108	0.004	5.59352e-13	B
IGLC3.1	3.38899e-17	0.821684	0.094	0.001	1.1366e-12	B
MAP3K8.1	3.57978e-17	0.784218	0.448	0.176	1.20059e-12	B
RPS14.1	3.77336e-17	-0.375348	0.982	0.986	1.26551e-12	B
CD3D.1	4.25893e-17	-0.692911	0.368	0.738	1.42836e-12	B
LEF1.1	5.54704e-17	-0.768277	0.269	0.603	1.86037e-12	B
CD37	6.28846e-17	1.00454	0.96	0.936	2.10902e-12	B
RPS15A.1	1.19619e-16	-0.349178	0.987	0.997	4.01179e-12	B
HLA-DPB1.1	1.2518e-16	1.99592	0.507	0.295	4.1983e-12	B
FAM30A.1	1.29432e-16	0.390484	0.108	0.005	4.34088e-12	B
CD83.1	1.75248e-16	1.2365	0.318	0.111	5.87747e-12	B
TSPAN13.1	2.20997e-16	0.318073	0.09	0.001	7.41178e-12	B
MZB1.1	2.54065e-16	0.407741	0.09	0.001	8.52084e-12	B
NFKBID.1	3.68402e-16	0.490685	0.179	0.03	1.23555e-11	B
RPS3.1	8.17641e-16	-0.348993	0.987	0.99	2.7422e-11	B
RPL14.1	8.80131e-16	-0.354783	0.982	0.984	2.95178e-11	B
TCF7.1	3.10031e-15	-0.641458	0.39	0.718	1.03978e-10	B
EBF1.1	4.46651e-15	0.237348	0.076	0	1.49798e-10	B
RPS12.1	6.18632e-15	-0.405577	0.991	0.99	2.07477e-10	B
TPT1.1	1.18016e-14	-0.344843	0.991	0.995	3.95802e-10	B
CIITA.1	1.53064e-14	0.344145	0.117	0.011	5.13348e-10	B
RPL32.1	1.95921e-14	-0.372499	0.978	0.992	6.5708e-10	B
BTK.1	2.3556e-14	0.283099	0.112	0.01	7.90021e-10	B
CD72.1	2.40349e-14	0.332734	0.121	0.013	8.06084e-10	B
FYB1.1	3.47342e-14	-0.516142	0.587	0.895	1.16491e-09	B
CD3G.1	4.14054e-14	-0.535151	0.399	0.709	1.38866e-09	B
RPS25.1	6.2431e-14	-0.352439	0.969	0.982	2.09381e-09	B
AKAP2.1	1.07398e-13	0.394582	0.17	0.034	3.60191e-09	B
MAL.1	1.64759e-13	-0.653507	0.3	0.588	5.52568e-09	B
IGHA1.1	1.86585e-13	0.403403	0.067	0	6.25768e-09	B
SEL1L3.1	1.91533e-13	0.721055	0.215	0.058	6.42362e-09	B
RPL34.1	2.13326e-13	-0.329212	0.978	0.994	7.15452e-09	B
REL.1	2.51057e-13	0.717522	0.61	0.383	8.41993e-09	B
CCDC50.1	2.66563e-13	0.379302	0.135	0.02	8.94e-09	B
RPS3A.1	3.12372e-13	-0.330186	0.987	0.989	1.04763e-08	B
COL19A1.1	3.88355e-13	0.317637	0.072	0.001	1.30246e-08	B
RPL35A.1	4.39132e-13	-0.327106	0.973	0.982	1.47276e-08	B
CAMK4.1	5.92938e-13	-0.617872	0.327	0.62	1.9886e-08	B
CD40.1	5.97106e-13	0.324106	0.126	0.018	2.00257e-08	B
DERL3.1	6.69425e-13	0.209658	0.076	0.003	2.24512e-08	B
RPL30.1	8.45194e-13	-0.315609	0.987	0.991	2.83461e-08	B
PKIG.1	1.02572e-12	0.250534	0.099	0.009	3.44005e-08	B
IL32.1	1.36282e-12	-0.485053	0.646	0.917	4.57064e-08	B
GNG7.1	1.7636e-12	0.337926	0.148	0.028	5.91476e-08	B
CTSH.1	2.31612e-12	0.458012	0.206	0.057	7.7678e-08	B
LINC02397.1	2.5188e-12	0.21785	0.067	0.001	8.44755e-08	B
HVCN1.1	2.78866e-12	0.647188	0.188	0.049	9.35259e-08	B
MGAT4A.1	2.82269e-12	-0.476711	0.52	0.771	9.46674e-08	B
CXXC5.1	3.23014e-12	0.445296	0.247	0.078	1.08333e-07	B
LY86.1	3.67419e-12	0.396541	0.17	0.039	1.23225e-07	B
RPL22.1	3.94122e-12	-0.355892	0.955	0.977	1.32181e-07	B
PMAIP1.1	5.88507e-12	0.639736	0.336	0.14	1.97373e-07	B
KYNU.1	6.01644e-12	0.196713	0.085	0.006	2.01779e-07	B
CLIC4.1	6.6018e-12	0.271911	0.09	0.008	2.21411e-07	B
RPS27A.1	7.09465e-12	-0.281827	0.978	0.992	2.3794e-07	B
FCGR2B.1	7.41831e-12	0.314597	0.126	0.02	2.48795e-07	B
IGHG1.1	7.74752e-12	0.880314	0.058	0	2.59836e-07	B
SYK.1	7.83898e-12	0.403373	0.197	0.053	2.62904e-07	B
HLA-DQB1.1	9.14424e-12	1.6409	0.534	0.392	3.0668e-07	B
RPS28.1	9.25997e-12	-0.284572	0.982	0.984	3.10561e-07	B
TOMM7.1	1.01559e-11	-0.405553	0.897	0.955	3.40609e-07	B
RPS13.1	1.18884e-11	-0.326051	0.973	0.989	3.98713e-07	B
FGD2.1	1.28501e-11	0.321197	0.112	0.016	4.30966e-07	B
RPL31.1	1.31758e-11	-0.336651	0.946	0.962	4.41889e-07	B
IGLC2.1	1.6293e-11	0.676347	0.063	0.001	5.46435e-07	B
BACE2.1	1.70001e-11	0.197167	0.063	0.001	5.70148e-07	B
ZFP36.1	2.29764e-11	0.690682	0.821	0.777	7.70582e-07	B
MTSS1.1	2.41834e-11	0.518286	0.269	0.098	8.11063e-07	B
PLPP5.1	2.83318e-11	0.808868	0.26	0.099	9.50193e-07	B
PHACTR1.1	3.66195e-11	0.285833	0.103	0.014	1.22815e-06	B
USP6NL.1	3.7543e-11	0.197921	0.081	0.006	1.25912e-06	B
EEF1A1.1	3.86085e-11	-0.274731	0.991	0.999	1.29485e-06	B
C12orf57.1	3.86229e-11	-0.558484	0.753	0.864	1.29534e-06	B
LINC01781.1	4.98512e-11	0.27397	0.054	0	1.67191e-06	B
FCRL5.1	4.98512e-11	0.180854	0.054	0	1.67191e-06	B
FCRL2.1	4.98512e-11	0.170588	0.054	0	1.67191e-06	B
TNFRSF13B.1	4.98512e-11	0.159584	0.054	0	1.67191e-06	B
AL161781.2.1	4.98512e-11	0.14776	0.054	0	1.67191e-06	B
LINC00861.1	1.07328e-10	-0.507136	0.336	0.605	3.59958e-06	B
SCIMP.1	1.13773e-10	0.215375	0.112	0.018	3.8157e-06	B
RPL11.1	1.63242e-10	-0.278532	0.996	0.994	5.47481e-06	B
LAPTM4A.1	2.07012e-10	0.510051	0.493	0.286	6.94278e-06	B
EZR.1	2.45902e-10	0.858272	0.623	0.453	8.24707e-06	B
RPL19.1	2.73906e-10	-0.277501	0.973	0.986	9.18626e-06	B
RPL5.1	2.95949e-10	-0.318044	0.982	0.979	9.92553e-06	B
MACROD2.1	3.20645e-10	0.166942	0.049	0	1.07538e-05	B
DENND5B.1	3.20645e-10	0.139957	0.049	0	1.07538e-05	B
CLEC17A.1	3.20645e-10	0.102405	0.049	0	1.07538e-05	B
BCL7A.1	4.06531e-10	0.34458	0.157	0.04	1.36342e-05	B
NPM1.1	4.09894e-10	-0.389656	0.924	0.955	1.3747e-05	B
RGS10.1	4.14293e-10	-0.485374	0.444	0.676	1.38946e-05	B
HHEX.1	4.2457e-10	0.370718	0.148	0.037	1.42392e-05	B
LEPROTL1.1	4.96384e-10	-0.352078	0.587	0.802	1.66477e-05	B
PDE3B.1	5.36038e-10	-0.464269	0.135	0.363	1.79776e-05	B
ALOX5.1	5.63578e-10	0.30521	0.121	0.024	1.89013e-05	B
SNX2.1	6.64413e-10	0.704618	0.453	0.295	2.22831e-05	B
EAF2.1	7.61089e-10	0.3269	0.139	0.033	2.55254e-05	B
RPS6.1	8.11867e-10	-0.301347	0.973	0.981	2.72284e-05	B
GIMAP7.1	8.64958e-10	-0.478029	0.484	0.727	2.9009e-05	B
ARPC3.1	9.07475e-10	0.475024	0.897	0.877	3.04349e-05	B
CDK14.1	9.81004e-10	0.166896	0.058	0.003	3.29009e-05	B
RPL10.1	1.01631e-09	-0.252467	0.987	0.996	3.4085e-05	B
SARAF.1	1.05011e-09	-0.294172	0.955	0.977	3.52186e-05	B
CYBB.1	1.05471e-09	0.283146	0.161	0.043	3.53729e-05	B
CPNE5.1	1.06816e-09	0.175497	0.058	0.003	3.58239e-05	B
SNX22.1	1.20967e-09	0.188718	0.076	0.008	4.057e-05	B
HERPUD1.1	1.25122e-09	0.632302	0.556	0.355	4.19634e-05	B
RPL13.1	1.36233e-09	-0.282723	0.991	0.995	4.56899e-05	B
DAPP1.1	1.91662e-09	0.338896	0.202	0.068	6.42797e-05	B
AL139020.1.1	2.06285e-09	0.172278	0.045	0	6.9184e-05	B
MRVI1-AS1.1	2.06285e-09	0.105293	0.045	0	6.9184e-05	B
RPL36.1	2.18004e-09	-0.281503	0.978	0.976	7.31141e-05	B
NOSIP.1	2.37604e-09	-0.481854	0.471	0.719	7.96875e-05	B
RPL4.1	3.15022e-09	-0.320886	0.942	0.98	0.000105652	B
RPS27.1	3.18634e-09	-0.240062	0.987	0.995	0.000106863	B
RRAS2.1	3.44858e-09	0.381609	0.166	0.05	0.000115658	B
INPP4B.1	3.95187e-09	-0.475862	0.206	0.427	0.000132538	B
P2RX5.1	4.13681e-09	0.210415	0.103	0.019	0.00013874	B
CD180.1	4.16566e-09	0.118964	0.049	0.001	0.000139708	B
KHDRBS2.1	4.2005e-09	0.160758	0.049	0.001	0.000140877	B
RPL37.1	5.42031e-09	-0.256539	0.964	0.989	0.000181786	B
OAZ1.1	5.83615e-09	0.429707	0.892	0.851	0.000195733	B
SPI1.1	5.90594e-09	0.551099	0.17	0.05	0.000198073	B
SETBP1.1	6.09226e-09	0.227772	0.072	0.008	0.000204322	B
SEMA4B	6.12651e-09	0.267788	0.099	0.018	0.000205471	B
GAPT.1	6.37587e-09	0.18159	0.067	0.006	0.000213834	B
RPL9.1	6.50094e-09	-0.275293	0.951	0.977	0.000218028	B
EIF3E.1	7.95527e-09	-0.404407	0.785	0.879	0.000266804	B
SIGLEC10.1	7.97245e-09	0.158946	0.067	0.006	0.00026738	B
RPL28.1	8.58384e-09	-0.238884	0.987	0.985	0.000287885	B
RPS4X.1	9.68246e-09	-0.276622	0.978	0.982	0.00032473	B
RPS21.1	9.78663e-09	-0.254413	0.973	0.987	0.000328224	B
FLT3LG.1	1.0122e-08	-0.460199	0.439	0.63	0.00033947	B
MARCKS.1	1.16141e-08	0.209498	0.112	0.024	0.000389514	B
AC120193.1.1	1.32844e-08	0.188028	0.04	0	0.000445531	B
IGHG3.1	1.32844e-08	0.145964	0.04	0	0.000445531	B
TAPBP.1	1.59647e-08	0.485443	0.794	0.669	0.000535423	B
NACA.1	1.68673e-08	-0.243059	0.964	0.979	0.000565695	B
COX4I1.1	1.74883e-08	-0.268074	0.924	0.975	0.000586523	B
TRAF4.1	1.86076e-08	0.194216	0.099	0.019	0.000624062	B
PIK3IP1.1	1.90007e-08	-0.409675	0.601	0.767	0.000637246	B
PLCG2.1	2.43328e-08	0.327293	0.161	0.05	0.000816075	B
TSPAN3.1	2.47878e-08	0.540252	0.251	0.112	0.000831332	B
RNF141.1	2.49693e-08	0.295547	0.184	0.064	0.00083742	B
IGHG2.1	2.80404e-08	0.156028	0.045	0.001	0.000940418	B
RPL3.1	3.04328e-08	-0.240342	0.978	0.991	0.00102065	B
SCML4.1	3.08431e-08	-0.429055	0.197	0.414	0.00103442	B
ITK.1	3.45499e-08	-0.466397	0.242	0.46	0.00115873	B
PLEKHG1.1	3.53205e-08	0.185217	0.063	0.006	0.00118458	B
MTPN.1	3.8096e-08	0.579436	0.565	0.404	0.00127766	B
RPL24.1	4.00925e-08	-0.25209	0.964	0.982	0.00134462	B
COX7C.1	4.06126e-08	-0.332537	0.848	0.938	0.00136207	B
PIP5K1B.1	4.19521e-08	0.115816	0.058	0.005	0.00140699	B
CCR7.1	4.44491e-08	-0.495018	0.417	0.61	0.00149074	B
CYBA.1	5.02049e-08	0.482778	0.861	0.81	0.00168377	B
BTF3.1	5.36813e-08	-0.249164	0.946	0.971	0.00180036	B
RPS18.1	5.9135e-08	-0.263273	0.991	0.992	0.00198327	B
NRROS.1	6.18097e-08	0.284091	0.233	0.096	0.00207298	B
PIK3AP1.1	6.24998e-08	0.307962	0.13	0.037	0.00209612	B
WDFY4.1	6.64659e-08	0.175067	0.072	0.01	0.00222913	B
ATXN7.1.1	7.47981e-08	-0.277785	0.063	0.227	0.00250858	B
DNAJB1.1	7.66692e-08	-0.383564	0.592	0.795	0.00257133	B
IGHV5-78.1	8.57212e-08	0.102647	0.036	0	0.00287492	B
BCL11B.1	9.37161e-08	-0.39875	0.188	0.38	0.00314305	B
TCTN1.1	1.20307e-07	0.19711	0.117	0.03	0.00403487	B
UBE2E2.1	1.21391e-07	0.206337	0.126	0.034	0.00407121	B
LAT2.1	1.22811e-07	0.384101	0.193	0.073	0.00411884	B
CLIC1.1	1.42983e-07	0.494688	0.632	0.497	0.00479535	B
RPL21.1	1.55018e-07	-0.217001	0.96	0.98	0.00519901	B
CHRM3-AS2.1	1.57966e-07	-0.398952	0.085	0.251	0.00529787	B
PPP1R14A.1	1.67789e-07	0.135041	0.04	0.001	0.00562729	B
TP53I11.1	1.69663e-07	0.182072	0.076	0.013	0.00569016	B
KLHL14.1	1.7195e-07	0.116676	0.04	0.001	0.00576685	B
RPSA.1	1.75672e-07	-0.266607	0.955	0.984	0.00589168	B
RPS29.1	1.76538e-07	-0.238471	0.969	0.982	0.00592073	B
RPL39.1	1.79777e-07	-0.262	0.978	0.986	0.00602937	B
TC2N.1	2.34133e-07	-0.350322	0.35	0.576	0.00785235	B
AQP3.1	2.45932e-07	-0.363368	0.229	0.438	0.00824807	B
RPS4Y1.1	2.73478e-07	-0.271724	0.928	0.948	0.0091719	B
RASGEF1B.1	3.07039e-07	0.237922	0.09	0.019	0.0102975	B
RPS16.1	3.37173e-07	-0.239314	0.964	0.972	0.0113081	B
CALHM6	4.00668e-07	0.548709	0.314	0.179	0.0134376	B
DRAM2.1	4.30369e-07	0.327893	0.3	0.157	0.0144337	B
RPLP2.1	4.39993e-07	-0.227853	0.964	0.979	0.0147565	B
FCRL3.1	4.4587e-07	0.537051	0.152	0.053	0.0149536	B
ARPC2.1	4.52262e-07	0.407912	0.906	0.878	0.0151679	B
CTNNA1.1	4.91661e-07	0.20269	0.13	0.039	0.0164893	B
SMIM14.1	5.05711e-07	0.406963	0.206	0.089	0.0169605	B
MIS18BP1.1	5.22925e-07	0.371494	0.323	0.174	0.0175379	B
UQCRB.1	5.32817e-07	-0.310468	0.807	0.917	0.0178696	B
CXCR5	5.54949e-07	0.275744	0.103	0.026	0.0186119	B
LYPD6B.1	5.55042e-07	0.152037	0.031	0	0.018615	B
VAV3-AS1.1	5.55042e-07	0.0980413	0.031	0	0.018615	B
LINC00494.1	5.55042e-07	0.0837362	0.031	0	0.018615	B
RPL38.1	5.69579e-07	-0.226079	0.969	0.975	0.0191025	B
GSAP.1	7.68223e-07	0.320734	0.22	0.097	0.0257647	B
ABLIM1.1	7.69595e-07	-0.406145	0.395	0.615	0.0258107	B
ADAM19	7.83683e-07	0.245435	0.094	0.023	0.0262832	B
HSH2D.1	8.02922e-07	0.433752	0.345	0.191	0.0269284	B
H3F3A.1	8.70937e-07	0.308099	0.915	0.948	0.0292095	B
LAT.1	9.30833e-07	-0.276401	0.448	0.689	0.0312183	B
EPB41L2.1	9.48362e-07	0.121945	0.054	0.006	0.0318062	B
CD6.1	9.67496e-07	-0.307167	0.327	0.529	0.0324479	B
ABCA1.1	1.02088e-06	0.260379	0.135	0.044	0.0342382	B
MYO1E.1	1.06131e-06	0.0781207	0.036	0.001	0.0355942	B
CNR2.1	1.06721e-06	0.116989	0.054	0.006	0.035792	B
SATB1.1	1.08777e-06	-0.45464	0.3	0.476	0.0364817	B
AP1S3.1	1.12674e-06	0.141457	0.049	0.005	0.0377886	B
RPL18.1	1.1276e-06	-0.225513	0.991	0.981	0.0378174	B
RPL10A.1	1.14008e-06	-0.221112	0.973	0.979	0.038236	B
GLIPR1.1	1.17032e-06	0.456123	0.399	0.247	0.0392503	B
SYNGR2	1.17545e-06	0.641948	0.466	0.345	0.0394224	B
GNB4.1	1.22396e-06	0.129183	0.076	0.015	0.0410491	B
RPL7.1	1.25763e-06	-0.261872	0.942	0.961	0.0421783	B
MT-CO2.1	1.35906e-06	0.226208	0.996	1	0.0455803	B
MT-CO1.1	1.40379e-06	0.267612	0.996	1	0.0470804	B
TRABD2A.1	1.47442e-06	-0.4135	0.157	0.32	0.0494492	B
AHNAK.1	1.56172e-06	0.451487	0.758	0.594	0.052377	B
NDFIP1.1	1.5671e-06	-0.31962	0.543	0.734	0.0525572	B
RASGRP3	1.7613e-06	0.129948	0.063	0.01	0.0590706	B
ITM2B.1	1.95098e-06	-0.147416	0.969	0.981	0.065432	B
EEF1B2.1	2.09572e-06	-0.254198	0.946	0.966	0.0702863	B
ATP10D.1	2.19861e-06	0.202008	0.085	0.02	0.0737369	B
NFKBIE.1	2.29848e-06	0.247806	0.108	0.031	0.0770866	B
SP100.1	2.44597e-06	0.485769	0.623	0.495	0.0820331	B
RPL29.1	2.53043e-06	-0.210359	0.973	0.984	0.0848655	B
BASP1.1	2.54101e-06	0.132639	0.058	0.009	0.0852203	B
RPS7.1	2.54658e-06	-0.206963	0.969	0.99	0.0854071	B
UVRAG.1	2.7488e-06	0.389559	0.39	0.252	0.0921892	B
IGHV3-23	3.61357e-06	0.709952	0.027	0	0.121192	B
UGT8	3.61357e-06	0.109602	0.027	0	0.121192	B
AL355076.2	3.61357e-06	0.0887954	0.027	0	0.121192	B
LINC01800	3.61357e-06	0.086761	0.027	0	0.121192	B
COL4A3	3.61357e-06	0.0855677	0.027	0	0.121192	B
HES1	3.61357e-06	0.0854783	0.027	0	0.121192	B
ZNF860	3.61357e-06	0.0783885	0.027	0	0.121192	B
LYST.1	3.63433e-06	0.467517	0.305	0.174	0.121888	B
LCK.1	3.66803e-06	-0.231858	0.493	0.728	0.123018	B
RPL26.1	3.70134e-06	-0.174098	0.964	0.985	0.124135	B
CTSZ.1	3.79305e-06	0.245862	0.143	0.053	0.127211	B
KLF6.1	3.89803e-06	0.469135	0.709	0.603	0.130732	B
PABPC1.1	3.93417e-06	-0.2205	0.987	0.986	0.131944	B
IFNGR2	3.93909e-06	0.449964	0.229	0.117	0.132109	B
MAML2.1	4.05551e-06	-0.392298	0.202	0.366	0.136014	B
RHOC.1	4.05963e-06	0.475577	0.274	0.145	0.136152	B
SPOCK2.1	4.06165e-06	-0.180841	0.444	0.62	0.136219	B
LAMTOR1.1	4.12701e-06	0.362201	0.583	0.472	0.138412	B
TMEM156.1	4.4904e-06	0.349195	0.215	0.103	0.150599	B
PLD4.1	4.50726e-06	0.195942	0.072	0.015	0.151165	B
TPM4.1	4.7035e-06	0.318543	0.287	0.157	0.157746	B
WDR34.1	4.7937e-06	0.12631	0.063	0.011	0.160771	B
NUCB2	5.32005e-06	-0.407599	0.26	0.432	0.178424	B
RGS2.1	5.57467e-06	0.256194	0.274	0.141	0.186963	B
SNX10.1	5.76085e-06	0.295403	0.22	0.105	0.193207	B
YWHAZ.1	5.98868e-06	0.299201	0.942	0.908	0.200848	B
OGDH	6.12363e-06	0.302929	0.26	0.141	0.205374	B
TIMELESS	6.1689e-06	0.171772	0.076	0.018	0.206893	B
RBM8A.1	6.24909e-06	0.378211	0.628	0.48	0.209582	B
MILR1.1	6.33562e-06	0.0988717	0.045	0.005	0.212484	B
POU2F2.1	6.48644e-06	0.418754	0.309	0.18	0.217542	B
SNRPD2.1	6.7539e-06	-0.281575	0.785	0.893	0.226512	B
TOR3A.1	7.01806e-06	0.284164	0.179	0.079	0.235372	B
AC007569.1.1	7.07905e-06	0.059598	0.031	0.001	0.237417	B
RNASEK.1	7.39709e-06	0.387889	0.762	0.679	0.248083	B
RB1.1	7.57628e-06	0.352137	0.354	0.223	0.254093	B
CDCA7L	7.59878e-06	0.207358	0.157	0.063	0.254848	B
ORAI2.1	7.86485e-06	0.394247	0.202	0.094	0.263771	B
SASH3.1	8.14472e-06	0.383185	0.408	0.273	0.273158	B
NELL2.1	8.36158e-06	-0.26807	0.13	0.278	0.280431	B
TNS3.1	8.53247e-06	0.0663824	0.036	0.003	0.286162	B
APLP2.1	9.49351e-06	0.287086	0.354	0.212	0.318393	B
IL6ST.1	9.5242e-06	-0.243686	0.22	0.403	0.319423	B
SH3BGRL3.1	9.73303e-06	0.325719	0.919	0.942	0.326426	B
EVL.1	9.78184e-06	-0.232243	0.839	0.904	0.328063	B
RELB.1	1.07203e-05	0.526314	0.35	0.22	0.359536	B
RPS15.1	1.09208e-05	-0.177173	0.996	0.987	0.366261	B
CTSS.1	1.11983e-05	0.516051	0.507	0.388	0.375568	B
FADS3.1	1.14165e-05	0.118016	0.054	0.009	0.382887	B
CD27.1	1.14675e-05	-0.335011	0.318	0.481	0.384597	B
RBL2.1	1.1646e-05	-0.262302	0.489	0.659	0.390584	B
NCR3.1	1.28381e-05	0.370624	0.224	0.112	0.430566	B
LAPTM5	1.29939e-05	0.488804	0.928	0.953	0.435788	B
TSPAN14.1	1.32318e-05	-0.385754	0.256	0.411	0.443767	B
ACTN1.1	1.33065e-05	-0.300907	0.135	0.273	0.446272	B
RPS23.1	1.33066e-05	-0.217524	0.978	0.99	0.446276	B
JAZF1.1	1.35275e-05	0.372813	0.242	0.128	0.453686	B
ZFP36L2.1	1.3993e-05	-0.235467	0.946	0.975	0.469299	B
EPHB6.1	1.4386e-05	-0.372753	0.049	0.159	0.482477	B
NCF1	1.48303e-05	0.54077	0.377	0.262	0.497378	B
OXNAD1.1	1.48914e-05	-0.304953	0.247	0.423	0.499428	B
FCHSD2	1.49164e-05	0.283187	0.175	0.079	0.500266	B
RPL6.1	1.54272e-05	-0.172185	0.973	0.985	0.517397	B
ZEB2.1	1.55555e-05	0.370027	0.3	0.164	0.521702	B
IFT57.1	1.62229e-05	0.472504	0.251	0.142	0.544082	B
RPS2.1	1.64317e-05	-0.198585	0.982	0.982	0.551085	B
ANXA2.1	1.67517e-05	0.622055	0.386	0.256	0.561818	B
DGKA.1	1.69456e-05	-0.319762	0.291	0.451	0.568321	B
RAB31.1	1.75688e-05	0.16506	0.112	0.038	0.589223	B
RPL27.1	1.7927e-05	-0.204382	0.933	0.962	0.601236	B
TMEM123.1	1.79321e-05	-0.278963	0.646	0.796	0.601407	B
FHIT.1	1.8184e-05	-0.355459	0.157	0.295	0.609854	B
RPL41.1	1.82357e-05	-0.160464	0.978	0.99	0.611589	B
RNF144A.1	1.89928e-05	-0.211821	0.013	0.105	0.63698	B
IL10RA.1	1.97006e-05	0.313782	0.57	0.44	0.660718	B
HOPX.1	2.04493e-05	0.578227	0.291	0.17	0.685829	B
ARL4A	2.06118e-05	0.350142	0.26	0.144	0.691278	B
SLC43A2.1	2.07533e-05	0.219901	0.09	0.026	0.696025	B
TSHZ2.1	2.08984e-05	-0.36971	0.112	0.243	0.70089	B
RCAN3.1	2.23746e-05	-0.315264	0.426	0.589	0.7504	B
LRRK2.1	2.28887e-05	0.128362	0.09	0.026	0.76764	B
UBC.1	2.33757e-05	0.245541	0.955	0.97	0.783975	B
IGHV4-31	2.37278e-05	1.46883	0.022	0	0.795782	B
IL7	2.37278e-05	0.0901417	0.022	0	0.795782	B
DSP	2.37278e-05	0.0822435	0.022	0	0.795782	B
NSUN7	2.37278e-05	0.0705172	0.022	0	0.795782	B
DMD	2.37278e-05	0.0658408	0.022	0	0.795782	B
COL4A4	2.37278e-05	0.0457911	0.022	0	0.795782	B
LINC01506	2.37278e-05	0.0388175	0.022	0	0.795782	B
SELENOM.1	2.64261e-05	-0.314798	0.211	0.359	0.886278	B
ITPR1.1	2.68396e-05	0.40417	0.17	0.081	0.900146	B
PPA1.1	2.72041e-05	-0.265923	0.305	0.463	0.912371	B
AC026979.2	2.73904e-05	-0.351952	0.251	0.407	0.91862	B
JUND.1	2.75637e-05	0.326541	0.372	0.243	0.92443	B
HLA-DOA.1	2.87479e-05	0.119584	0.076	0.02	0.964146	B
TPM3.1	3.01342e-05	0.239394	0.901	0.859	1	B
ENTPD1.1	3.0336e-05	0.106737	0.063	0.014	1	B
RPL35.1	3.08673e-05	-0.192269	0.951	0.972	1	B
AC003102.1.1	3.12452e-05	0.108176	0.063	0.014	1	B
YBX3.1	3.17653e-05	0.236426	0.117	0.043	1	B
SGTB.1	3.23394e-05	-0.269798	0.166	0.312	1	B
ACTB.1	3.52713e-05	0.523281	0.996	0.994	1	B
UBB.1	3.56344e-05	0.330938	0.874	0.84	1	B
TRIM26	3.72998e-05	0.297095	0.152	0.067	1	B
TMEM175	3.78442e-05	0.211548	0.233	0.121	1	B
AGPAT2.1	3.87969e-05	0.160758	0.135	0.054	1	B
TMED8	4.00694e-05	0.141799	0.09	0.028	1	B
IL16.1	4.0371e-05	-0.29988	0.404	0.571	1	B
CD5.1	4.16983e-05	-0.268319	0.269	0.432	1	B
IGHV3-30	4.21368e-05	0.760383	0.027	0.001	1	B
MOB3B.1	4.21368e-05	0.065481	0.027	0.001	1	B
AL121601.1	4.27971e-05	0.0837283	0.027	0.001	1	B
STAP1	4.35117e-05	0.205797	0.112	0.042	1	B
CAPG	4.50549e-05	0.253773	0.215	0.11	1	B
SELL.1	4.51804e-05	-0.241815	0.596	0.728	1	B
RHOB.1	4.53233e-05	0.34654	0.13	0.053	1	B
IGHV1-69D	4.64725e-05	1.27189	0.031	0.003	1	B
MAP4.1	4.72594e-05	0.393693	0.291	0.178	1	B
CD7.1	4.84505e-05	-0.0785812	0.574	0.82	1	B
FAM111B.1	4.94146e-05	0.0988679	0.031	0.003	1	B
MYO1G.1	5.01395e-05	0.359949	0.493	0.366	1	B
TESPA1.1	5.08037e-05	-0.310954	0.26	0.407	1	B
GRAMD1C.1	5.13285e-05	0.102961	0.049	0.009	1	B
PELI1	5.20234e-05	0.546957	0.341	0.223	1	B
ADK	5.22832e-05	0.482947	0.305	0.196	1	B
GGA2	5.24522e-05	0.251448	0.193	0.097	1	B
CENPK.1	5.35423e-05	-0.242232	0.166	0.305	1	B
LAMTOR5.1	5.42523e-05	0.398884	0.439	0.321	1	B
GIMAP4.1	5.45148e-05	-0.292632	0.247	0.401	1	B
RETREG1.1	5.45347e-05	-0.215499	0.031	0.126	1	B
IQGAP1.1	5.56825e-05	0.421745	0.516	0.406	1	B
PRKCE.1	5.58498e-05	0.130845	0.072	0.019	1	B
THAP11	5.62275e-05	-0.249497	0.076	0.186	1	B
CLEC4A.1	6.26026e-05	0.145733	0.063	0.015	1	B
NCF4.1	6.45179e-05	0.228307	0.161	0.074	1	B
TBCB.1	6.7619e-05	0.334639	0.529	0.402	1	B
RASA2	6.77181e-05	-0.334418	0.287	0.442	1	B
ZNF672.1	6.83392e-05	0.208693	0.112	0.043	1	B
AGPAT5	7.07249e-05	0.213455	0.126	0.052	1	B
TUBB6	7.14891e-05	0.10414	0.045	0.008	1	B
RPL36A.1	7.18088e-05	-0.223235	0.915	0.94	1	B
DNMBP.1	7.29399e-05	0.0911276	0.045	0.008	1	B
TNFRSF25.1	7.40166e-05	-0.191509	0.121	0.248	1	B
ARHGAP31.1	7.59555e-05	0.151718	0.067	0.018	1	B
TMEM173.1	7.68352e-05	-0.27293	0.184	0.322	1	B
GALNT3.1	7.76508e-05	0.187763	0.09	0.029	1	B
ICOSLG.1	7.86324e-05	0.10649	0.045	0.008	1	B
SLC25A24	7.89555e-05	0.241996	0.161	0.076	1	B
EPHX2.1	8.24336e-05	-0.275973	0.117	0.239	1	B
ZNF821	8.47522e-05	0.281084	0.17	0.083	1	B
GLB1.1	8.66471e-05	0.228715	0.175	0.084	1	B
THEMIS.1	9.3207e-05	-0.228865	0.117	0.239	1	B
NT5C.1	9.6029e-05	0.37474	0.386	0.262	1	B
CDK2AP2.1	9.9777e-05	0.251796	0.247	0.14	1	B
ZNF296.1	0.000100294	0.157222	0.108	0.04	1	B
HSPA8.1	0.000102709	-0.20182	0.794	0.911	1	B
GUCD1	0.000103982	0.307829	0.188	0.097	1	B
HCK.1	0.000104104	0.183811	0.094	0.033	1	B
KMO.1	0.000106345	0.104675	0.04	0.006	1	B
C16orf74	0.00010976	0.211467	0.139	0.06	1	B
PLEK.1	0.000111669	0.358666	0.274	0.159	1	B
ADTRP.1	0.000113477	-0.250767	0.04	0.132	1	B
SNX3.1	0.000115736	0.433304	0.552	0.458	1	B
YWHAH	0.00011594	0.308974	0.175	0.087	1	B
DESI2.1	0.000116793	0.30357	0.202	0.107	1	B
SIRPG.1	0.000122458	-0.219212	0.081	0.191	1	B
RPS8.1	0.000122908	-0.208619	0.978	0.989	1	B
TENT5C.1	0.000125956	0.382484	0.309	0.2	1	B
HIST1H1E.1	0.000126699	0.293222	0.578	0.467	1	B
MCL1	0.000126777	-0.308002	0.435	0.593	1	B
GCA.1	0.00012708	0.191915	0.135	0.059	1	B
PPP1CA.1	0.000127654	0.3511	0.686	0.589	1	B
PARP14.1	0.000130472	0.261286	0.224	0.125	1	B
ARF1.1	0.000132184	0.271504	0.839	0.775	1	B
IDI1.1	0.000135214	0.250709	0.39	0.261	1	B
ITM2A.1	0.00013917	-0.195363	0.386	0.574	1	B
TESC.1	0.000140667	0.188198	0.094	0.034	1	B
SLC9A7.1	0.000142257	0.187953	0.067	0.019	1	B
ACTN4.1	0.000149529	0.341826	0.336	0.217	1	B
RPL17.1	0.000150605	-0.173409	0.973	0.987	1	B
RPS20.1	0.000152587	-0.215998	0.888	0.923	1	B
CD4.1	0.00015405	-0.287759	0.211	0.346	1	B
IGHV3-33	0.000157926	0.855839	0.018	0	1	B
IGHV3-15	0.000157926	0.708171	0.018	0	1	B
IGHE	0.000157926	0.150189	0.018	0	1	B
IGKV2-28	0.000157926	0.106407	0.018	0	1	B
AC022239.1	0.000157926	0.066956	0.018	0	1	B
AL928742.1	0.000157926	0.066881	0.018	0	1	B
MEF2C-AS1	0.000157926	0.0637337	0.018	0	1	B
IGHA2	0.000157926	0.0604566	0.018	0	1	B
AC019197.1	0.000157926	0.0589527	0.018	0	1	B
AC012236.1	0.000157926	0.0553566	0.018	0	1	B
BEND4	0.000157926	0.0454552	0.018	0	1	B
FAM177B	0.000157926	0.0424832	0.018	0	1	B
AL158850.1	0.000157926	0.038403	0.018	0	1	B
CEACAM3	0.000157926	0.0246407	0.018	0	1	B
PARM1	0.000157926	0.0228317	0.018	0	1	B
TYROBP.1	0.000159251	0.782773	0.35	0.242	1	B
S1PR1.1	0.000159492	-0.243754	0.39	0.531	1	B
LINC01891.1	0.000159863	-0.253474	0.031	0.113	1	B
AK5.1	0.000164964	-0.269931	0.103	0.218	1	B
GIMAP2.1	0.000165296	-0.255914	0.161	0.288	1	B
MDS2.1	0.000166146	-0.235073	0.067	0.17	1	B
SH3YL1.1	0.000166212	-0.318589	0.318	0.47	1	B
GZMH.1	0.000167846	0.715424	0.179	0.094	1	B
NUBP1	0.000170547	0.166329	0.157	0.074	1	B
ZC3HAV1.1	0.000180215	-0.239761	0.466	0.616	1	B
STX7.1	0.000181511	0.253798	0.161	0.079	1	B
TRAF3IP3.1	0.000188726	-0.219516	0.619	0.737	1	B
ATP5PD.1	0.000193465	-0.211612	0.462	0.598	1	B
SCLT1.1	0.000193805	0.285436	0.206	0.113	1	B
HIST1H2BK.1	0.000195026	0.126674	0.085	0.029	1	B
CYB561A3.1	0.000198301	0.262516	0.247	0.147	1	B
GAA.1	0.000199232	0.156102	0.13	0.057	1	B
LARGE2	0.00020635	0.0873634	0.045	0.009	1	B
LSM 10.10	0.000207583	0.25511	0.265	0.16	1	B
CYB5R4.1	0.000209757	0.272424	0.233	0.135	1	B
EIF4EBP1.1	0.000209968	0.166039	0.135	0.06	1	B
PARVB.1	0.000211348	0.139882	0.112	0.045	1	B
BRD4	0.000212605	0.338406	0.341	0.225	1	B
TPD52	0.000220983	0.33789	0.247	0.15	1	B
ZNF232	0.000221192	0.0847704	0.031	0.004	1	B
PPP1R16B.1	0.000228946	0.262631	0.148	0.071	1	B
TLE1.1	0.00023119	0.126308	0.081	0.026	1	B
AUP1.1	0.000231306	0.220323	0.565	0.433	1	B
RAB30	0.00023243	0.280402	0.161	0.081	1	B
MANBA.1	0.000236013	0.242896	0.229	0.132	1	B
LINC02273.1	0.000237413	-0.258914	0.09	0.195	1	B
LINC02361.1	0.000239338	-0.175966	0.04	0.131	1	B
RPS5.1	0.000240993	-0.191546	0.964	0.984	1	B
ING3.1	0.000248719	0.305072	0.215	0.125	1	B
SERTAD3.1	0.000251483	0.298374	0.161	0.082	1	B
ATF6B.1	0.00025302	0.245532	0.439	0.317	1	B
IGKV4-1	0.000262379	1.10938	0.027	0.003	1	B
ST14.1	0.000262379	0.0633422	0.027	0.003	1	B
TLR10	0.000264093	0.0454853	0.022	0.001	1	B
IGHV3-43	0.000266099	0.508447	0.022	0.001	1	B
PCDH9	0.000266099	0.353742	0.022	0.001	1	B
KNL1	0.00026812	0.0525017	0.022	0.001	1	B
TTC21A	0.000269354	0.0528533	0.027	0.003	1	B
QPRT.1	0.000272906	0.0531251	0.027	0.003	1	B
TLN1.1	0.000275494	0.440005	0.439	0.315	1	B
PDE4B.1	0.000280119	0.32796	0.233	0.139	1	B
EMP3.1	0.000281463	0.406074	0.78	0.79	1	B
NOG.1	0.000282676	-0.224415	0.045	0.134	1	B
CD82	0.000291176	0.331942	0.283	0.185	1	B
GSN.1	0.000293638	0.20485	0.143	0.068	1	B
LINC01550.1	0.000293726	-0.248894	0.112	0.22	1	B
CDC25B.1	0.000298026	-0.242536	0.211	0.339	1	B
PLSCR3.1	0.00030681	-0.270546	0.35	0.487	1	B
ATP6V0A2.1	0.000312097	0.35995	0.184	0.099	1	B
PTMA.1	0.000313942	0.141902	0.987	0.99	1	B
DCAKD	0.000315586	-0.159884	0.018	0.089	1	B
PTPRK	0.0003179	0.118279	0.04	0.008	1	B
RNF135.1	0.000323911	0.128351	0.112	0.047	1	B
CLMN.1	0.000323997	0.0978599	0.04	0.008	1	B
LDLRAP1.1	0.000324714	-0.192032	0.229	0.38	1	B
P2RX1	0.000330204	0.0886763	0.04	0.008	1	B
SPPL2A.1	0.000330868	0.311417	0.274	0.173	1	B
AL359220.1	0.000335694	-0.164372	0.009	0.073	1	B
HDAC9.1	0.000339663	0.111322	0.076	0.025	1	B
TACC3.1	0.000340228	-0.233645	0.103	0.21	1	B
PPARA	0.000340713	0.102007	0.072	0.023	1	B
CBWD3	0.000341335	0.0591685	0.04	0.008	1	B
TEPSIN	0.000346898	0.216996	0.13	0.06	1	B
SNRNP25.1	0.000355329	0.190169	0.143	0.069	1	B
CAMK1D.1	0.00035771	0.376647	0.296	0.193	1	B
FHL1.1	0.000358178	-0.201771	0.049	0.137	1	B
KLHDC2.1	0.000375334	-0.216283	0.256	0.393	1	B
RAB32.1	0.000375538	0.0831119	0.054	0.014	1	B
LMO4.1	0.000376713	0.251574	0.179	0.096	1	B
SNX29.1	0.000390656	0.247922	0.197	0.11	1	B
SOD1.1	0.000393981	-0.161071	0.677	0.777	1	B
RGCC.1	0.000396471	-0.351438	0.22	0.349	1	B
GCC2.1	0.000396914	-0.160877	0.345	0.475	1	B
NIPSNAP2	0.000413317	0.286534	0.3	0.202	1	B
POLD4.1	0.000414646	0.337157	0.547	0.472	1	B
EEF1D.1	0.000420544	-0.18273	0.937	0.97	1	B
DOCK8.1	0.000421023	0.336835	0.35	0.238	1	B
PRR13.1	0.000422237	0.259505	0.78	0.751	1	B
XBP1	0.000434028	-0.265666	0.484	0.63	1	B
MTR.1	0.000440577	-0.180717	0.148	0.263	1	B
BRD2.1	0.000445609	0.218	0.457	0.343	1	B
WARS.1	0.000445967	0.460197	0.197	0.112	1	B
HSPB11	0.000453765	0.264721	0.314	0.214	1	B
PTPN6.1	0.000464635	0.431348	0.453	0.36	1	B
ST6GAL1.1	0.000465285	0.199115	0.188	0.102	1	B
EIF3F.1	0.000477856	-0.197816	0.861	0.926	1	B
BZW1.1	0.000484515	0.305178	0.628	0.534	1	B
STAG3	0.000484557	0.119391	0.045	0.01	1	B
PPIA.1	0.000486653	0.227148	0.951	0.969	1	B
STRBP	0.000487091	0.173534	0.112	0.049	1	B
CD300A.1	0.000495451	0.255543	0.17	0.091	1	B
PPP3CA.1	0.00049616	0.242689	0.215	0.127	1	B
SSBP4.1	0.000505139	0.280613	0.278	0.18	1	B
MCUB.1	0.000505777	-0.292345	0.561	0.67	1	B
RNASE6.1	0.000512732	0.115117	0.063	0.019	1	B
RNF41.1	0.000517699	0.165524	0.135	0.063	1	B
FCHO2.1	0.000521412	0.121553	0.067	0.021	1	B
STMN3.1	0.000536913	-0.236397	0.206	0.33	1	B
USP28.1	0.000540989	0.241965	0.108	0.047	1	B
SH2B2.1	0.000543457	0.0355947	0.036	0.006	1	B
LPGAT1.1	0.00054459	0.220715	0.193	0.108	1	B
JUP.1	0.000548832	0.0474423	0.036	0.006	1	B
PKD2.1	0.000551538	0.0445479	0.036	0.006	1	B
RPS24.1	0.000556032	-0.137243	0.96	0.984	1	B
DGKE	0.000560024	-0.244965	0.045	0.125	1	B
LIME1.1	0.000560842	-0.238663	0.318	0.452	1	B
RACK1.1	0.000561105	-0.153325	0.964	0.982	1	B
GFOD1.1	0.000564381	0.111309	0.067	0.021	1	B
ARL5A.1	0.000576308	0.321076	0.345	0.239	1	B
TMIGD2	0.000582916	-0.227335	0.126	0.242	1	B
SIPA1L1.1	0.000586714	0.250999	0.157	0.081	1	B
FKBP5.1	0.000590478	-0.218208	0.139	0.248	1	B
CD28.1	0.000601045	-0.239536	0.148	0.264	1	B
MT1X	0.000610668	-0.218896	0.202	0.327	1	B
MAPK8IP3	0.000616506	0.180617	0.202	0.115	1	B
MAP1LC3B.1	0.000617225	0.263531	0.574	0.475	1	B
EIF3K.1	0.000617861	-0.184889	0.861	0.923	1	B
TPTEP2-CSNK1E.1	0.000623795	0.0974953	0.049	0.013	1	B
LPCAT1.1	0.000623932	0.292785	0.193	0.108	1	B
ATP6V0E2.1	0.000628107	-0.238084	0.215	0.341	1	B
TMEM204.1	0.000634414	-0.187719	0.099	0.198	1	B
ITGAX.1	0.000636061	0.187005	0.117	0.053	1	B
TTC7A.1	0.000637255	0.20252	0.188	0.102	1	B
PDE4D.1	0.000637524	0.517381	0.283	0.191	1	B
GIMAP6.1	0.00065328	-0.245771	0.067	0.155	1	B
EEF1G.1	0.000653334	-0.180775	0.906	0.948	1	B
PCSK1N	0.000660289	-0.192406	0.018	0.083	1	B
SERINC5.1	0.000670992	-0.192426	0.206	0.319	1	B
IPCEF1.1	0.000672397	-0.108933	0.143	0.256	1	B
TRAV13-2.1	0.000679777	-0.217504	0.004	0.059	1	B
FCER1G.1	0.000687894	0.705286	0.269	0.179	1	B
PRMT2.1	0.000693756	-0.18989	0.547	0.675	1	B
YBX1.1	0.000694623	0.245788	0.933	0.906	1	B
GIMAP1.1	0.000704608	-0.225586	0.26	0.389	1	B
CST7.1	0.000707107	0.587242	0.354	0.247	1	B
SNHG8.1	0.000725073	-0.265402	0.735	0.825	1	B
TRAT1.1	0.000742515	-0.282083	0.157	0.263	1	B
DOCK2.1	0.000744509	0.325696	0.323	0.224	1	B
ZCCHC10.1	0.000757109	0.254359	0.211	0.126	1	B
RHOG.1	0.000758385	0.332653	0.552	0.457	1	B
RBM6	0.000763955	0.336626	0.283	0.19	1	B
ARID3A.1	0.00076461	0.0713203	0.054	0.015	1	B
MS4A4A	0.000769635	0.0655256	0.031	0.005	1	B
PRDM4	0.00077675	0.222731	0.117	0.054	1	B
LYPLA1.1	0.000778107	0.231798	0.305	0.212	1	B
SMG1	0.000778618	0.271413	0.336	0.233	1	B
THEMIS2.1	0.000797204	0.234249	0.188	0.108	1	B
LINC00662	0.000803131	0.128116	0.085	0.033	1	B
ADD3.1	0.000805709	-0.271946	0.587	0.704	1	B
PRKCB.1	0.000806547	0.350179	0.345	0.244	1	B
RGS19.1	0.000823043	0.260292	0.323	0.227	1	B
IGSF6.1	0.000824809	0.142	0.058	0.018	1	B
TNFSF13.1	0.000863493	0.107627	0.072	0.025	1	B
TCEA3.1	0.000865064	-0.203345	0.112	0.212	1	B
CNFN.1	0.000865834	0.0700012	0.04	0.009	1	B
AKIRIN2.1	0.000898728	0.235106	0.372	0.261	1	B
RIPOR1	0.00090263	0.143174	0.112	0.05	1	B
SLC2A6.1	0.000911441	0.167915	0.063	0.02	1	B
CD81.1	0.00091237	0.223783	0.135	0.068	1	B
WDR11.1	0.000937782	0.13264	0.139	0.068	1	B
TCF3	0.000939002	0.156384	0.103	0.045	1	B
TMEM19	0.000963291	0.208718	0.157	0.083	1	B
BET1	0.000967685	-0.122078	0.022	0.089	1	B
RPL12.1	0.000974548	-0.15647	0.964	0.984	1	B
SNX5.1	0.000979437	0.223844	0.26	0.164	1	B
TATDN1.1	0.000985907	-0.239841	0.139	0.239	1	B
SMDT1.1	0.000995638	-0.234658	0.709	0.805	1	B
UXT.1	0.00100712	-0.196483	0.767	0.801	1	B
SFXN1.1	0.00101283	-0.26411	0.256	0.378	1	B
IREB2	0.00102082	0.313476	0.3	0.2	1	B
SELENOS.1	0.00104735	0.269352	0.278	0.185	1	B
MT-ND4L.1	0.0010492	0.197528	0.991	0.99	1	B
ZNF101.1	0.00107263	-0.195065	0.17	0.28	1	B
IGHV4-61	0.00107503	2.48481	0.013	0	1	B
IGLV3-1	0.00107503	0.821039	0.013	0	1	B
IGHV1-18	0.00107503	0.718685	0.013	0	1	B
IGKV1-12	0.00107503	0.666351	0.013	0	1	B
IGHV3-48	0.00107503	0.641489	0.013	0	1	B
IGHV4-28	0.00107503	0.629725	0.013	0	1	B
IGLV1-51	0.00107503	0.303442	0.013	0	1	B
IGKV2D-28	0.00107503	0.151132	0.013	0	1	B
IGLC7	0.00107503	0.135406	0.013	0	1	B
IGLVI-70	0.00107503	0.0869374	0.013	0	1	B
BTNL9	0.00107503	0.0772112	0.013	0	1	B
FAT4	0.00107503	0.072264	0.013	0	1	B
KCNH8	0.00107503	0.0686005	0.013	0	1	B
LINC01480	0.00107503	0.0572449	0.013	0	1	B
AL121820.1	0.00107503	0.0544143	0.013	0	1	B
AC133065.1	0.00107503	0.0537235	0.013	0	1	B
AL157902.1	0.00107503	0.0490743	0.013	0	1	B
LEXM	0.00107503	0.0490172	0.013	0	1	B
TNFRSF17	0.00107503	0.043307	0.013	0	1	B
HOXC4	0.00107503	0.0420175	0.013	0	1	B
DPF3	0.00107503	0.0416588	0.013	0	1	B
SIGLEC6	0.00107503	0.0369137	0.013	0	1	B
RHPN2	0.00107503	0.0364967	0.013	0	1	B
CNR1	0.00107503	0.0363373	0.013	0	1	B
AC025569.1	0.00107503	0.0341335	0.013	0	1	B
CCDC183	0.00107503	0.0332491	0.013	0	1	B
NRP2	0.00107503	0.0328553	0.013	0	1	B
NXPH4	0.00107503	0.0319828	0.013	0	1	B
TMTC1	0.00107503	0.0307273	0.013	0	1	B
PEBP4	0.00107503	0.0301607	0.013	0	1	B
AC099524.1	0.00107503	0.0293926	0.013	0	1	B
SCML2	0.00107503	0.0291581	0.013	0	1	B
CNTNAP2	0.00107503	0.0265604	0.013	0	1	B
LINC00880	0.00107503	0.0251406	0.013	0	1	B
FRMD4A	0.00107503	0.0234295	0.013	0	1	B
LINC02345	0.00107503	0.0214028	0.013	0	1	B
CCDC62	0.00107503	0.0186577	0.013	0	1	B
PTGS2	0.00107503	0.0184836	0.013	0	1	B
LINC01754	0.00107503	0.0182348	0.013	0	1	B
PODXL	0.00107503	0.0166095	0.013	0	1	B
SERPINB9P1	0.0010867	0.0625774	0.027	0.004	1	B
VHL	0.0011004	0.313034	0.332	0.234	1	B
AC243960.1.1	0.00111203	-0.192924	0.287	0.417	1	B
ZDHHC14	0.00112391	0.0630124	0.027	0.004	1	B
CD70	0.00113022	0.0620634	0.027	0.004	1	B
CD1C	0.00113657	0.224009	0.027	0.004	1	B
EXOC6.1	0.0011417	0.246186	0.139	0.073	1	B
HSPA6.1	0.00114295	0.0463775	0.027	0.004	1	B
TRIB1.1	0.00114595	0.0561359	0.045	0.011	1	B
CD164.1	0.00115174	0.231196	0.502	0.403	1	B
SAMHD1	0.0011615	-0.226641	0.426	0.598	1	B
GGH.1	0.00116382	0.0510102	0.045	0.011	1	B
LILRB1.1	0.0011698	0.270727	0.072	0.026	1	B
HEATR5A.1	0.00117285	0.0629173	0.045	0.011	1	B
CD2.1	0.00117567	-0.0736692	0.408	0.577	1	B
TBC1D4.1	0.00118695	-0.218532	0.036	0.105	1	B
RPL23A.1	0.00121225	-0.138108	0.969	0.98	1	B
CD48.1	0.00124206	-0.23788	0.785	0.865	1	B
CALM3.1	0.00124393	-0.205098	0.556	0.696	1	B
YWHAB.1	0.00127533	0.204866	0.879	0.869	1	B
UBR5-AS1	0.00127713	0.140096	0.036	0.008	1	B
C3orf14	0.00130011	0.0603355	0.036	0.008	1	B
FAM102A.1	0.00131067	-0.20021	0.135	0.232	1	B
NEK6.1	0.00131128	0.119798	0.067	0.024	1	B
IFNG-AS1	0.00132391	0.156444	0.072	0.026	1	B
EFHD2.1	0.00132921	0.197286	0.332	0.224	1	B
PSMD2.1	0.00132933	0.230158	0.291	0.199	1	B
RPS27L	0.00133584	-0.2367	0.368	0.481	1	B
MGAT1.1	0.00134317	0.24522	0.296	0.204	1	B
APOBEC3D	0.00135156	0.0644966	0.049	0.014	1	B
MSL3.1	0.00135438	-0.183237	0.135	0.237	1	B
ST13.1	0.00136726	-0.227395	0.673	0.788	1	B
LMO2.1	0.00139588	0.0420875	0.036	0.008	1	B
FTH1.1	0.00139606	0.437141	0.978	0.982	1	B
UCK2.1	0.00140039	0.0912572	0.054	0.016	1	B
SKAP2.1	0.00140936	0.157687	0.152	0.079	1	B
VIM.1	0.00141899	-0.108761	0.825	0.917	1	B
ZMAT3	0.00142712	-0.214445	0.049	0.125	1	B
EIF3H.1	0.00143106	-0.197134	0.789	0.863	1	B
SERF2.1	0.00143681	0.192612	0.937	0.952	1	B
FGR.1	0.00144439	0.278373	0.215	0.13	1	B
IGKV3-11	0.00145839	1.3342	0.022	0.003	1	B
ALKBH7.1	0.00146691	-0.216417	0.413	0.542	1	B
CA2.1	0.00146749	0.0642312	0.022	0.003	1	B
NEGR1.1	0.00146749	0.0313575	0.022	0.003	1	B
DUSP1.1	0.00147555	0.397472	0.798	0.767	1	B
SYT17	0.00147664	0.0548584	0.022	0.003	1	B
RHOBTB3.1	0.00148024	0.296428	0.103	0.047	1	B
CYBRD1.1	0.00148584	0.0498921	0.022	0.003	1	B
ANXA2R.1	0.00149025	-0.189658	0.233	0.35	1	B
RAB11FIP1.1	0.00149474	0.192026	0.184	0.106	1	B
CAGE1	0.0014951	0.067032	0.022	0.003	1	B
DGKG	0.0014951	0.0389154	0.022	0.003	1	B
NEK8	0.00149626	0.118325	0.063	0.021	1	B
LGALS3BP.1	0.00149677	-0.172203	0.045	0.117	1	B
SPINT1-AS1	0.00151378	0.0477644	0.022	0.003	1	B
PAPSS2.1	0.00151378	0.0267216	0.022	0.003	1	B
HILPDA	0.0015232	0.0483518	0.022	0.003	1	B
CALML4.1	0.00153267	0.0372598	0.022	0.003	1	B
MRAS.1	0.00153267	0.0135591	0.022	0.003	1	B
C11orf24.1	0.00156898	0.112771	0.085	0.035	1	B
CD58.1	0.00158481	0.250126	0.126	0.063	1	B
RPL7A.1	0.00159465	-0.118312	0.978	0.99	1	B
IGLV3-25	0.00164486	0.613715	0.018	0.001	1	B
IGHV3-7	0.00165688	0.684294	0.018	0.001	1	B
IGHV4-39	0.00165688	0.470554	0.018	0.001	1	B
CPED1	0.00165688	0.0258592	0.018	0.001	1	B
CLCN5	0.00166899	0.0434762	0.018	0.001	1	B
GATM	0.00166899	0.031315	0.018	0.001	1	B
ZNF215	0.00166899	0.0283744	0.018	0.001	1	B
SRSF1	0.00166945	-0.316495	0.193	0.292	1	B
KCTD7	0.00167026	0.0550145	0.063	0.021	1	B
CD1E	0.00168117	0.0601771	0.018	0.001	1	B
AC004825.2	0.00169344	0.0317003	0.018	0.001	1	B
RALB	0.00172692	0.138453	0.135	0.069	1	B
AP5S1	0.0017307	0.159537	0.09	0.039	1	B
SF3A2	0.00173767	-0.211398	0.404	0.525	1	B
ACSL6.1	0.00175589	-0.152748	0.013	0.068	1	B
ZBTB20	0.00176862	-0.0753508	0.211	0.324	1	B
ZNF318	0.00180557	0.150008	0.112	0.054	1	B
CITED2.1	0.0018078	-0.14868	0.336	0.474	1	B
PLEKHA2.1	0.00185541	0.196196	0.166	0.094	1	B
FCGR3B.1	0.00185729	0.11746	0.04	0.01	1	B
MIR155HG.1	0.00185729	0.0730069	0.04	0.01	1	B
S100Z.1	0.00185729	0.0451602	0.04	0.01	1	B
AC007448.3.1	0.00186461	0.114595	0.04	0.01	1	B
APBB1.1	0.00188955	-0.201935	0.161	0.262	1	B
CSNK1G3.1	0.00190055	0.176453	0.242	0.156	1	B
PAG1.1	0.00191036	-0.183316	0.296	0.406	1	B
RPLP1.1	0.00194967	-0.147148	0.996	0.996	1	B
GYPC	0.00195487	-0.202324	0.655	0.764	1	B
DNAJC16	0.00198947	0.150922	0.085	0.037	1	B
FAM98B	0.00199775	0.195958	0.135	0.069	1	B
MTMR12.1	0.00200701	0.160096	0.108	0.052	1	B
KLHL9.1	0.00203608	-0.227713	0.157	0.257	1	B
JAK3.1	0.00203682	-0.164736	0.206	0.322	1	B
PTPRCAP.1	0.00205553	0.261575	0.879	0.874	1	B
STX12.1	0.00206591	0.21563	0.184	0.108	1	B
MPEG1.1	0.00211291	0.104892	0.081	0.033	1	B
PLCL1.1	0.00213435	-0.140978	0.018	0.073	1	B
SLC22A17.1	0.0021448	-0.139482	0.013	0.067	1	B
AL450998.2.1	0.00215037	-0.20529	0.13	0.227	1	B
FCGR3A.1	0.00215089	0.552255	0.256	0.17	1	B
JUN.1	0.00215701	0.432241	0.803	0.746	1	B
HIST1H2BF	0.00216842	0.156891	0.054	0.018	1	B
RHOA.1	0.0021702	0.236995	0.879	0.89	1	B
NINJ1	0.00217848	-0.132446	0.197	0.31	1	B
PIM1.1	0.00218235	-0.122437	0.247	0.384	1	B
GEN1	0.00218829	0.0876482	0.045	0.013	1	B
DHRS3.1	0.00219219	-0.187297	0.099	0.189	1	B
TEX9	0.00220472	0.116186	0.031	0.006	1	B
NIF3L1	0.00222445	-0.15124	0.022	0.079	1	B
CLECL1	0.00223584	0.0905945	0.045	0.013	1	B
MAPK1.1	0.00227616	0.291749	0.229	0.151	1	B
CEMIP2.1	0.00227877	0.430389	0.381	0.296	1	B
TFEB.1	0.00227942	0.0999994	0.067	0.025	1	B
ARPC1B.1	0.00230423	0.311285	0.762	0.713	1	B
DRAM1.1	0.00230893	0.0828816	0.045	0.013	1	B
RNGTT.1	0.002313	0.143307	0.157	0.087	1	B
ZBP1.1	0.0023148	0.309168	0.3	0.217	1	B
NSA2.1	0.00232424	-0.194374	0.726	0.805	1	B
SIPA1.1	0.002332	0.260075	0.215	0.136	1	B
INTS3.1	0.00234279	0.215853	0.108	0.052	1	B
GRK3.1	0.00236237	0.0869257	0.058	0.02	1	B
CDKN2AIP.1	0.002373	-0.186973	0.229	0.34	1	B
IFNGR1.1	0.00237505	0.126529	0.283	0.195	1	B
RBMS1	0.00239133	-0.21057	0.26	0.382	1	B
CDC37L1.1	0.002412	-0.186964	0.112	0.205	1	B
SP140.1	0.0024256	0.2878	0.274	0.188	1	B
CCDC12.1	0.00244022	0.307305	0.439	0.345	1	B
PRF1.1	0.00244418	0.630219	0.283	0.194	1	B
RASSF2.1	0.00247824	0.174848	0.139	0.076	1	B
RALGPS1	0.00247937	0.104978	0.063	0.023	1	B
PRDX2.1	0.00248877	-0.187791	0.475	0.601	1	B
ADD1.1	0.00249499	0.303038	0.354	0.266	1	B
ZNF581	0.00251053	0.19593	0.269	0.181	1	B
ITSN2.1	0.00253112	0.442532	0.43	0.348	1	B
KCNA3.1	0.00253782	-0.171771	0.197	0.309	1	B
IGFBP7.1	0.00262861	0.37167	0.193	0.117	1	B
RPL23.1	0.00264306	-0.190924	0.874	0.922	1	B
NUP160	0.00268482	-0.142517	0.081	0.16	1	B
FTL.1	0.00268811	0.32243	0.955	0.979	1	B
SP110	0.00271082	0.278185	0.516	0.44	1	B
LRRN3.1	0.00273361	-0.114673	0.018	0.073	1	B
NR1H2.1	0.00274282	0.261241	0.368	0.271	1	B
ARMC7	0.00275437	0.0648718	0.058	0.02	1	B
ADRB2.1	0.00278082	0.246583	0.09	0.04	1	B
DCLRE1C	0.00278284	0.178865	0.117	0.059	1	B
NFKB2.1	0.00279417	0.259063	0.224	0.144	1	B
SOCS3.1	0.00280304	-0.222512	0.099	0.183	1	B
TBCC	0.00280982	-0.166919	0.287	0.403	1	B
ARF6.1	0.00281919	0.258544	0.448	0.375	1	B
TMEM134	0.00284176	0.26569	0.26	0.176	1	B
BHLHE40.1	0.00284252	0.204498	0.22	0.136	1	B
VPS37B.1	0.00288548	0.224718	0.341	0.247	1	B
PPP1R15A.1	0.0029036	0.397378	0.404	0.306	1	B
BAG3.1	0.00295577	-0.201961	0.076	0.154	1	B
FAM219B	0.002962	0.194732	0.161	0.092	1	B
RABEP1	0.00299274	0.166779	0.238	0.151	1	B
TRIM4.1	0.00300307	-0.155076	0.099	0.184	1	B
MID1IP1.1	0.00301077	0.235979	0.166	0.097	1	B
CCDC32.1	0.00301131	0.20214	0.143	0.079	1	B
LINC00243	0.00303341	-0.147371	0.018	0.071	1	B
SYAP1.1	0.00303782	0.287793	0.274	0.19	1	B
PPP4C.1	0.00306302	0.238894	0.413	0.321	1	B
RALGAPA2	0.00308382	-0.1258	0.013	0.064	1	B
CHPT1	0.00316351	0.183086	0.112	0.057	1	B
TMEM164	0.00321967	0.0603684	0.036	0.009	1	B
COPRS.1	0.00324549	0.0342701	0.036	0.009	1	B
EIF4B.1	0.00325859	-0.194549	0.803	0.869	1	B
RNF167.1	0.00326351	0.221566	0.466	0.373	1	B
DDAH2.1	0.00326889	0.141421	0.108	0.053	1	B
IGKV3-20	0.00331262	1.06164	0.027	0.005	1	B
PTPN1	0.00331742	0.226515	0.426	0.338	1	B
ARVCF	0.00334501	0.0759971	0.027	0.005	1	B
GZMA.1	0.00334731	0.45084	0.305	0.213	1	B
EVI2B	0.00338688	0.301321	0.52	0.46	1	B
AP1B1.1	0.00340903	0.169602	0.193	0.121	1	B
VKORC1L1	0.00341068	0.0553058	0.027	0.005	1	B
HIST1H4E	0.0034123	-0.0931609	0.004	0.047	1	B
AES.1	0.00341643	-0.146846	0.848	0.927	1	B
AC108134.3.1	0.00345099	0.16008	0.103	0.05	1	B
IFITM1.1	0.00345351	-0.0424176	0.83	0.955	1	B
NR4A1.1	0.0034664	0.153152	0.058	0.021	1	B
PILRA.1	0.00347625	0.207615	0.067	0.026	1	B
TAF6L.1	0.00351325	0.170291	0.126	0.067	1	B
TTC28	0.00352837	0.0686796	0.04	0.011	1	B
TFEC.1	0.00352841	0.0362356	0.027	0.005	1	B
KBTBD8	0.00354553	0.044924	0.027	0.005	1	B
LINC02422.1	0.00354553	0.0370689	0.027	0.005	1	B
SEPT7.1	0.00355634	0.275644	0.794	0.742	1	B
ATP1B3.1	0.00357955	0.203327	0.206	0.132	1	B
ANKAR.1	0.00359831	0.140202	0.143	0.079	1	B
OSTF1.1	0.00362736	0.249743	0.435	0.353	1	B
MRPS18B	0.00368086	-0.161684	0.108	0.195	1	B
CD247	0.00374316	0.184266	0.507	0.72	1	B
AP003068.2	0.00375185	0.0721219	0.04	0.011	1	B
ITGA6.1	0.0037802	-0.202409	0.157	0.249	1	B
EIF3I	0.00379295	0.196709	0.507	0.412	1	B
NFKBIA	0.00380182	0.397977	0.865	0.889	1	B
CRTC3	0.00380568	-0.265616	0.17	0.262	1	B
RPS9.1	0.00382255	-0.127404	0.955	0.975	1	B
TAF1A	0.00383982	0.115002	0.045	0.014	1	B
DTNBP1.1	0.00384469	0.204155	0.193	0.121	1	B
LDOC1	0.00385007	-0.13887	0.058	0.13	1	B
SMIM12.1	0.00387903	0.16409	0.215	0.137	1	B
GRN.1	0.00387997	0.240802	0.224	0.147	1	B
HLA-DQB2	0.00390323	0.0396687	0.04	0.011	1	B
CHURC1.1	0.00391261	-0.19734	0.493	0.605	1	B
TDRD7	0.00391732	0.0751934	0.045	0.014	1	B
MARK3	0.00392322	-0.188384	0.067	0.14	1	B
PRDM2	0.0039318	0.313776	0.345	0.267	1	B
AC005842.1.1	0.00393286	-0.104994	0.013	0.062	1	B
AC005037.1	0.0039477	0.128612	0.117	0.06	1	B
SECISBP2L.1	0.00395481	0.291887	0.314	0.229	1	B
ATP1A1	0.00397651	-0.119702	0.359	0.489	1	B
TRBV5-1.1	0.00398565	-0.897043	0.04	0.101	1	B
FBXO32	0.00398596	-0.170414	0.13	0.228	1	B
WDR3	0.00399236	-0.139054	0.013	0.062	1	B
DDX39A.1	0.00399592	0.302685	0.417	0.329	1	B
ASF1A.1	0.00403528	-0.198858	0.103	0.184	1	B
PCED1B.1	0.00405077	-0.108091	0.251	0.354	1	B
LSM 2.00	0.004051	0.229622	0.278	0.196	1	B
LCP2	0.00406626	-0.214737	0.435	0.579	1	B
ATP6V0D1.1	0.00408858	0.215873	0.247	0.168	1	B
PITPNA-AS1.1	0.00408978	-0.176135	0.081	0.157	1	B
AL445472.1	0.0041173	0.0644354	0.045	0.014	1	B
CYCS.1	0.00414267	0.233444	0.377	0.291	1	B
FABP5.1	0.00416701	0.161059	0.139	0.078	1	B
ADAP2.1	0.00421376	0.0840604	0.045	0.014	1	B
ARF3.1	0.00432115	0.221816	0.224	0.149	1	B
HCST.1	0.00434994	0.0375783	0.637	0.824	1	B
FAM49A.1	0.00436737	0.118414	0.076	0.033	1	B
ODC1	0.00443143	0.344428	0.462	0.411	1	B
HECTD1.1	0.00443201	0.268378	0.381	0.295	1	B
ABRACL.1	0.00446954	-0.131758	0.309	0.435	1	B
WASHC5	0.00448261	0.223201	0.175	0.107	1	B
AL445686.2.1	0.00448593	-0.100706	0.022	0.076	1	B
LINC00920.1	0.00449052	-0.0725967	0	0.035	1	B
RARRES3	0.00450638	-0.111466	0.628	0.748	1	B
PXN-AS1	0.00451449	0.157493	0.072	0.03	1	B
GSTM3.1	0.00455797	-0.119159	0.018	0.068	1	B
CCNG1.1	0.00461474	-0.24113	0.309	0.401	1	B
CARD16.1	0.00461894	0.245957	0.386	0.302	1	B
RCN1.1	0.00463837	0.0934784	0.09	0.042	1	B
ZNF669	0.00465861	0.141626	0.117	0.062	1	B
CCNG2.1	0.00467376	0.0827976	0.103	0.05	1	B
METTL7A.1	0.00471351	0.110346	0.072	0.03	1	B
BEX3.1	0.00472493	-0.126436	0.058	0.13	1	B
MLLT3.1	0.00473757	-0.132329	0.157	0.257	1	B
UPP1	0.00479765	-0.149735	0.242	0.351	1	B
TNFAIP8.1	0.00480169	-0.213393	0.363	0.477	1	B
COLGALT2.1	0.00494511	0.0956704	0.031	0.008	1	B
GM2A.1	0.00495572	0.116904	0.072	0.03	1	B
ZNF580	0.00498298	0.201271	0.283	0.194	1	B
EPB41L4A-AS1	0.00498651	-0.184527	0.399	0.511	1	B
MYL6.1	0.00499181	0.273023	0.892	0.897	1	B
CRTC2	0.00500887	-0.199263	0.13	0.209	1	B
HNRNPA1.1	0.00503984	-0.116543	0.946	0.972	1	B
SKAP1	0.00504099	-0.204434	0.457	0.588	1	B
RPL27A	0.00504845	-0.124375	0.928	0.96	1	B
OXSR1.1	0.00505045	0.2136	0.13	0.072	1	B
TNFSF8.1	0.00506322	-0.0398323	0.094	0.175	1	B
EIF3M.1	0.00506614	-0.207233	0.552	0.671	1	B
KLF8	0.00506876	0.0718458	0.031	0.008	1	B
LSM 8.00	0.00511409	0.22369	0.475	0.401	1	B
CEBPG	0.0051352	0.123856	0.148	0.084	1	B
ACYP1	0.00514351	0.183227	0.161	0.096	1	B
TANK	0.00517459	0.239221	0.247	0.174	1	B
HDDC3	0.00520513	-0.12451	0.063	0.13	1	B
RASA3	0.00521633	-0.0285151	0.332	0.47	1	B
TTC33	0.00522254	-0.111891	0.009	0.052	1	B
ATF7IP2.1	0.00522774	-0.213177	0.377	0.481	1	B
FBLN7.1	0.00524083	-0.113761	0.045	0.108	1	B
DENND4B	0.00525888	0.174692	0.117	0.062	1	B
NME2	0.00526737	0.256397	0.74	0.777	1	B
IL3RA	0.00527272	0.0612538	0.022	0.004	1	B
STK3	0.00528106	0.034277	0.031	0.008	1	B
SEC14L2	0.00528917	-0.096679	0	0.034	1	B
AL592148.3	0.0053279	0.0522926	0.022	0.004	1	B
NUGGC	0.0053279	0.0380758	0.022	0.004	1	B
DBNL.1	0.00536429	0.22287	0.453	0.368	1	B
ENDOG	0.0053836	0.044128	0.022	0.004	1	B
ATP2C1	0.00539935	0.143596	0.112	0.058	1	B
TNFSF9	0.00541164	0.0709	0.022	0.004	1	B
ILF3	0.00541666	-0.186377	0.404	0.529	1	B
KIR2DL1.1	0.00545226	0.230618	0.058	0.023	1	B
TRIM21	0.00547457	-0.13817	0.058	0.126	1	B
NIPA1	0.00549658	0.116559	0.022	0.004	1	B
TNFRSF14	0.00552248	0.198756	0.57	0.51	1	B
SAMD4A.1	0.00552516	0.0218895	0.022	0.004	1	B
NHP2	0.0055385	0.248856	0.457	0.38	1	B
RABGAP1L.1	0.00554122	0.258049	0.35	0.262	1	B
HIST1H2BJ	0.00555387	0.0253097	0.022	0.004	1	B
CHD3.1	0.0055574	-0.0968597	0.323	0.445	1	B
ASAH1.1	0.00558637	0.187345	0.363	0.272	1	B
IL18RAP.1	0.00563382	0.182599	0.099	0.049	1	B
SNX9	0.00565179	0.266925	0.291	0.214	1	B
ZBTB10.1	0.00566543	0.182073	0.184	0.115	1	B
COMMD6.1	0.00570671	-0.144731	0.883	0.912	1	B
WDR55.1	0.00571275	0.19512	0.126	0.069	1	B
FAM110A.1	0.00571352	0.0905804	0.103	0.052	1	B
GGT7.1	0.00572512	-0.14228	0.076	0.147	1	B
SNX8	0.00575655	0.115731	0.076	0.034	1	B
FOCAD.1	0.00577747	-0.126512	0.022	0.073	1	B
SZRD1.1	0.005873	0.204052	0.323	0.238	1	B
PSMD1	0.0058959	0.194568	0.215	0.141	1	B
CSGALNACT1.1	0.00592746	-0.107004	0.094	0.17	1	B
SLC35C2	0.00592762	-0.235374	0.126	0.2	1	B
CYTH1	0.0059702	-0.182166	0.502	0.634	1	B
ATP6V0A1.1	0.00599836	0.0623444	0.036	0.01	1	B
NMB.1	0.00601493	0.0891866	0.058	0.023	1	B
SH2B1.1	0.00609958	-0.164381	0.112	0.194	1	B
CALHM2.1	0.00614694	0.101468	0.099	0.049	1	B
ZNF17	0.00615343	0.0612523	0.036	0.01	1	B
BUD13	0.00619632	0.140251	0.094	0.047	1	B
ARIH1.1	0.00626209	0.202064	0.229	0.152	1	B
SPCS2.1	0.00627222	0.210089	0.48	0.392	1	B
LETMD1.1	0.00628086	-0.213626	0.265	0.358	1	B
GTPBP2	0.00631211	0.0560169	0.036	0.01	1	B
RCSD1	0.00635539	0.236404	0.632	0.581	1	B
RASSF1.1	0.00643918	0.266652	0.318	0.239	1	B
TRAV8-3.1	0.00645296	-0.138348	0.004	0.042	1	B
MCPH1	0.00650912	0.174796	0.202	0.13	1	B
RBKS	0.00656035	0.0881267	0.058	0.023	1	B
TMSB10.1	0.00657805	-0.0864991	0.96	0.985	1	B
SAV1	0.00659232	0.08497	0.054	0.02	1	B
ZC3H7B	0.00660551	-0.118621	0.027	0.079	1	B
RHBDF2.1	0.00662191	0.228584	0.099	0.05	1	B
TOB1.1	0.00663957	-0.13913	0.247	0.351	1	B
YPEL5.1	0.00665342	0.253509	0.565	0.499	1	B
FBXW8	0.00665794	0.153161	0.04	0.013	1	B
CCT7	0.00665805	-0.165752	0.323	0.422	1	B
PHF23.1	0.00666521	0.08373	0.049	0.018	1	B
ZEB1.1	0.00667421	-0.138482	0.094	0.17	1	B
IFI16	0.0067315	0.25348	0.327	0.239	1	B
FEZ2.1	0.0067442	0.193746	0.135	0.078	1	B
CHD9.1	0.00676878	0.161921	0.229	0.151	1	B
GAB2.1	0.00676931	0.0785556	0.04	0.013	1	B
QSOX2	0.00679448	0.106678	0.054	0.02	1	B
PLCG1	0.00679653	-0.235636	0.13	0.208	1	B
SORD	0.0068019	0.0729263	0.049	0.018	1	B
PLEKHB1.1	0.00688215	-0.168673	0.085	0.155	1	B
LILRA5.1	0.00690708	0.157044	0.054	0.02	1	B
SMAD5.1	0.00692594	0.24152	0.152	0.093	1	B
BNIP3.1	0.00695749	-0.166846	0.108	0.184	1	B
UTRN.1	0.00698241	0.335923	0.466	0.38	1	B
PTTG1IP.1	0.00705452	0.144681	0.206	0.131	1	B
ORMDL3.1	0.00705582	-0.139337	0.211	0.304	1	B
CD68.1	0.00705594	0.308757	0.094	0.047	1	B
WIPI1.1	0.00706244	0.0773853	0.049	0.018	1	B
MAP1S.1	0.00707488	0.1435	0.081	0.038	1	B
UBE2E3	0.007075	0.165781	0.3	0.217	1	B
PLEKHG3.1	0.00710728	0.173352	0.09	0.044	1	B
INPP5D.1	0.0071526	0.323925	0.309	0.239	1	B
GEMIN7.1	0.00718198	0.125621	0.108	0.057	1	B
CDKN1A.1	0.0071919	0.240934	0.09	0.044	1	B
TNIK	0.00729477	-0.168837	0.143	0.234	1	B
BRMS1L	0.0073275	0.0133455	0.04	0.013	1	B
EIF5A	0.0073731	0.185742	0.879	0.868	1	B
SQLE	0.00739411	0.160508	0.081	0.038	1	B
ATP6V1D.1	0.00741428	0.105458	0.099	0.05	1	B
HLA-DRB5.1	0.00745679	0.0720179	0.072	0.031	1	B
SPON2.1	0.0075301	0.743729	0.224	0.157	1	B
DMXL1	0.00754236	0.237574	0.215	0.145	1	B
ASNA1.1	0.00760435	0.172725	0.291	0.214	1	B
ZBTB11-AS1	0.00761057	0.0482797	0.049	0.018	1	B
RBM47.1	0.00761249	0.0254239	0.045	0.015	1	B
IGKV3-15	0.00762665	0.811007	0.009	0	1	B
IGLV6-57	0.00762665	0.592524	0.009	0	1	B
IGHV3-21	0.00762665	0.568174	0.009	0	1	B
IGHV3-49	0.00762665	0.427195	0.009	0	1	B
IGHV3-11	0.00762665	0.35054	0.009	0	1	B
IGKV1-8	0.00762665	0.23722	0.009	0	1	B
IGLV3-27	0.00762665	0.164236	0.009	0	1	B
IGKV6-21	0.00762665	0.145066	0.009	0	1	B
IGHV1-24	0.00762665	0.144708	0.009	0	1	B
IGHJ6	0.00762665	0.1166	0.009	0	1	B
AL139423.1	0.00762665	0.0549486	0.009	0	1	B
TIE1	0.00762665	0.0523133	0.009	0	1	B
AC022075.1	0.00762665	0.0500944	0.009	0	1	B
MRC1	0.00762665	0.0413219	0.009	0	1	B
ARHGAP20	0.00762665	0.038647	0.009	0	1	B
PARD6G-AS1	0.00762665	0.0376033	0.009	0	1	B
IGLJ2	0.00762665	0.0361881	0.009	0	1	B
NIPAL4	0.00762665	0.033298	0.009	0	1	B
SMIM10	0.00762665	0.0332695	0.009	0	1	B
C19orf57	0.00762665	0.0319837	0.009	0	1	B
TEAD2	0.00762665	0.0315467	0.009	0	1	B
IGHV1-3	0.00762665	0.0313578	0.009	0	1	B
IGHG4	0.00762665	0.0301326	0.009	0	1	B
PTH2R	0.00762665	0.0299479	0.009	0	1	B
IGHV1-17	0.00762665	0.029719	0.009	0	1	B
IGKV2D-30	0.00762665	0.0295928	0.009	0	1	B
SYN3	0.00762665	0.0288459	0.009	0	1	B
AC108463.3	0.00762665	0.0283119	0.009	0	1	B
CEACAM19	0.00762665	0.028005	0.009	0	1	B
PEAK3	0.00762665	0.0279547	0.009	0	1	B
DSCAML1	0.00762665	0.0279476	0.009	0	1	B
CLCN4	0.00762665	0.0276155	0.009	0	1	B
AC008277.1	0.00762665	0.0275228	0.009	0	1	B
MME	0.00762665	0.0272717	0.009	0	1	B
B4GALT1-AS1	0.00762665	0.0272329	0.009	0	1	B
TNKS2-AS1	0.00762665	0.0271857	0.009	0	1	B
LINC01277	0.00762665	0.0270917	0.009	0	1	B
TXLNB	0.00762665	0.0264611	0.009	0	1	B
DNAJC6	0.00762665	0.0263873	0.009	0	1	B
LAMA5	0.00762665	0.0255764	0.009	0	1	B
LINC02202	0.00762665	0.0251789	0.009	0	1	B
ABCB4	0.00762665	0.0243997	0.009	0	1	B
GNG3	0.00762665	0.0238566	0.009	0	1	B
RAB36	0.00762665	0.0234261	0.009	0	1	B
AL022341.1	0.00762665	0.0231668	0.009	0	1	B
ABCG2	0.00762665	0.0228336	0.009	0	1	B
LY86-AS1	0.00762665	0.0219776	0.009	0	1	B
AC084824.5	0.00762665	0.0215826	0.009	0	1	B
HTR3A	0.00762665	0.0211927	0.009	0	1	B
DNAH10	0.00762665	0.021074	0.009	0	1	B
SIRPD	0.00762665	0.0207483	0.009	0	1	B
C2	0.00762665	0.0205955	0.009	0	1	B
TIGD5	0.00762665	0.0204695	0.009	0	1	B
AL133153.2	0.00762665	0.0203726	0.009	0	1	B
MAMLD1	0.00762665	0.0200383	0.009	0	1	B
FANK1	0.00762665	0.019629	0.009	0	1	B
AL022332.1	0.00762665	0.0194453	0.009	0	1	B
COL9A3	0.00762665	0.019434	0.009	0	1	B
AC098818.2	0.00762665	0.019363	0.009	0	1	B
MAPK10	0.00762665	0.019349	0.009	0	1	B
LHFPL2	0.00762665	0.0190982	0.009	0	1	B
TULP2	0.00762665	0.0190695	0.009	0	1	B
AC007952.7	0.00762665	0.0189708	0.009	0	1	B
2022-03-02	0.00762665	0.0187174	0.009	0	1	B
SYNPO	0.00762665	0.0184231	0.009	0	1	B
CACNA1A	0.00762665	0.0183158	0.009	0	1	B
EPAS1	0.00762665	0.0181895	0.009	0	1	B
AC116535.1	0.00762665	0.0177835	0.009	0	1	B
LINC02029	0.00762665	0.0174493	0.009	0	1	B
RNF32	0.00762665	0.0171646	0.009	0	1	B
IGLJ3	0.00762665	0.0171055	0.009	0	1	B
NTNG1	0.00762665	0.0169722	0.009	0	1	B
CRACR2B	0.00762665	0.0166591	0.009	0	1	B
AC079601.1	0.00762665	0.0165913	0.009	0	1	B
AC025917.1	0.00762665	0.0165655	0.009	0	1	B
CLTCL1	0.00762665	0.0165654	0.009	0	1	B
LINC01816	0.00762665	0.0155603	0.009	0	1	B
AP003774.1	0.00762665	0.0154208	0.009	0	1	B
NEDD8-MDP1	0.00762665	0.0149976	0.009	0	1	B
SLPI	0.00762665	0.0147624	0.009	0	1	B
TMEM255B	0.00762665	0.0137157	0.009	0	1	B
FOLR2	0.00762665	0.0136379	0.009	0	1	B
AL662796.1	0.00762665	0.0136277	0.009	0	1	B
WNT16	0.00762665	0.0136093	0.009	0	1	B
AC096733.2	0.00762665	0.0135173	0.009	0	1	B
BHLHE41	0.00762665	0.0127457	0.009	0	1	B
LAMC1	0.00762665	0.0124915	0.009	0	1	B
SGMS2	0.00762665	0.0121925	0.009	0	1	B
AC079209.1	0.00762665	0.0120651	0.009	0	1	B
SSPN	0.00762665	0.011016	0.009	0	1	B
GPRC5D	0.00762665	0.0108279	0.009	0	1	B
AC106712.1	0.00762665	0.0101985	0.009	0	1	B
FAM151B	0.00762665	0.0101985	0.009	0	1	B
KCNMA1	0.00762665	0.00904057	0.009	0	1	B
AL451069.2	0.00762665	0.00904057	0.009	0	1	B
PATZ1	0.00768869	-0.068257	0.018	0.064	1	B
TRAV8-1.1	0.00769722	-0.215713	0.004	0.04	1	B
MRPL2	0.00773211	0.140166	0.206	0.135	1	B
SLC37A2	0.00776818	0.0250689	0.018	0.003	1	B
SNRPN.1	0.0078008	-0.173809	0.408	0.509	1	B
IGHV5-51	0.00781318	1.11506	0.018	0.003	1	B
IGHV4-34	0.00781318	0.798342	0.018	0.003	1	B
TIPARP.1	0.00782015	0.193041	0.179	0.115	1	B
ZFP36L1	0.0078285	0.384883	0.735	0.702	1	B
EIF3L.1	0.00784433	-0.175664	0.825	0.861	1	B
AC108718.1	0.00785843	0.0476368	0.018	0.003	1	B
AC011773.4	0.00785843	0.04675	0.018	0.003	1	B
KHDC4	0.00786537	0.0752575	0.139	0.079	1	B
TP53INP1	0.00788187	0.168132	0.13	0.074	1	B
AC109460.1	0.0079039	0.0395592	0.018	0.003	1	B
GSTP1.1	0.00794565	0.308557	0.587	0.547	1	B
PEG10	0.00794961	0.0808939	0.018	0.003	1	B
AC021097.1	0.00794961	0.0523852	0.018	0.003	1	B
MTSS1L	0.00794961	0.0363013	0.018	0.003	1	B
CD80	0.00794961	0.031186	0.018	0.003	1	B
UTF1	0.00794961	0.0265307	0.018	0.003	1	B
CDC42EP4	0.00794961	0.0148412	0.018	0.003	1	B
SLAMF8	0.00799556	0.0274993	0.018	0.003	1	B
TIAM2	0.00799556	0.0216109	0.018	0.003	1	B
AIMP1.1	0.00800743	-0.159667	0.341	0.463	1	B
DNAJC10.1	0.00800811	0.127712	0.193	0.122	1	B
CR2	0.00804175	0.0438341	0.018	0.003	1	B
LRRK1	0.00808614	0.0621936	0.027	0.006	1	B
TM4SF19-AS1	0.00808817	0.00770577	0.018	0.003	1	B
GPR18.1	0.00813893	0.0690499	0.081	0.038	1	B
SLU7	0.00819979	0.216465	0.354	0.272	1	B
CYB561D2.2	0.00820712	0.23218	0.215	0.142	1	B
TOMM20.1	0.00821758	-0.146685	0.713	0.766	1	B
MGAT5	0.00822947	0.207647	0.099	0.052	1	B
YIPF5.1	0.00823947	-0.182886	0.112	0.183	1	B
ALOX5AP.1	0.00825766	0.341485	0.39	0.317	1	B
SPAG16	0.00827652	-0.0904614	0.009	0.048	1	B
DRAP1.1	0.00829843	0.22609	0.632	0.583	1	B
SMPDL3A	0.008366	0.0616831	0.027	0.006	1	B
SH3TC1	0.00841848	0.079748	0.076	0.035	1	B
HMGB1.1	0.00847047	0.156576	0.946	0.929	1	B
ERRFI1	0.00847316	0.100609	0.027	0.006	1	B
UBA6	0.00849475	0.181449	0.135	0.077	1	B
IRF5.1	0.00851114	0.0688649	0.067	0.029	1	B
BCCIP.1	0.00851241	0.215135	0.39	0.306	1	B
CMTM6.1	0.00857045	0.234826	0.381	0.306	1	B
NXPE3	0.00857796	-0.19749	0.072	0.136	1	B
SPIN4	0.00858154	0.0453176	0.027	0.006	1	B
MGST3.1	0.00858733	0.205057	0.408	0.32	1	B
MSN.1	0.00862667	0.308995	0.659	0.623	1	B
AP4M1	0.00865439	-0.0733916	0	0.03	1	B
SORCS3.1	0.00865439	-0.0869175	0	0.03	1	B
SORT1.1	0.00865449	0.0256035	0.027	0.006	1	B
CUTA	0.00869146	-0.150711	0.614	0.741	1	B
FGFBP2.1	0.00870055	0.574463	0.242	0.171	1	B
MDGA1	0.00880204	0.0742331	0.027	0.006	1	B
AFMID	0.00880204	0.0380145	0.027	0.006	1	B
NT5C3B	0.00880855	-0.11137	0.054	0.115	1	B
ANKRD37	0.00881427	0.094613	0.072	0.033	1	B
TBC1D5.1	0.00885176	0.177369	0.233	0.159	1	B
MRPS36.1	0.0088521	0.212506	0.296	0.217	1	B
THEM4.1	0.00888267	-0.175195	0.238	0.33	1	B
SLC35A4	0.00892858	0.224489	0.202	0.132	1	B
ELK1.1	0.00894159	-0.131804	0.049	0.108	1	B
EMILIN2.1	0.0089553	0.0719024	0.058	0.024	1	B
TSEN34.1	0.0089813	0.125305	0.152	0.091	1	B
CNBP	0.00902806	-0.163062	0.852	0.89	1	B
GAS6	0.00906568	0.0207378	0.027	0.006	1	B
DENND1C	0.00915837	-0.204621	0.309	0.402	1	B
RRBP1.1	0.00919801	0.238624	0.152	0.093	1	B
POMP.1	0.00926565	0.192872	0.475	0.397	1	B
PDCD4-AS1.1	0.009327	-0.14851	0.072	0.136	1	B
IFI30.1	0.0093301	0.192671	0.072	0.033	1	B
FUT8-AS1	0.00934272	-0.0815082	0.004	0.039	1	B
FTX	0.00934796	-0.18859	0.049	0.107	1	B
SMC2.1	0.00938022	0.0849571	0.076	0.035	1	B
GZMB.1	0.00940701	0.565302	0.233	0.164	1	B
L3MBTL3	0.00943183	0.225326	0.148	0.091	1	B
MYO1F.1	0.00946367	0.187358	0.309	0.223	1	B
KPNA4	0.00951233	0.137793	0.197	0.131	1	B
HAVCR2.1	0.00955416	0.120087	0.081	0.039	1	B
IKZF3.1	0.00955885	0.214823	0.278	0.202	1	B
SERP1.1	0.00974561	-0.169074	0.726	0.798	1	B
CTBP2.1	0.00974899	0.112263	0.081	0.039	1	B
AD000671.2	0.00977515	0.140096	0.143	0.086	1	B
CCL5.1	0.00980534	0.282097	0.341	0.253	1	B
TMUB2	0.00983429	0.179723	0.215	0.145	1	B
KRT73-AS1.1	0.00984088	-0.0965942	0.009	0.047	1	B
HSP90AB1	0.00989181	0.222145	0.883	0.885	1	B
CD151.1	0.00991053	0.103493	0.161	0.098	1	B
VSIR	0.00993814	-0.0929209	0.475	0.574	1	B
CCDC85C	0.00995221	-0.11129	0.027	0.076	1	B
ARID5B	0.00996995	0.388773	0.332	0.261	1	B
RPL32	1.55734e-49	0.589751	0.996	0.982	5.22301e-45	CD4T
RPS15A	2.31926e-49	0.521091	0.998	0.992	7.77834e-45	CD4T
RPL30	6.42343e-47	0.520272	0.994	0.986	2.15429e-42	CD4T
RPL11	2.22606e-45	0.514767	0.994	0.994	7.46575e-41	CD4T
RPL34	8.51526e-45	0.52082	0.998	0.982	2.85585e-40	CD4T
CD3E	1.71576e-44	0.864203	0.977	0.53	5.75431e-40	CD4T
RPS13	8.97975e-44	0.563541	0.992	0.978	3.01163e-39	CD4T
RPS3A	1.07382e-43	0.509312	0.992	0.984	3.60139e-39	CD4T
RPL35A	9.96725e-43	0.507443	0.987	0.974	3.34281e-38	CD4T
RPS12	4.14571e-42	0.580093	0.994	0.986	1.39039e-37	CD4T
RPS25	4.9646e-42	0.513849	0.983	0.976	1.66503e-37	CD4T
GZMB	1.18934e-41	-2.29472	0.023	0.346	3.98881e-37	CD4T
LDHB	1.47225e-41	0.777306	0.968	0.758	4.93764e-37	CD4T
NKG7	1.90411e-41	-3.35324	0.129	0.489	6.38601e-37	CD4T
CST7	3.34536e-41	-2.33105	0.099	0.454	1.12197e-36	CD4T
RPL5	7.57777e-41	0.54986	0.99	0.967	2.54143e-36	CD4T
FCGR3A	1.07175e-39	-1.73403	0.034	0.354	3.59445e-35	CD4T
GZMA	1.1375e-39	-2.14805	0.07	0.407	3.81495e-35	CD4T
PRF1	2.51111e-39	-2.5733	0.055	0.383	8.42175e-35	CD4T
MAP3K8	4.11825e-39	-1.39476	0.07	0.413	1.38118e-34	CD4T
IL7R	4.24134e-39	0.790014	0.956	0.493	1.42246e-34	CD4T
RPS14	4.57449e-39	0.467053	0.989	0.982	1.53419e-34	CD4T
FGFBP2	8.77708e-39	-2.28682	0.034	0.35	2.94366e-34	CD4T
RPS27A	9.67147e-39	0.428366	0.992	0.986	3.24362e-34	CD4T
TYROBP	1.81407e-38	-2.3357	0.103	0.44	6.08401e-34	CD4T
CD3D	2.95262e-38	0.814383	0.876	0.422	9.90249e-34	CD4T
RPL19	4.78709e-38	0.473349	0.99	0.976	1.60549e-33	CD4T
RPL13	1.21706e-37	0.482127	0.998	0.99	4.08179e-33	CD4T
ZEB2	1.39189e-37	-1.18978	0.042	0.356	4.66813e-33	CD4T
RPL14	4.65683e-37	0.453597	0.985	0.982	1.56181e-32	CD4T
RPS3	5.21043e-37	0.441728	0.992	0.986	1.74747e-32	CD4T
RPL39	5.69287e-37	0.497155	0.994	0.974	1.90927e-32	CD4T
EEF1A1	2.02267e-36	0.415341	0.998	0.996	6.78364e-32	CD4T
RPS4X	2.46344e-36	0.47817	0.99	0.971	8.26188e-32	CD4T
MAL	2.65369e-36	0.830094	0.722	0.314	8.89994e-32	CD4T
RPL29	8.92204e-36	0.428279	0.989	0.974	2.99227e-31	CD4T
RPS21	1.21313e-35	0.454336	0.992	0.976	4.06861e-31	CD4T
EFHD2	1.45545e-35	-1.21494	0.093	0.413	4.88128e-31	CD4T
RPL22	2.1047e-35	0.496508	0.979	0.965	7.05875e-31	CD4T
MATK	2.408e-35	-1.30732	0.053	0.358	8.07594e-31	CD4T
TCF7	2.64319e-35	0.819883	0.852	0.426	8.86472e-31	CD4T
HOPX	2.98791e-35	-1.56956	0.051	0.352	1.00209e-30	CD4T
RPL36	3.32672e-35	0.484471	0.985	0.967	1.11571e-30	CD4T
CYBA	6.77595e-35	-1.07997	0.755	0.892	2.27252e-30	CD4T
RPS27	7.32722e-35	0.420634	0.998	0.988	2.4574e-30	CD4T
KLRD1	1.34447e-34	-1.42785	0.036	0.328	4.50908e-30	CD4T
LYN	1.47313e-34	-1.05981	0.029	0.312	4.9406e-30	CD4T
TPT1	2.07034e-34	0.426151	0.994	0.994	6.94351e-30	CD4T
RPS28	2.52738e-34	0.424227	0.987	0.98	8.47632e-30	CD4T
RPS8	8.07984e-34	0.507293	0.994	0.978	2.70982e-29	CD4T
RPL18	1.69305e-33	0.438115	0.99	0.976	5.67816e-29	CD4T
RPL9	2.67767e-33	0.443927	0.983	0.959	8.98038e-29	CD4T
AOAH	3.55971e-33	-1.16984	0.044	0.332	1.19385e-28	CD4T
CCL5	3.58055e-33	-2.2284	0.12	0.436	1.20085e-28	CD4T
FCER1G	5.76879e-33	-1.5927	0.059	0.348	1.93474e-28	CD4T
RPS6	1.35143e-32	0.452592	0.987	0.971	4.53243e-28	CD4T
RPS18	1.78881e-32	0.469654	0.996	0.988	5.9993e-28	CD4T
LEF1	5.94401e-32	0.728112	0.724	0.322	1.9935e-27	CD4T
ZFP36	7.15589e-32	-1.12686	0.726	0.851	2.39994e-27	CD4T
RPL37	8.05084e-32	0.399839	0.99	0.976	2.70009e-27	CD4T
KLRF1	1.35619e-31	-1.26123	0.029	0.293	4.54839e-27	CD4T
SPON2	1.77841e-31	-2.05495	0.042	0.312	5.96443e-27	CD4T
RPS23	1.82554e-31	0.441007	0.996	0.978	6.12251e-27	CD4T
RPL28	3.96725e-31	0.392007	0.987	0.984	1.33054e-26	CD4T
RPS7	7.59145e-31	0.368173	0.994	0.976	2.54602e-26	CD4T
RHOC	2.86381e-30	-0.962307	0.044	0.312	9.60465e-26	CD4T
RPSA	6.5211e-30	0.464758	0.99	0.963	2.18705e-25	CD4T
CCR7	9.19926e-30	0.835767	0.74	0.383	3.08525e-25	CD4T
IGFBP7	1.46487e-29	-1.0533	0.017	0.259	4.91287e-25	CD4T
CAMK4	1.46799e-29	0.761225	0.736	0.363	4.92336e-25	CD4T
GNLY	2.68159e-29	-3.69416	0.146	0.426	8.99353e-25	CD4T
LTB	3.12503e-29	0.721344	0.958	0.672	1.04807e-24	CD4T
PLEK	5.7631e-29	-0.991543	0.055	0.322	1.93283e-24	CD4T
TOMM7	7.99534e-29	0.517766	0.973	0.908	2.68148e-24	CD4T
RPLP2	9.74836e-29	0.401758	0.979	0.971	3.2694e-24	CD4T
MYO1F	2.3949e-28	-1.06167	0.105	0.389	8.03201e-24	CD4T
CTSW	2.7329e-28	-1.68177	0.327	0.585	9.16562e-24	CD4T
CLIC3	6.15962e-28	-1.49855	0.036	0.279	2.06581e-23	CD4T
ARPC2	1.46776e-27	-0.820308	0.854	0.916	4.92259e-23	CD4T
RPL24	1.63292e-27	0.394088	0.983	0.974	5.4765e-23	CD4T
CD74	2.05622e-27	-2.93375	0.797	0.888	6.89616e-23	CD4T
RPL10	4.44234e-27	0.360817	0.998	0.99	1.48987e-22	CD4T
PRSS23	4.85266e-27	-0.936101	0.013	0.232	1.62749e-22	CD4T
RPL38	7.44765e-27	0.407417	0.979	0.967	2.49779e-22	CD4T
NPM1	8.70286e-27	0.498434	0.975	0.919	2.91876e-22	CD4T
ACTB	9.10446e-27	-0.969132	0.992	0.996	3.05345e-22	CD4T
CD3G	1.07032e-26	0.597535	0.825	0.444	3.58963e-22	CD4T
RPL18A	1.33889e-26	0.404866	0.99	0.976	4.49036e-22	CD4T
RPL4	1.87035e-26	0.445494	0.996	0.945	6.27278e-22	CD4T
FGR	2.78822e-26	-0.795269	0.034	0.271	9.35113e-22	CD4T
SRGN	2.8099e-26	-1.21468	0.489	0.686	9.42385e-22	CD4T
RPS29	7.78924e-26	0.379639	0.983	0.976	2.61236e-21	CD4T
RPS5	9.29333e-26	0.431977	0.992	0.965	3.1168e-21	CD4T
NACA	9.31125e-26	0.37275	0.983	0.967	3.12281e-21	CD4T
S1PR5	1.46098e-25	-0.947377	0.027	0.248	4.89983e-21	CD4T
RPL7	1.66596e-25	0.445441	0.975	0.937	5.58728e-21	CD4T
EEF1B2	1.86885e-25	0.430559	0.973	0.949	6.26776e-21	CD4T
RACK1	1.89477e-25	0.381134	0.989	0.967	6.35469e-21	CD4T
CCL4	2.20259e-25	-1.12633	0.027	0.248	7.38704e-21	CD4T
HLA-DPA1	2.60583e-25	-2.1617	0.19	0.462	8.73943e-21	CD4T
FLT3LG	2.84666e-25	0.66578	0.738	0.428	9.54713e-21	CD4T
CD8A	3.62988e-25	-0.985508	0.019	0.23	1.21739e-20	CD4T
RPS15	4.50848e-25	0.344258	0.989	0.99	1.51205e-20	CD4T
SARAF	4.80984e-25	0.417686	0.99	0.953	1.61312e-20	CD4T
SH2D1B	4.93318e-25	-0.954938	0.019	0.228	1.65449e-20	CD4T
ADGRG1	1.52836e-24	-0.941289	0.017	0.222	5.12581e-20	CD4T
RPL10A	1.93545e-24	0.396474	0.989	0.965	6.49111e-20	CD4T
CXXC5	3.0845e-24	-0.598231	0.017	0.22	1.03448e-19	CD4T
RPL31	3.24966e-24	0.399973	0.973	0.943	1.08987e-19	CD4T
RPL21	4.56846e-24	0.353478	0.989	0.961	1.53217e-19	CD4T
IL2RB	7.19624e-24	-1.56033	0.108	0.348	2.41348e-19	CD4T
MT-CO1	8.81964e-24	-0.508729	1	0.998	2.95793e-19	CD4T
RPL41	1.15984e-23	0.304781	0.99	0.984	3.88987e-19	CD4T
PTGDR	1.49398e-23	-0.758716	0.017	0.214	5.0105e-19	CD4T
C12orf57	1.64797e-23	0.599318	0.935	0.737	5.52696e-19	CD4T
AKR1C3	1.80838e-23	-0.811252	0.008	0.193	6.06494e-19	CD4T
MT-CO2	4.53468e-23	-0.455198	1	0.998	1.52084e-18	CD4T
RPL3	7.51811e-23	0.341621	0.992	0.984	2.52142e-18	CD4T
RUNX3	7.80395e-23	-1.01066	0.148	0.399	2.61729e-18	CD4T
RPS16	9.63464e-23	0.358331	0.985	0.955	3.23127e-18	CD4T
PIK3IP1	1.47068e-22	0.603952	0.859	0.593	4.93235e-18	CD4T
HSH2D	1.53633e-22	-0.839762	0.108	0.35	5.15253e-18	CD4T
ITGB2	4.16824e-22	-1.13681	0.749	0.823	1.39795e-17	CD4T
EIF3E	4.17007e-22	0.513179	0.926	0.786	1.39856e-17	CD4T
CLIC1	7.43502e-22	-0.954176	0.433	0.627	2.49356e-17	CD4T
LAT2	1.4523e-21	-0.596785	0.013	0.191	4.87074e-17	CD4T
INPP4B	1.55041e-21	0.581131	0.521	0.226	5.19977e-17	CD4T
RPL12	1.58257e-21	0.353619	0.987	0.971	5.30761e-17	CD4T
TTC38	1.61669e-21	-0.83187	0.034	0.23	5.42205e-17	CD4T
RPL6	2.01512e-21	0.310387	0.987	0.978	6.75831e-17	CD4T
NOSIP	2.86244e-21	0.607575	0.806	0.513	9.60005e-17	CD4T
TSHZ2	3.13811e-21	0.62158	0.333	0.088	1.05246e-16	CD4T
ITGAM	4.21073e-21	-0.684476	0.021	0.206	1.41219e-16	CD4T
PABPC1	4.43129e-21	0.347762	0.983	0.99	1.48617e-16	CD4T
COX7C	7.58125e-21	0.441687	0.96	0.874	2.5426e-16	CD4T
HLA-B	1.10457e-20	-0.477176	0.998	0.998	3.70449e-16	CD4T
GZMH	1.18681e-20	-1.25044	0.025	0.208	3.98034e-16	CD4T
RPS2	1.34776e-20	0.357006	0.99	0.974	4.52012e-16	CD4T
EEF1G	1.62189e-20	0.418915	0.975	0.9	5.4395e-16	CD4T
FCRL6	1.98217e-20	-0.76957	0.023	0.204	6.64781e-16	CD4T
UBB	3.4517e-20	-0.663458	0.814	0.884	1.15763e-15	CD4T
RPL26	3.72377e-20	0.279453	0.985	0.976	1.24888e-15	CD4T
LCP1	5.79793e-20	-0.837881	0.639	0.809	1.94451e-15	CD4T
BTF3	6.39281e-20	0.326764	0.975	0.955	2.14402e-15	CD4T
HLA-DRB1	1.30399e-19	-2.60772	0.108	0.324	4.37331e-15	CD4T
APMAP	1.33294e-19	-1.18629	0.188	0.413	4.47043e-15	CD4T
TBX21	1.38232e-19	-0.708078	0.03	0.212	4.63602e-15	CD4T
AQP3	1.69517e-19	0.570957	0.532	0.242	5.68526e-15	CD4T
PFN1	1.99312e-19	-0.702953	0.979	0.974	6.68451e-15	CD4T
CD63	2.71022e-19	-0.898192	0.196	0.424	9.08953e-15	CD4T
HLA-DQA1	3.54969e-19	-1.53573	0.023	0.191	1.19049e-14	CD4T
HLA-DRA	5.2753e-19	-3.0254	0.097	0.301	1.76923e-14	CD4T
MYL6	6.48554e-19	-0.591678	0.871	0.923	2.17512e-14	CD4T
HLA-C	1.01749e-18	-0.494386	1	0.994	3.41247e-14	CD4T
IFITM2	1.0731e-18	-1.34555	0.669	0.788	3.59896e-14	CD4T
RCAN3	1.71303e-18	0.598366	0.683	0.415	5.74517e-14	CD4T
SELL	1.73203e-18	0.493186	0.827	0.562	5.80888e-14	CD4T
MEF2C	2.86126e-18	-0.800102	0.019	0.179	9.5961e-14	CD4T
SYK	3.05282e-18	-0.473905	0.011	0.163	1.02385e-13	CD4T
BHLHE40	3.85264e-18	-0.670052	0.061	0.255	1.2921e-13	CD4T
C12orf75	4.3102e-18	-0.721259	0.129	0.342	1.44556e-13	CD4T
SH3BGRL3	4.57289e-18	-0.563779	0.939	0.935	1.53366e-13	CD4T
TMEM123	5.79131e-18	0.47436	0.857	0.662	1.94229e-13	CD4T
NCR3	6.13137e-18	-0.712859	0.049	0.23	2.05634e-13	CD4T
RPL8	8.50759e-18	0.309715	0.987	0.978	2.85328e-13	CD4T
BZW1	1.15622e-17	-0.730296	0.464	0.652	3.87774e-13	CD4T
REL	1.22099e-17	-0.785117	0.331	0.542	4.09497e-13	CD4T
CD8B	1.24164e-17	-1.26832	0.03	0.196	4.16421e-13	CD4T
H3F3A	1.94332e-17	-0.480408	0.941	0.941	6.5175e-13	CD4T
AHNAK	1.95833e-17	-0.674844	0.532	0.735	6.56784e-13	CD4T
RGS10	3.62593e-17	0.510562	0.745	0.497	1.21606e-12	CD4T
RPL36A	4.06003e-17	0.40053	0.962	0.904	1.36165e-12	CD4T
MCTP2	4.50673e-17	-0.549003	0.029	0.189	1.51147e-12	CD4T
TPM3	4.67217e-17	-0.502023	0.835	0.904	1.56695e-12	CD4T
KLRC3	4.89718e-17	-0.591749	0.011	0.155	1.64242e-12	CD4T
HLA-DPB1	6.60817e-17	-1.79358	0.243	0.446	2.21625e-12	CD4T
IQGAP1	8.05614e-17	-0.766401	0.335	0.532	2.70187e-12	CD4T
CD4	8.61845e-17	0.502758	0.437	0.187	2.89046e-12	CD4T
SIGLEC7	8.80238e-17	-0.500078	0.006	0.138	2.95214e-12	CD4T
FAU	9.7355e-17	0.239486	0.985	0.976	3.26509e-12	CD4T
FHIT	1.29771e-16	0.513402	0.373	0.149	4.35227e-12	CD4T
RAB5IF	1.65146e-16	-0.842213	0.205	0.415	5.53867e-12	CD4T
FOSL2	1.70966e-16	-0.639836	0.04	0.208	5.73387e-12	CD4T
RPL7A	2.02726e-16	0.24537	0.992	0.982	6.79901e-12	CD4T
ACTN4	2.99089e-16	-0.71591	0.143	0.35	1.00308e-11	CD4T
FYB1	3.02322e-16	0.447372	0.93	0.719	1.01393e-11	CD4T
ANXA2	3.07697e-16	-0.849268	0.184	0.391	1.03195e-11	CD4T
RASSF1	3.45559e-16	-0.698049	0.16	0.36	1.15894e-11	CD4T
RPL35	3.46101e-16	0.28947	0.979	0.955	1.16075e-11	CD4T
RPLP1	4.20395e-16	0.309654	0.998	0.994	1.40992e-11	CD4T
CD99	4.62441e-16	-0.71659	0.806	0.835	1.55093e-11	CD4T
PMAIP1	5.74279e-16	-0.694171	0.091	0.281	1.92602e-11	CD4T
RPL17	8.72569e-16	0.283819	0.99	0.978	2.92642e-11	CD4T
CFL1	8.88254e-16	-0.557351	0.943	0.965	2.97903e-11	CD4T
CHST12	1.14577e-15	-0.55917	0.065	0.238	3.84269e-11	CD4T
PPP1CA	1.20361e-15	-0.645082	0.54	0.686	4.03667e-11	CD4T
FLNA	1.29933e-15	-0.816862	0.43	0.605	4.35768e-11	CD4T
PLCG2	1.59575e-15	-0.391666	0.011	0.143	5.35181e-11	CD4T
CHRM3-AS2	1.6264e-15	0.461694	0.316	0.106	5.45461e-11	CD4T
RPS4Y1	1.81531e-15	0.329166	0.958	0.929	6.08819e-11	CD4T
MS4A1	1.81918e-15	-1.3659	0.008	0.132	6.10116e-11	CD4T
LGALS1	1.87977e-15	-1.17238	0.215	0.422	6.30437e-11	CD4T
RPLP0	1.88595e-15	0.341039	0.99	0.969	6.32511e-11	CD4T
GNG2	2.74008e-15	-0.931831	0.308	0.503	9.18967e-11	CD4T
CD79A	2.86626e-15	-1.83799	0.019	0.155	9.61286e-11	CD4T
C1orf21	3.26146e-15	-0.509564	0.025	0.169	1.09383e-10	CD4T
STOM	3.88075e-15	-0.630473	0.078	0.253	1.30152e-10	CD4T
CD244	4.55702e-15	-0.470207	0.015	0.147	1.52833e-10	CD4T
IL6ST	4.79264e-15	0.427839	0.481	0.236	1.60736e-10	CD4T
RPS9	5.13308e-15	0.282729	0.977	0.963	1.72153e-10	CD4T
GSN	5.39498e-15	-0.446981	0.019	0.155	1.80937e-10	CD4T
CD300A	5.78335e-15	-0.494187	0.036	0.185	1.93962e-10	CD4T
IL18RAP	6.2614e-15	-0.456286	0.004	0.12	2.09995e-10	CD4T
RGS2	8.09955e-15	-0.648037	0.084	0.263	2.71643e-10	CD4T
CEBPD	9.07483e-15	-0.547118	0.021	0.157	3.04352e-10	CD4T
ARPC3	9.22603e-15	-0.527387	0.869	0.894	3.09423e-10	CD4T
CD6	1.19698e-14	0.42435	0.608	0.352	4.01442e-10	CD4T
LPCAT1	1.87448e-14	-0.610477	0.051	0.208	6.28662e-10	CD4T
SERTAD3	1.99429e-14	-0.46478	0.03	0.173	6.68844e-10	CD4T
ABI3	2.34343e-14	-0.489443	0.036	0.181	7.85938e-10	CD4T
RPL13A	2.45901e-14	0.281371	0.987	0.965	8.24702e-10	CD4T
JAK1	2.81395e-14	-0.730431	0.806	0.857	9.43743e-10	CD4T
FOXP1	3.47557e-14	0.454916	0.857	0.692	1.16564e-09	CD4T
RBM39	3.67527e-14	-0.538354	0.757	0.839	1.23261e-09	CD4T
TRDC	4.25373e-14	-0.514121	0.017	0.145	1.42662e-09	CD4T
TGFBR3	4.31541e-14	-0.787305	0.091	0.261	1.4473e-09	CD4T
MCUB	4.68701e-14	0.488855	0.747	0.538	1.57193e-09	CD4T
HLA-DMB	5.03438e-14	-0.597421	0.034	0.175	1.68843e-09	CD4T
CD27	5.35946e-14	0.461898	0.563	0.32	1.79745e-09	CD4T
IRF8	5.93171e-14	-0.471172	0.021	0.151	1.98938e-09	CD4T
FCRL3	7.04077e-14	-0.502127	0.015	0.138	2.36133e-09	CD4T
LAPTM4A	8.92152e-14	-0.534117	0.238	0.432	2.9921e-09	CD4T
SMDT1	8.95083e-14	0.434145	0.867	0.695	3.00193e-09	CD4T
2022-09-07	9.55108e-14	-0.556876	0.688	0.823	3.20324e-09	CD4T
BANK1	1.04806e-13	-0.672124	0.004	0.11	3.51498e-09	CD4T
PTPN12	1.17794e-13	-0.508541	0.027	0.159	3.95058e-09	CD4T
JAZF1	1.38029e-13	-0.514273	0.076	0.236	4.62921e-09	CD4T
APLP2	1.42438e-13	-0.627992	0.152	0.34	4.77707e-09	CD4T
ARL4C	1.45258e-13	-0.793982	0.452	0.603	4.87167e-09	CD4T
TRAT1	1.50315e-13	0.44448	0.337	0.136	5.04128e-09	CD4T
HHEX	1.65537e-13	-0.330744	0.008	0.118	5.55178e-09	CD4T
UBC	1.67806e-13	-0.352327	0.97	0.963	5.62789e-09	CD4T
IFNGR1	1.73959e-13	-0.643789	0.129	0.305	5.83423e-09	CD4T
ITGAX	1.8327e-13	-0.400604	0.011	0.126	6.14651e-09	CD4T
GIMAP7	2.04556e-13	0.438729	0.793	0.546	6.86039e-09	CD4T
NCR1	2.14922e-13	-0.476663	0.013	0.13	7.20806e-09	CD4T
RPS20	2.25479e-13	0.321213	0.951	0.878	7.56211e-09	CD4T
EEF1D	2.74025e-13	0.274258	0.973	0.951	9.19025e-09	CD4T
FAM129C	2.79956e-13	-0.558657	0.002	0.102	9.38917e-09	CD4T
PSAP	2.83691e-13	-0.941177	0.589	0.705	9.51444e-09	CD4T
SLAMF7	2.99779e-13	-0.363871	0.008	0.116	1.0054e-08	CD4T
SKAP2	3.48971e-13	-0.405131	0.03	0.165	1.17038e-08	CD4T
MIDN	3.82356e-13	-0.464621	0.044	0.187	1.28235e-08	CD4T
SERTAD1	4.36044e-13	-0.52346	0.055	0.202	1.46241e-08	CD4T
IFITM3	4.86726e-13	-0.743232	0.087	0.251	1.63238e-08	CD4T
HERPUD1	4.96194e-13	-0.641286	0.308	0.497	1.66414e-08	CD4T
2022-03-01	5.02069e-13	-0.389707	0.008	0.114	1.68384e-08	CD4T
DGKA	5.40311e-13	0.421608	0.523	0.301	1.8121e-08	CD4T
SERF2	5.8104e-13	-0.390537	0.954	0.943	1.94869e-08	CD4T
CD160	5.8993e-13	-0.433819	0.017	0.134	1.97851e-08	CD4T
LINC00861	5.91243e-13	0.453167	0.669	0.413	1.98291e-08	CD4T
MYC	6.2475e-13	0.461073	0.407	0.198	2.09529e-08	CD4T
TGFB1	6.33364e-13	-0.716554	0.297	0.473	2.12418e-08	CD4T
EIF3H	6.96234e-13	0.334948	0.916	0.772	2.33503e-08	CD4T
ADAM28	7.15425e-13	-0.440195	0.004	0.104	2.39939e-08	CD4T
RPL27	7.41984e-13	0.268943	0.97	0.941	2.48846e-08	CD4T
RPS19	7.54079e-13	0.247561	0.985	0.98	2.52903e-08	CD4T
RHOA	7.80367e-13	-0.438138	0.876	0.9	2.6172e-08	CD4T
KLRB1	7.8409e-13	-0.979516	0.205	0.391	2.62968e-08	CD4T
HLA-DMA	8.43829e-13	-0.862171	0.093	0.248	2.83003e-08	CD4T
PTGDS	8.45681e-13	-1.47448	0.01	0.116	2.83625e-08	CD4T
TRAF3IP3	8.58577e-13	0.412437	0.804	0.611	2.8795e-08	CD4T
SATB1	9.04263e-13	0.554043	0.534	0.334	3.03272e-08	CD4T
GSAP	9.21601e-13	-0.427999	0.053	0.2	3.09086e-08	CD4T
YWHAZ	9.61371e-13	-0.455498	0.899	0.933	3.22425e-08	CD4T
HLA-DQB1	1.12577e-12	-1.42184	0.35	0.501	3.7756e-08	CD4T
IDI1	1.19191e-12	-0.643754	0.203	0.381	3.99744e-08	CD4T
DUSP1	1.2479e-12	-0.577534	0.73	0.821	4.18522e-08	CD4T
MAP1LC3B	1.53201e-12	-0.571157	0.413	0.587	5.13805e-08	CD4T
CHST2	1.54877e-12	-0.483352	0.019	0.134	5.19425e-08	CD4T
MLC1	1.81887e-12	-0.301922	0.002	0.096	6.10012e-08	CD4T
RASSF4	1.83933e-12	-0.387372	0.019	0.134	6.16874e-08	CD4T
TCF4	1.86502e-12	-0.311815	0.002	0.096	6.2549e-08	CD4T
OSBPL5	2.43204e-12	-0.35051	0.01	0.114	8.15659e-08	CD4T
TLN1	2.57516e-12	-0.739702	0.259	0.432	8.63658e-08	CD4T
RPL23A	2.69234e-12	0.253188	0.983	0.971	9.02958e-08	CD4T
HLA-A	2.71992e-12	-0.330222	0.998	0.998	9.12207e-08	CD4T
GSTP1	3.11917e-12	-0.766166	0.5	0.615	1.04611e-07	CD4T
AGTRAP	3.16687e-12	-0.585527	0.143	0.312	1.0621e-07	CD4T
EEF2	3.21533e-12	0.261733	0.979	0.959	1.07836e-07	CD4T
CMC1	3.26558e-12	-0.748017	0.084	0.236	1.09521e-07	CD4T
CD52	3.28637e-12	0.320869	0.975	0.762	1.10218e-07	CD4T
ZBTB16	3.56643e-12	-0.440975	0.03	0.155	1.19611e-07	CD4T
CD5	3.8507e-12	0.309691	0.51	0.275	1.29145e-07	CD4T
RHOBTB3	3.91732e-12	-0.435221	0.01	0.112	1.31379e-07	CD4T
ID2	4.62068e-12	-0.69317	0.241	0.42	1.54968e-07	CD4T
HCST	4.62925e-12	-0.839442	0.785	0.78	1.55256e-07	CD4T
LINC00926	4.98379e-12	-0.602326	0.006	0.102	1.67146e-07	CD4T
LPGAT1	5.14611e-12	-0.413839	0.059	0.2	1.7259e-07	CD4T
PDLIM1	5.98638e-12	-0.294194	0.01	0.11	2.00771e-07	CD4T
MAFF	5.99055e-12	-0.513236	0.032	0.155	2.00911e-07	CD4T
NCAM1	6.47719e-12	-0.328668	0.002	0.092	2.17232e-07	CD4T
FXYD5	7.40529e-12	0.293003	0.971	0.929	2.48359e-07	CD4T
EIF3L	7.90223e-12	0.347062	0.901	0.802	2.65025e-07	CD4T
FEZ1	8.60689e-12	-0.309755	0.004	0.096	2.88658e-07	CD4T
MAML2	9.12584e-12	0.484957	0.43	0.224	3.06062e-07	CD4T
NT5C	9.16021e-12	-0.499321	0.203	0.381	3.07215e-07	CD4T
ENC1	9.25719e-12	-0.45588	0.025	0.141	3.10468e-07	CD4T
LINC02446	9.67948e-12	-0.763255	0.011	0.112	3.2463e-07	CD4T
FCER2	1.27937e-11	-0.584268	0.004	0.094	4.29076e-07	CD4T
SYNGR1	1.33685e-11	-0.34562	0.015	0.12	4.48352e-07	CD4T
SNHG8	1.34464e-11	0.39709	0.886	0.719	4.50965e-07	CD4T
VPS37B	1.38187e-11	-0.544591	0.186	0.354	4.63453e-07	CD4T
IGHM	1.44339e-11	-0.761273	0.006	0.098	4.84085e-07	CD4T
RNF213	2.22696e-11	-0.577227	0.536	0.684	7.46878e-07	CD4T
NSA2	2.78549e-11	0.381752	0.854	0.717	9.34197e-07	CD4T
S100A4	3.15743e-11	-0.806587	0.821	0.825	1.05894e-06	CD4T
CD79B	3.21155e-11	-0.650109	0.057	0.187	1.07709e-06	CD4T
DOK2	3.23006e-11	-0.625195	0.243	0.399	1.0833e-06	CD4T
ATXN7.1	3.3046e-11	0.308723	0.272	0.104	1.1083e-06	CD4T
CDK2AP2	3.45767e-11	-0.455871	0.091	0.24	1.15963e-06	CD4T
LEPROTL1	3.61e-11	0.30942	0.842	0.662	1.21072e-06	CD4T
IER2	4.00127e-11	-0.656053	0.612	0.735	1.34195e-06	CD4T
PECAM1	4.3951e-11	-0.54115	0.08	0.224	1.47403e-06	CD4T
MDS2	4.42935e-11	0.336145	0.219	0.071	1.48551e-06	CD4T
TPST2	4.5153e-11	-0.568265	0.103	0.248	1.51434e-06	CD4T
TENT5C	4.57038e-11	-0.5893	0.146	0.308	1.53281e-06	CD4T
LSP1	5.23015e-11	-0.42805	0.913	0.902	1.75409e-06	CD4T
MAPK1	5.36612e-11	-0.481124	0.099	0.242	1.79969e-06	CD4T
PDE4D	5.38089e-11	-0.642627	0.137	0.291	1.80464e-06	CD4T
RAP1GAP2	5.61477e-11	-0.420713	0.057	0.189	1.88308e-06	CD4T
NR4A2	5.69448e-11	-0.662932	0.213	0.373	1.90982e-06	CD4T
DNAJB1	5.75173e-11	0.345067	0.846	0.648	1.92901e-06	CD4T
GAPDH	5.75519e-11	-0.482779	0.911	0.927	1.93018e-06	CD4T
SH2D2A	6.00114e-11	-0.607046	0.106	0.248	2.01266e-06	CD4T
CEBPB	7.15995e-11	-0.486788	0.143	0.301	2.4013e-06	CD4T
GNPTAB	7.36615e-11	-0.549137	0.106	0.255	2.47046e-06	CD4T
TMED9	7.52182e-11	-0.501441	0.255	0.415	2.52267e-06	CD4T
SH3YL1	7.99085e-11	0.440968	0.536	0.33	2.67997e-06	CD4T
AP2A1	8.05785e-11	-0.3795	0.078	0.218	2.70244e-06	CD4T
COMMD6	8.07982e-11	0.303978	0.952	0.855	2.70981e-06	CD4T
FAM102A	8.38097e-11	0.350149	0.289	0.126	2.81081e-06	CD4T
SLC9A3R1	9.49881e-11	-0.638992	0.42	0.556	3.18571e-06	CD4T
UBA52	1.1013e-10	0.226539	0.981	0.957	3.69355e-06	CD4T
LINC00299	1.19285e-10	-0.381738	0.008	0.096	4.00059e-06	CD4T
AKAP13	1.22393e-10	-0.543194	0.397	0.562	4.10482e-06	CD4T
ARPC1B	1.24328e-10	-0.473217	0.665	0.786	4.16972e-06	CD4T
DUSP2	1.30018e-10	-0.799232	0.371	0.521	4.36054e-06	CD4T
GLIPR1	1.3229e-10	-0.594556	0.202	0.365	4.43673e-06	CD4T
ARPC5L	1.55579e-10	-0.668446	0.241	0.389	5.21782e-06	CD4T
TESPA1	1.5806e-10	0.374695	0.47	0.273	5.30101e-06	CD4T
EPHX2	1.62619e-10	0.400357	0.291	0.128	5.45393e-06	CD4T
NRROS	1.7053e-10	-0.371383	0.063	0.193	5.71923e-06	CD4T
PPM1L	1.88005e-10	-0.308752	0.006	0.09	6.30532e-06	CD4T
ADTRP	1.89297e-10	0.335146	0.173	0.047	6.34864e-06	CD4T
RGCC	1.98968e-10	0.378829	0.413	0.222	6.673e-06	CD4T
GK5	2.01529e-10	-0.51866	0.055	0.177	6.75889e-06	CD4T
CX3CR1	2.12287e-10	-0.383875	0.011	0.102	7.11967e-06	CD4T
SESN3	2.3147e-10	0.360934	0.369	0.185	7.76303e-06	CD4T
PRR13	2.36508e-10	-0.403874	0.724	0.792	7.93202e-06	CD4T
LYAR	2.52564e-10	-0.560085	0.143	0.297	8.47049e-06	CD4T
CD28	2.73822e-10	0.333517	0.325	0.147	9.18344e-06	CD4T
BCL11B	2.84276e-10	0.344368	0.435	0.234	9.53406e-06	CD4T
PTGER2	2.87217e-10	-0.349783	0.038	0.153	9.63267e-06	CD4T
THEMIS2	2.90706e-10	-0.416177	0.065	0.191	9.74969e-06	CD4T
AK5	3.15914e-10	0.329401	0.268	0.112	1.05951e-05	CD4T
ST13	3.29317e-10	0.351727	0.846	0.674	1.10446e-05	CD4T
CTBP2	3.33696e-10	-0.310418	0.008	0.092	1.11915e-05	CD4T
TAPBP	3.50832e-10	-0.481984	0.641	0.756	1.17662e-05	CD4T
LINC02273	3.68798e-10	0.364966	0.241	0.098	1.23687e-05	CD4T
VASP	3.77029e-10	-0.541407	0.209	0.365	1.26448e-05	CD4T
TLE1	3.79665e-10	-0.228059	0.002	0.077	1.27332e-05	CD4T
LINC01550	4.04909e-10	0.343792	0.272	0.116	1.35799e-05	CD4T
CAST	4.31012e-10	-0.588531	0.51	0.627	1.44553e-05	CD4T
UTRN	4.34419e-10	-0.604324	0.325	0.479	1.45695e-05	CD4T
SPI1	4.48256e-10	-0.741079	0.027	0.13	1.50336e-05	CD4T
ARHGAP24	4.76056e-10	-0.19445	0	0.071	1.5966e-05	CD4T
AUTS2	4.8171e-10	-0.274584	0.011	0.1	1.61556e-05	CD4T
BCL11A	5.02034e-10	-0.270661	0.004	0.081	1.68372e-05	CD4T
PAXX	5.11121e-10	-0.596182	0.464	0.587	1.7142e-05	CD4T
RBM8A	5.16669e-10	-0.434937	0.439	0.591	1.73281e-05	CD4T
S1PR1	5.16865e-10	0.335142	0.601	0.393	1.73346e-05	CD4T
KLRC1	5.1814e-10	-0.401858	0.004	0.081	1.73774e-05	CD4T
PDE3B	5.37281e-10	0.342372	0.405	0.214	1.80193e-05	CD4T
BAX	6.40305e-10	-0.44467	0.337	0.495	2.14745e-05	CD4T
IGHD	6.4655e-10	-0.378526	0.002	0.075	2.1684e-05	CD4T
METRNL	6.47109e-10	-0.330086	0.013	0.102	2.17028e-05	CD4T
NMUR1	6.52177e-10	-0.282922	0.01	0.094	2.18727e-05	CD4T
ALOX5AP	7.13073e-10	-0.705291	0.262	0.409	2.3915e-05	CD4T
MSN	7.20393e-10	-0.595453	0.58	0.686	2.41605e-05	CD4T
B4GALT1	7.24619e-10	-0.389588	0.175	0.334	2.43023e-05	CD4T
CEP78	7.6649e-10	-0.495404	0.074	0.202	2.57065e-05	CD4T
CHD9	7.67791e-10	-0.450343	0.101	0.24	2.57502e-05	CD4T
GLIPR2	7.68498e-10	-0.565545	0.19	0.338	2.57739e-05	CD4T
AFF3	7.87987e-10	-0.433376	0.023	0.12	2.64275e-05	CD4T
TC2N	7.91359e-10	0.43603	0.624	0.422	2.65406e-05	CD4T
IL32	8.68782e-10	0.304686	0.975	0.731	2.91372e-05	CD4T
RAB5C	9.29174e-10	-0.417005	0.388	0.53	3.11626e-05	CD4T
FCGR2B	1.08275e-09	-0.250606	0.006	0.084	3.63133e-05	CD4T
ANP32B	1.13653e-09	0.331585	0.867	0.725	3.81168e-05	CD4T
THEM4	1.18159e-09	0.343372	0.397	0.216	3.96282e-05	CD4T
DBI	1.19352e-09	-0.603879	0.42	0.554	4.00284e-05	CD4T
ZFAS1	1.27545e-09	0.313975	0.865	0.729	4.2776e-05	CD4T
GABARAPL1	1.28516e-09	-0.428815	0.08	0.21	4.31017e-05	CD4T
MTSS1	1.36563e-09	-0.427453	0.074	0.202	4.58006e-05	CD4T
VAV3	1.37253e-09	-0.227385	0.015	0.104	4.60318e-05	CD4T
B2M	1.41265e-09	-0.280201	1	1	4.73775e-05	CD4T
FCRL1	1.53878e-09	-0.267829	0	0.067	5.16078e-05	CD4T
OSTF1	1.54092e-09	-0.48069	0.3	0.446	5.16793e-05	CD4T
SELENOM	1.66219e-09	0.339611	0.414	0.232	5.57466e-05	CD4T
ARF1	1.68789e-09	-0.4	0.772	0.807	5.66083e-05	CD4T
CYBB	1.71531e-09	-0.520694	0.023	0.118	5.75279e-05	CD4T
ITM2A	1.72644e-09	0.377156	0.631	0.428	5.79013e-05	CD4T
LMO4	1.74905e-09	-0.335678	0.057	0.175	5.86596e-05	CD4T
DENND3	1.7634e-09	-0.302942	0.017	0.106	5.91408e-05	CD4T
LYST	1.79536e-09	-0.465614	0.135	0.275	6.02127e-05	CD4T
BLK	1.82731e-09	-0.356687	0.006	0.081	6.12843e-05	CD4T
SAMD3	1.84818e-09	-0.480675	0.093	0.224	6.19842e-05	CD4T
RPL23	2.00553e-09	0.290164	0.951	0.87	6.72613e-05	CD4T
CD22	2.13397e-09	-0.319919	0.002	0.071	7.1569e-05	CD4T
OXNAD1	2.18548e-09	0.328155	0.483	0.279	7.32965e-05	CD4T
COMMD5	2.22824e-09	-0.377964	0.074	0.198	7.47309e-05	CD4T
PDIA3	2.38527e-09	-0.579689	0.69	0.762	7.99971e-05	CD4T
SNRPD2	2.42091e-09	0.299724	0.924	0.811	8.11926e-05	CD4T
PIK3AP1	2.47612e-09	-0.245762	0.015	0.102	8.3044e-05	CD4T
VPREB3	2.71707e-09	-0.318663	0.004	0.075	9.11252e-05	CD4T
MIS18BP1	2.72329e-09	-0.394175	0.137	0.281	9.13337e-05	CD4T
PTPRCAP	2.8751e-09	-0.399024	0.88	0.87	9.6425e-05	CD4T
MT-ATP6	3.03287e-09	-0.344422	0.99	0.98	0.000101716	CD4T
GSE1	3.11217e-09	-0.26846	0.042	0.151	0.000104376	CD4T
MYOM2	3.17079e-09	-0.391164	0.019	0.108	0.000106342	CD4T
PIM2	3.20318e-09	0.372762	0.515	0.326	0.000107428	CD4T
NDFIP1	3.39471e-09	0.355725	0.785	0.593	0.000113852	CD4T
ASCL2	3.42385e-09	-0.27807	0.01	0.088	0.000114829	CD4T
HSPB1	3.48101e-09	0.366191	0.603	0.411	0.000116746	CD4T
SWAP70	3.56455e-09	-0.400612	0.029	0.124	0.000119548	CD4T
RPS24	3.62973e-09	0.169579	0.979	0.978	0.000121734	CD4T
SMIM14	3.68977e-09	-0.374658	0.059	0.175	0.000123747	CD4T
CTNNA1	3.72685e-09	-0.284644	0.017	0.104	0.000124991	CD4T
CIITA	3.9199e-09	-0.19184	0.002	0.069	0.000131466	CD4T
TRAPPC1	3.93744e-09	-0.455306	0.403	0.548	0.000132054	CD4T
RPL15	4.00684e-09	0.186574	0.981	0.969	0.000134381	CD4T
MT-CO3	4.40931e-09	-0.23985	0.998	0.998	0.000147879	CD4T
ADAM8	4.43476e-09	-0.421157	0.139	0.275	0.000148733	CD4T
EMP3	4.5051e-09	-0.514715	0.772	0.804	0.000151092	CD4T
HINT1	4.58773e-09	0.267308	0.951	0.886	0.000153863	CD4T
COBLL1	4.95987e-09	-0.26195	0	0.063	0.000166344	CD4T
KIR2DL1	4.95987e-09	-0.290119	0	0.063	0.000166344	CD4T
GZMM	5.07039e-09	-0.90606	0.464	0.538	0.000170051	CD4T
ORAI2	5.5116e-09	-0.393598	0.063	0.177	0.000184848	CD4T
CATSPER1	5.51382e-09	-0.209023	0.006	0.077	0.000184923	CD4T
FMNL1	5.58154e-09	-0.436243	0.274	0.432	0.000187194	CD4T
CTSH	5.65833e-09	-0.368108	0.04	0.143	0.000189769	CD4T
RUBCNL	5.83326e-09	-0.338512	0.006	0.077	0.000195636	CD4T
GPR141	6.05614e-09	-0.251052	0.006	0.077	0.000203111	CD4T
TNFRSF25	6.21426e-09	0.273773	0.297	0.138	0.000208414	CD4T
ST3GAL4	6.38293e-09	-0.221228	0.008	0.081	0.000214071	CD4T
ASAH1	6.88983e-09	-0.479501	0.219	0.371	0.000231071	CD4T
TPI1	7.00325e-09	-0.527321	0.599	0.67	0.000234875	CD4T
GAS7	7.66238e-09	-0.271429	0.011	0.09	0.000256981	CD4T
MTPN	8.11172e-09	-0.519549	0.376	0.507	0.000272051	CD4T
TCEA3	8.1441e-09	0.307795	0.259	0.116	0.000273137	CD4T
ATP6V0B	8.21503e-09	-0.517771	0.266	0.399	0.000275516	CD4T
APOBEC3G	8.47971e-09	-0.385274	0.095	0.218	0.000284393	CD4T
HLA-DOB	8.89584e-09	-0.193283	0	0.061	0.000298349	CD4T
FCRLA	8.89584e-09	-0.243524	0	0.061	0.000298349	CD4T
SOD1	8.89783e-09	0.275756	0.819	0.686	0.000298415	CD4T
CEMIP2	9.45955e-09	-0.618379	0.247	0.387	0.000317255	CD4T
MPST	9.50421e-09	-0.24931	0.036	0.134	0.000318752	CD4T
COX4I1	9.89412e-09	0.227913	0.979	0.947	0.000331829	CD4T
CD40LG	9.90241e-09	0.265638	0.179	0.059	0.000332107	CD4T
SRSF5	1.02114e-08	-0.380855	0.876	0.886	0.00034247	CD4T
F2R	1.02542e-08	-0.288697	0.017	0.1	0.000343905	CD4T
CD83	1.03428e-08	-0.751765	0.097	0.22	0.000346877	CD4T
AREG	1.06543e-08	-0.542856	0.065	0.175	0.000357325	CD4T
G6PD	1.07256e-08	-0.400324	0.152	0.285	0.000359716	CD4T
TSPOAP1	1.10916e-08	-0.28284	0.015	0.096	0.000371991	CD4T
PLEKHF1	1.16272e-08	-0.489358	0.089	0.206	0.000389953	CD4T
EPHB6	1.19395e-08	0.391642	0.192	0.073	0.000400428	CD4T
RAB37	1.21254e-08	-0.400898	0.122	0.255	0.000406663	CD4T
APOBEC3C	1.21783e-08	-0.363353	0.072	0.187	0.000408435	CD4T
RAP1B	1.25574e-08	-0.548038	0.658	0.717	0.000421149	CD4T
BTK	1.277e-08	-0.165505	0.002	0.065	0.00042828	CD4T
NOP53	1.30454e-08	0.287164	0.949	0.862	0.000437517	CD4T
ADRB2	1.32183e-08	-0.309008	0.013	0.092	0.000443314	CD4T
RAB27B	1.35601e-08	-0.298655	0.021	0.106	0.000454779	CD4T
VIPR2	1.36296e-08	-0.254524	0.002	0.065	0.000457109	CD4T
CTSC	1.37108e-08	-0.619633	0.243	0.371	0.000459833	CD4T
ARMH1	1.38993e-08	0.335393	0.342	0.181	0.000466154	CD4T
ALOX5	1.40666e-08	-0.232311	0.01	0.084	0.000471765	CD4T
MGAT4A	1.45739e-08	0.299383	0.814	0.611	0.000488779	CD4T
CCL3	1.47142e-08	-0.343375	0.01	0.084	0.000493486	CD4T
MYBL1	1.48665e-08	-0.349003	0.038	0.136	0.000498592	CD4T
SOCS3	1.50019e-08	0.296335	0.228	0.096	0.000503135	CD4T
DRAP1	1.5716e-08	-0.387407	0.538	0.654	0.000527084	CD4T
C6orf48	1.57564e-08	0.354966	0.622	0.481	0.000528438	CD4T
SPPL2A	1.60109e-08	-0.455932	0.131	0.263	0.000536973	CD4T
JCHAIN	1.62724e-08	-1.02637	0.004	0.069	0.000545744	CD4T
RHOB	1.67651e-08	-0.377314	0.027	0.116	0.000562267	CD4T
TRABD2A	1.69281e-08	0.364222	0.361	0.202	0.000567736	CD4T
THEMIS	1.7281e-08	0.302166	0.283	0.136	0.000579569	CD4T
PTPRE	1.84075e-08	-0.577039	0.11	0.232	0.000617352	CD4T
MT-ND4L	1.85575e-08	-0.350241	0.987	0.994	0.000622382	CD4T
LINC01891	1.89806e-08	0.26592	0.144	0.043	0.000636571	CD4T
VIM	1.92362e-08	0.146661	0.937	0.853	0.000645143	CD4T
STMN3	1.95966e-08	0.339561	0.38	0.22	0.000657231	CD4T
GADD45B	1.99086e-08	-0.502968	0.335	0.479	0.000667694	CD4T
CD19	2.12067e-08	-0.277701	0.008	0.077	0.000711231	CD4T
PPIB	2.21547e-08	-0.445054	0.8	0.849	0.000743024	CD4T
ASNA1	2.24439e-08	-0.364381	0.165	0.301	0.000752724	CD4T
SQSTM1	2.26297e-08	-0.414086	0.454	0.613	0.000758954	CD4T
FCHO2	2.33056e-08	-0.158042	0.002	0.063	0.000781622	CD4T
CALM1	2.3698e-08	-0.428953	0.966	0.957	0.000794782	CD4T
SGTB	2.42617e-08	0.323408	0.357	0.198	0.000813687	CD4T
CST3	2.48666e-08	-1.53881	0.084	0.2	0.000833977	CD4T
SIRPG	2.49319e-08	0.284735	0.23	0.1	0.000836166	CD4T
GPR65	2.59245e-08	-0.550011	0.118	0.242	0.000869456	CD4T
BNC2	2.85648e-08	-0.222946	0	0.057	0.000958006	CD4T
MT-ATP8	3.16174e-08	-0.334057	0.977	0.984	0.00106038	CD4T
FGD2	3.3037e-08	-0.180939	0.006	0.071	0.001108	CD4T
IPCEF1	3.31567e-08	0.217823	0.304	0.153	0.00111201	CD4T
TMEM62	3.45869e-08	-0.248532	0.036	0.13	0.00115998	CD4T
WDR83OS	3.534e-08	-0.391202	0.475	0.613	0.00118523	CD4T
TNFRSF18	3.54076e-08	-0.329774	0.015	0.092	0.0011875	CD4T
HIST1H1E	3.66274e-08	-0.564927	0.426	0.562	0.00122841	CD4T
TPM4	3.74967e-08	-0.424731	0.127	0.248	0.00125756	CD4T
PYHIN1	3.98438e-08	-0.48677	0.137	0.261	0.00133628	CD4T
ABCB1	4.03676e-08	-0.273798	0.021	0.102	0.00135385	CD4T
TMCC3	4.14786e-08	-0.179085	0.002	0.061	0.00139111	CD4T
NFKBID	4.17958e-08	-0.285756	0.023	0.106	0.00140175	CD4T
CD48	4.29539e-08	0.287648	0.901	0.79	0.00144059	CD4T
TBXAS1	4.44547e-08	-0.336792	0.046	0.143	0.00149092	CD4T
RPS10	4.56804e-08	0.27797	0.914	0.807	0.00153203	CD4T
LY86	4.73229e-08	-0.287651	0.027	0.112	0.00158712	CD4T
PHACTR1	4.84166e-08	-0.2092	0.004	0.065	0.0016238	CD4T
ADD1	4.97725e-08	-0.550734	0.226	0.348	0.00166927	CD4T
PNOC	5.11436e-08	-0.160237	0	0.055	0.00171525	CD4T
TCF25	5.33732e-08	-0.491568	0.576	0.678	0.00179003	CD4T
PLEKHG3	5.56796e-08	-0.28707	0.017	0.094	0.00186738	CD4T
LINC02384	5.69201e-08	-0.187581	0.004	0.065	0.00190898	CD4T
RGS19	5.71769e-08	-0.414455	0.184	0.316	0.0019176	CD4T
RIPK2	5.78684e-08	-0.294284	0.061	0.167	0.00194079	CD4T
ATP5PD	6.15296e-08	0.277654	0.652	0.479	0.00206358	CD4T
LGALS9C	6.35455e-08	-0.196817	0.006	0.069	0.00213119	CD4T
FAM49A	7.02616e-08	-0.223654	0.01	0.077	0.00235643	CD4T
LGR6	7.02731e-08	-0.26822	0.002	0.059	0.00235682	CD4T
GM2A	7.45439e-08	-0.149887	0.008	0.073	0.00250005	CD4T
GLTP	7.56036e-08	-0.423259	0.186	0.318	0.00253559	CD4T
PILRB	7.65768e-08	-0.325989	0.049	0.147	0.00256823	CD4T
TSPAN3	7.82139e-08	-0.389904	0.087	0.202	0.00262314	CD4T
FBLN7	7.85381e-08	0.191335	0.143	0.043	0.00263401	CD4T
CD58	7.85743e-08	-0.301503	0.034	0.122	0.00263522	CD4T
ADGRE5	7.97208e-08	-0.513312	0.329	0.44	0.00267368	CD4T
GALNT3	8.02333e-08	-0.242022	0.01	0.077	0.00269087	CD4T
HMGB1	8.12423e-08	-0.316395	0.922	0.945	0.0027247	CD4T
UQCRB	8.4158e-08	0.25115	0.937	0.845	0.00282249	CD4T
CTSZ	8.4903e-08	-0.237524	0.03	0.118	0.00284748	CD4T
NDUFB9	8.91382e-08	0.267098	0.798	0.66	0.00298952	CD4T
RPL37A	9.01297e-08	0.170596	0.977	0.959	0.00302277	CD4T
AC243960.1	9.22287e-08	0.31062	0.473	0.297	0.00309317	CD4T
TTC39C	9.52668e-08	0.27378	0.475	0.297	0.00319506	CD4T
PRELID1	9.65512e-08	-0.555574	0.405	0.503	0.00323813	CD4T
AGPAT2	9.84278e-08	-0.198878	0.03	0.116	0.00330107	CD4T
PREX1	1.0073e-07	-0.366042	0.106	0.226	0.00337828	CD4T
TRGC1	1.03443e-07	-0.249432	0.006	0.067	0.00346928	CD4T
SCML4	1.03707e-07	0.3319	0.451	0.277	0.00347812	CD4T
EZR	1.04054e-07	-0.605014	0.441	0.544	0.00348975	CD4T
ANXA4	1.04426e-07	-0.293216	0.046	0.141	0.00350222	CD4T
SIPA1	1.11252e-07	-0.371331	0.099	0.212	0.00373118	CD4T
RRAS2	1.12349e-07	-0.303009	0.034	0.12	0.00376797	CD4T
AUP1	1.17733e-07	-0.327039	0.395	0.534	0.00394853	CD4T
ACTG1	1.21597e-07	-0.396864	0.943	0.943	0.00407813	CD4T
GAB3	1.24814e-07	-0.182866	0.011	0.079	0.00418602	CD4T
TNFAIP8	1.24855e-07	0.311314	0.532	0.367	0.00418739	CD4T
FGL2	1.27291e-07	-0.309916	0.011	0.079	0.00426909	CD4T
KIR3DL1	1.30541e-07	-0.323358	0.008	0.071	0.0043781	CD4T
SCIMP	1.35667e-07	-0.171994	0.008	0.071	0.00455001	CD4T
AKNA	1.4638e-07	-0.49254	0.316	0.444	0.00490928	CD4T
IGKC	1.57506e-07	-0.390443	0.004	0.061	0.00528242	CD4T
COLQ	1.5811e-07	-0.212659	0.004	0.061	0.0053027	CD4T
FAM49B	1.58799e-07	-0.455824	0.357	0.475	0.00532581	CD4T
CYB561D2	1.6032e-07	-0.297357	0.101	0.22	0.00537682	CD4T
TNFRSF1B	1.62669e-07	-0.518308	0.217	0.338	0.00545558	CD4T
DAB2	1.63652e-07	-0.256977	0.004	0.061	0.00548857	CD4T
SPIB	1.63712e-07	-0.134984	0	0.051	0.00549056	CD4T
BLNK	1.63712e-07	-0.147205	0	0.051	0.00549056	CD4T
ZBP1	1.68267e-07	-0.456039	0.177	0.297	0.00564335	CD4T
B3GNT7	1.7003e-07	-0.22467	0.004	0.061	0.00570248	CD4T
SCLT1	1.70078e-07	-0.323692	0.082	0.189	0.00570406	CD4T
MYO1G	1.72365e-07	-0.449601	0.333	0.46	0.00578077	CD4T
GFOD1	1.72648e-07	-0.167265	0.004	0.061	0.00579028	CD4T
ATF7IP2	1.7716e-07	0.328021	0.542	0.369	0.00594159	CD4T
PTPN18	2.03622e-07	-0.375854	0.114	0.23	0.00682907	CD4T
CHMP7	2.04941e-07	0.319391	0.352	0.208	0.00687331	CD4T
MARCKS	2.05517e-07	-0.210902	0.011	0.077	0.00689261	CD4T
RAMP1	2.11628e-07	-0.234503	0.011	0.077	0.00709757	CD4T
RHOG	2.11711e-07	-0.366902	0.418	0.542	0.00710038	CD4T
SUSD3	2.14463e-07	0.218768	0.232	0.106	0.00719265	CD4T
TNFRSF13C	2.18624e-07	-0.229035	0.011	0.077	0.0073322	CD4T
MHENCR	2.27021e-07	0.292904	0.432	0.273	0.00761384	CD4T
MIR22HG	2.3025e-07	-0.231019	0.021	0.096	0.00772214	CD4T
PFDN5	2.31385e-07	0.223406	0.968	0.953	0.00776019	CD4T
LINC02084	2.33889e-07	-0.177244	0.008	0.069	0.00784418	CD4T
UVRAG	2.34213e-07	-0.368951	0.221	0.348	0.00785504	CD4T
FAM30A	2.35815e-07	-0.220894	0.002	0.055	0.00790875	CD4T
CARD16	2.36416e-07	-0.384076	0.259	0.387	0.00792893	CD4T
RNASEK	2.58325e-07	-0.357705	0.662	0.735	0.0086637	CD4T
PCED1B	2.64035e-07	0.262355	0.407	0.251	0.0088552	CD4T
RFTN1	2.81206e-07	-0.446567	0.175	0.297	0.00943108	CD4T
NOG	2.82592e-07	0.250388	0.163	0.061	0.00947757	CD4T
RAB27A	2.84693e-07	-0.319084	0.08	0.185	0.00954802	CD4T
SMAD5	2.91543e-07	-0.267734	0.059	0.157	0.00977777	CD4T
COX6A1	3.00964e-07	-0.342586	0.686	0.756	0.0100937	CD4T
OXSR1	3.02462e-07	-0.280899	0.042	0.13	0.010144	CD4T
FES	3.17976e-07	-0.220479	0.013	0.079	0.0106643	CD4T
IDS	3.18443e-07	-0.468537	0.416	0.546	0.0106799	CD4T
HSP90AA1	3.20277e-07	-0.358068	0.751	0.804	0.0107415	CD4T
MRPL10	3.28711e-07	-0.383166	0.192	0.32	0.0110243	CD4T
KIR2DL3	3.41594e-07	-0.290082	0.006	0.063	0.0114564	CD4T
RAC2	3.44559e-07	-0.435702	0.873	0.866	0.0115558	CD4T
CALR	3.48217e-07	-0.516839	0.658	0.731	0.0116785	CD4T
REEP5	3.49747e-07	-0.363325	0.211	0.336	0.0117298	CD4T
PRR5L	3.55773e-07	-0.219302	0.01	0.071	0.0119319	CD4T
ALKBH7	3.63008e-07	0.310564	0.589	0.432	0.0121746	CD4T
KLRK1	3.67978e-07	-0.184792	0.008	0.067	0.0123413	CD4T
CD72	3.71828e-07	-0.211547	0.008	0.067	0.0124704	CD4T
WAS	3.76662e-07	-0.385592	0.548	0.646	0.0126325	CD4T
ITPRIP	3.78887e-07	-0.366999	0.059	0.153	0.0127071	CD4T
MIEN1	3.87357e-07	-0.373792	0.198	0.324	0.0129912	CD4T
MMP23B	3.90314e-07	-0.191579	0.008	0.067	0.0130904	CD4T
DTHD1	3.97125e-07	-0.29381	0.011	0.075	0.0133188	CD4T
INPP5D	4.00126e-07	-0.46253	0.196	0.318	0.0134194	CD4T
TBCB	4.15353e-07	-0.364627	0.369	0.495	0.0139301	CD4T
ICOS	4.27724e-07	0.21436	0.183	0.075	0.014345	CD4T
TFDP2	4.51233e-07	-0.484045	0.211	0.33	0.0151334	CD4T
PLSCR3	4.51742e-07	0.30225	0.532	0.377	0.0151505	CD4T
PSENEN	4.54478e-07	-0.317009	0.127	0.238	0.0152423	CD4T
GNAI3	4.57955e-07	-0.323466	0.158	0.275	0.0153589	CD4T
ATP8A1	4.68604e-07	-0.375308	0.114	0.228	0.015716	CD4T
HSPA8	4.75298e-07	0.260911	0.939	0.827	0.0159406	CD4T
DYNC1H1	4.92829e-07	-0.463022	0.251	0.379	0.0165285	CD4T
RALGPS2	5.0811e-07	-0.597298	0.068	0.163	0.017041	CD4T
PPP2R2B	5.12101e-07	-0.284041	0.025	0.1	0.0171748	CD4T
CD8B2	5.2321e-07	-0.107495	0	0.047	0.0175474	CD4T
IQGAP2	5.41014e-07	-0.408543	0.127	0.244	0.0181445	CD4T
ATP6V0D1	5.59529e-07	-0.306293	0.129	0.244	0.0187655	CD4T
TACC3	5.62284e-07	0.278461	0.245	0.124	0.0188579	CD4T
PPP4C	5.76201e-07	-0.397356	0.279	0.407	0.0193246	CD4T
PPA1	5.77926e-07	0.294841	0.498	0.354	0.0193825	CD4T
MYDGF	5.82371e-07	-0.366533	0.297	0.415	0.0195316	CD4T
DDIT4	5.82413e-07	-0.555026	0.399	0.501	0.019533	CD4T
XCL2	5.91999e-07	-0.191832	0.006	0.061	0.0198545	CD4T
POLR2L	6.02244e-07	-0.411121	0.565	0.648	0.020198	CD4T
ACAA2	6.09527e-07	-0.33669	0.105	0.212	0.0204423	CD4T
BRD2	6.34514e-07	-0.331283	0.306	0.434	0.0212803	CD4T
PPIA	6.38441e-07	-0.258916	0.966	0.963	0.021412	CD4T
RGS3	6.41271e-07	-0.224431	0.021	0.092	0.0215069	CD4T
GIMAP1	6.47823e-07	0.286359	0.435	0.281	0.0217267	CD4T
IL10RA	6.50652e-07	-0.414197	0.411	0.53	0.0218216	CD4T
PLOD1	6.50656e-07	-0.175737	0.008	0.065	0.0218217	CD4T
RHOQ	6.53447e-07	-0.181716	0.011	0.073	0.0219153	CD4T
SLC27A3	6.76835e-07	-0.185481	0.011	0.073	0.0226997	CD4T
USB1	6.9511e-07	-0.319776	0.087	0.189	0.0233126	CD4T
FKBP5	7.00743e-07	0.299848	0.287	0.157	0.0235015	CD4T
IER5	7.03607e-07	-0.326001	0.061	0.153	0.0235976	CD4T
CYB5R4	7.16235e-07	-0.293438	0.103	0.214	0.0240211	CD4T
VCL	7.32309e-07	-0.326766	0.068	0.165	0.0245602	CD4T
KIFC3	7.46063e-07	-0.178687	0.002	0.051	0.0250215	CD4T
YWHAB	7.67007e-07	-0.273525	0.859	0.884	0.0257239	CD4T
TOB1	8.11469e-07	0.241752	0.405	0.246	0.027215	CD4T
POLR2E	8.40036e-07	-0.337908	0.31	0.434	0.0281731	CD4T
PLA2G16	8.50863e-07	-0.275907	0.034	0.112	0.0285362	CD4T
ABLIM1	8.81894e-07	0.259036	0.658	0.468	0.029577	CD4T
SETBP1	9.34935e-07	-0.159973	0	0.045	0.0313559	CD4T
IGLC3	9.34935e-07	-0.43385	0	0.045	0.0313559	CD4T
ATF6B	1.03249e-06	-0.339343	0.279	0.413	0.0346277	CD4T
SASH3	1.04479e-06	-0.376194	0.243	0.367	0.0350403	CD4T
BANF1	1.04867e-06	-0.358217	0.24	0.363	0.0351704	CD4T
OAZ1	1.0655e-06	-0.396003	0.865	0.855	0.0357348	CD4T
CSRNP1	1.07483e-06	-0.347788	0.217	0.34	0.0360477	CD4T
HCK	1.07667e-06	-0.19402	0.015	0.079	0.0361094	CD4T
LIME1	1.09181e-06	0.290187	0.494	0.346	0.0366172	CD4T
SERINC5	1.10689e-06	0.267154	0.357	0.226	0.0371227	CD4T
ATP10D	1.11357e-06	-0.162904	0.008	0.063	0.0373469	CD4T
ARF6	1.13456e-06	-0.410266	0.338	0.448	0.0380507	CD4T
MPEG1	1.1576e-06	-0.224325	0.013	0.075	0.0388236	CD4T
KDELR2	1.18979e-06	-0.342978	0.3	0.424	0.0399031	CD4T
RAB31	1.19774e-06	-0.241462	0.021	0.09	0.0401697	CD4T
CCDC69	1.20924e-06	-0.408283	0.34	0.454	0.0405554	CD4T
PTPRC	1.27632e-06	-0.374163	0.949	0.953	0.0428052	CD4T
ANKRD55	1.28498e-06	0.167928	0.116	0.035	0.0430957	CD4T
PYCARD	1.28578e-06	-0.405834	0.12	0.23	0.0431226	CD4T
EOMES	1.30573e-06	-0.180995	0.01	0.067	0.0437914	CD4T
HAVCR2	1.40582e-06	-0.227693	0.017	0.081	0.0471484	CD4T
AC004865.2	1.43526e-06	-0.329185	0.074	0.169	0.0481358	CD4T
FHL3	1.47135e-06	-0.286491	0.055	0.143	0.0493462	CD4T
CTSS	1.4782e-06	-0.894414	0.367	0.464	0.049576	CD4T
NECAP2	1.53374e-06	0.265947	0.471	0.301	0.0514385	CD4T
CCDC50	1.53743e-06	-0.228493	0.015	0.077	0.0515624	CD4T
RPS6KA1	1.54261e-06	-0.33478	0.173	0.287	0.051736	CD4T
TSPAN13	1.67032e-06	-0.156449	0	0.043	0.0560192	CD4T
LINC01857	1.67032e-06	-0.205246	0	0.043	0.0560192	CD4T
MZB1	1.67032e-06	-0.212899	0	0.043	0.0560192	CD4T
IGLL5	1.67032e-06	-0.291659	0	0.043	0.0560192	CD4T
CAPN15	1.68507e-06	-0.278653	0.044	0.124	0.0565139	CD4T
SLC15A4	1.68524e-06	-0.198233	0.015	0.077	0.0565195	CD4T
PAX5	1.7164e-06	-0.152971	0.004	0.053	0.0575648	CD4T
SLC40A1	1.85383e-06	0.235837	0.196	0.092	0.0621736	CD4T
TSEN54	1.87363e-06	-0.389091	0.184	0.299	0.0628377	CD4T
SAT1	1.96187e-06	-0.805668	0.494	0.574	0.0657972	CD4T
PPP1R2	1.986e-06	0.290489	0.734	0.572	0.0666065	CD4T
LILRB1	2.01524e-06	-0.254237	0.01	0.065	0.0675873	CD4T
MS4A7	2.12142e-06	-0.307273	0.008	0.061	0.0711482	CD4T
TRGV9	2.15775e-06	-0.193962	0.01	0.065	0.0723667	CD4T
TMED1	2.24136e-06	-0.163813	0.021	0.088	0.0751707	CD4T
ITGB1	2.30506e-06	-0.334171	0.257	0.401	0.0773071	CD4T
PDGFD	2.31875e-06	-0.182685	0.002	0.047	0.0777664	CD4T
CRACR2A	2.31894e-06	-0.263011	0.046	0.126	0.0777727	CD4T
ERGIC1	2.34204e-06	-0.344149	0.074	0.165	0.0785473	CD4T
TRAV26-1	2.37922e-06	0.277675	0.091	0.022	0.0797943	CD4T
ATP6V0C	2.47182e-06	-0.294799	0.662	0.731	0.0828998	CD4T
USP28	2.47998e-06	-0.244553	0.027	0.096	0.0831736	CD4T
HSP90B1	2.50826e-06	-0.473065	0.65	0.719	0.084122	CD4T
YWHAQ	2.52194e-06	-0.363242	0.371	0.493	0.0845808	CD4T
DNAJB6	2.52223e-06	-0.427123	0.314	0.426	0.0845906	CD4T
MT-ND5	2.53834e-06	-0.308038	0.952	0.971	0.0851309	CD4T
ABHD17A	2.60723e-06	-0.444985	0.146	0.251	0.0874411	CD4T
SELENOS	2.61209e-06	-0.40606	0.154	0.261	0.0876043	CD4T
CAPNS1	2.66845e-06	-0.347485	0.154	0.263	0.0894943	CD4T
ATP6V1F	2.69393e-06	-0.3957	0.378	0.477	0.0903489	CD4T
ZNF296	2.70658e-06	-0.175238	0.023	0.09	0.0907733	CD4T
EIF2S3	2.78514e-06	0.309148	0.757	0.609	0.0934079	CD4T
SET	2.80111e-06	-0.343115	0.515	0.619	0.0939437	CD4T
KLF6	2.84721e-06	-0.408987	0.597	0.658	0.0954896	CD4T
YPEL1	2.86709e-06	-0.178929	0.004	0.051	0.0961565	CD4T
BAG3	2.89794e-06	0.204621	0.186	0.084	0.097191	CD4T
DRAM1	2.98378e-06	-0.103143	0	0.041	0.10007	CD4T
TM6SF1	2.98378e-06	-0.11777	0	0.041	0.10007	CD4T
CD24	2.98378e-06	-0.127604	0	0.041	0.10007	CD4T
SNX10	3.08381e-06	-0.274712	0.084	0.179	0.103425	CD4T
JUN	3.13893e-06	-0.422188	0.715	0.804	0.105273	CD4T
TCL1A	3.14895e-06	-0.443332	0.006	0.055	0.10561	CD4T
KLF10	3.19162e-06	-0.347625	0.067	0.155	0.10704	CD4T
CD2BP2	3.21074e-06	-0.328465	0.105	0.204	0.107682	CD4T
NEIL1	3.25552e-06	-0.27941	0.025	0.092	0.109184	CD4T
FAM173A	3.3017e-06	-0.241201	0.089	0.189	0.110732	CD4T
CPPED1	3.30939e-06	-0.18334	0.021	0.086	0.11099	CD4T
GALNT10	3.41614e-06	-0.199237	0.008	0.059	0.114571	CD4T
[truncated: 5,535 more rows]

## Sheet: 0.2x
gene	p_val	avg_log2FC	pct.1	pct.2	p_val_adj	cluster
CD19.2	5.36517e-284	2.10708	1	0	6.65281e-282	B
CD32.1	2.81959e-109	2.67477	0.754	0.079	3.49629e-107	B
CD35.2	2.20056e-104	2.89457	0.746	0.078	2.7287e-102	B
CD40.1	1.47213e-90	0.860857	0.612	0.054	1.82544e-88	B
CD20.2	1.90043e-77	0.841644	0.56	0.056	2.35653e-75	B
CD21.1	2.00286e-76	1.25139	0.664	0.102	2.48354e-74	B
HLA.DR.1	2.82814e-76	1.13014	0.619	0.073	3.50689e-74	B
CD268.1	1.25641e-60	0.855369	0.493	0.058	1.55795e-58	B
IgM.1	2.38865e-60	2.54008	0.515	0.067	2.96192e-58	B
CD69.2	1.41484e-58	1.81321	0.522	0.063	1.7544e-56	B
CD3.2	3.40882e-56	-2.32378	0	0.825	4.22693e-54	B
CD196.1	5.79564e-55	0.618218	0.545	0.086	7.1866e-53	B
IgD.1	4.50438e-53	1.31348	0.522	0.088	5.58543e-51	B
CD5.2	8.72595e-45	-2.56594	0.134	0.808	1.08202e-42	B
CD2.2	1.70795e-38	-1.3043	0.127	0.758	2.11786e-36	B
CD4.2	3.92606e-38	-2.49955	0.037	0.678	4.86831e-36	B
Ig.light.chain.kappa.1	2.46971e-37	2.72937	0.366	0.054	3.06244e-35	B
CD73.2	3.74018e-35	1.77239	0.627	0.21	4.63783e-33	B
CD22.1	8.87261e-34	0.278163	0.373	0.06	1.1002e-31	B
TCRab.2	3.49127e-33	-1.85309	0.082	0.661	4.32917e-31	B
CD24.1	4.28019e-32	0.822965	0.351	0.057	5.30743e-30	B
CD49f.2	1.4519e-25	-1.69433	0.201	0.732	1.80036e-23	B
CD272.2	1.68382e-25	0.548728	0.366	0.08	2.08794e-23	B
CD54.1	1.21556e-24	1.07554	0.418	0.101	1.5073e-22	B
CD7.1	4.02882e-23	-0.533488	0.201	0.66	4.99574e-21	B
Ig.light.chain.lambda.1	2.84686e-21	1.99591	0.284	0.057	3.5301e-19	B
CD99.1	9.97321e-21	-0.709355	0.806	0.977	1.23668e-18	B
CD39.1	6.03495e-20	0.313013	0.313	0.075	7.48334e-18	B
CD185	6.21089e-20	0.367602	0.291	0.063	7.70151e-18	B
CD127.2	1.50526e-19	-0.684458	0.179	0.6	1.86652e-17	B
CD28.2	6.39855e-18	-0.949291	0.052	0.45	7.93421e-16	B
CD45RA.2	4.38363e-16	0.803204	0.933	0.734	5.43571e-14	B
CD10.1	4.60544e-13	0.569546	0.075	0.004	5.71074e-11	B
CD18	1.09669e-12	-0.341583	0.552	0.791	1.3599e-10	B
IgG.Fc.1	1.96177e-12	2.78057	0.067	0.003	2.4326e-10	B
CD62L.2	2.30626e-11	-1.02804	0.216	0.522	2.85977e-09	B
CD47.2	3.7584e-11	-0.37585	0.933	0.967	4.66042e-09	B
CD278.2	7.24798e-11	-0.535251	0.067	0.331	8.9875e-09	B
CD27.2	9.1581e-10	-0.355442	0.127	0.38	1.1356e-07	B
CD70.1	6.71293e-09	0.248152	0.97	0.961	8.32403e-07	B
CD101.2	9.70363e-09	-0.874045	0.09	0.327	1.20325e-06	B
CD305.1	2.11479e-08	0.493735	0.716	0.628	2.62234e-06	B
CD1c	1.31612e-07	2.54148	0.209	0.077	1.63199e-05	B
CD66b.1	3.76078e-07	0.334725	0.201	0.073	4.66337e-05	B
CD45.2	1.55102e-06	-0.228001	0.948	0.983	0.000192326	B
CD82.2	3.67075e-06	0.815529	0.537	0.389	0.000455173	B
CD226.1	7.55019e-06	-0.519243	0.194	0.398	0.000936223	B
CD360.1	2.97942e-05	0.221462	0.187	0.079	0.00369449	B
CD23	6.2082e-05	0.393624	0.194	0.089	0.00769817	B
CD31.1	0.000135568	0.140891	0.522	0.347	0.0168105	B
CD38.2	0.000153653	0.302903	0.388	0.225	0.019053	B
CD26.2	0.000447562	-0.292292	0.119	0.254	0.0554977	B
CD8.1	0.000652901	-0.485035	0.127	0.255	0.0809597	B
CD279.1	0.00100637	-0.412196	0.052	0.156	0.12479	B
CD194.2	0.00107056	-0.333201	0.104	0.216	0.13275	B
CD107a.1	0.00121559	0.308606	0.127	0.055	0.150733	B
CD49d.1	0.00242796	0.136726	0.94	0.859	0.301068	B
CD85j	0.00250069	0.0778067	0.119	0.053	0.310086	B
CD123.1	0.00288686	0.0910524	0.112	0.051	0.357971	B
integrin.B7.1	0.00468685	-0.671129	0.187	0.281	0.58117	B
CD224.1	0.00733925	-0.330082	0.104	0.198	0.910067	B
CX3CR1.2	0.00841131	0.32431	0.157	0.089	1	B
IgA	0.00886222	1.38243	0.224	0.149	1	B
CD4.1	3.52701e-128	1.76631	0.931	0.218	4.37349e-126	CD4T
CD8	4.79106e-111	-1.32316	0	0.541	5.94091e-109	CD4T
CD3.1	1.05085e-97	1.18956	1	0.418	1.30305e-95	CD4T
CD5.1	2.16235e-87	1.28283	0.975	0.445	2.68132e-85	CD4T
TCRab.1	8.40795e-65	1.07159	0.8	0.356	1.04259e-62	CD4T
CD244.1	7.95905e-54	-0.883878	0.057	0.404	9.86922e-52	CD4T
CD56.1	3.6225e-53	-0.682146	0.046	0.373	4.4919e-51	CD4T
CD11b.1	7.41532e-47	-2.02677	0.064	0.378	9.195e-45	CD4T
CD45RA.1	1.24347e-46	-1.14682	0.691	0.833	1.54191e-44	CD4T
CD19.1	5.97873e-42	-0.81695	0	0.23	7.41362e-40	CD4T
CD28.1	1.08219e-37	0.665597	0.571	0.208	1.34191e-35	CD4T
CD328.1	2.71609e-37	-0.338671	0.06	0.326	3.36795e-35	CD4T
CD16.1	1.8822e-36	-1.77056	0.126	0.4	2.33393e-34	CD4T
CD62L.1	1.88454e-27	0.857961	0.631	0.316	2.33684e-25	CD4T
CD32	2.67723e-27	-1.34128	0.057	0.261	3.31976e-25	CD4T
CD2.1	4.02049e-24	0.433269	0.834	0.519	4.98541e-22	CD4T
CD54	8.37635e-23	-0.820651	0.051	0.235	1.03867e-20	CD4T
CD278.1	3.69706e-22	0.441061	0.412	0.17	4.58435e-20	CD4T
CD127.1	7.17984e-22	0.386314	0.675	0.409	8.903e-20	CD4T
CD52.1	1.86179e-21	0.621911	0.548	0.289	2.30862e-19	CD4T
CD35.1	4.92886e-21	-1.74383	0.069	0.242	6.11179e-19	CD4T
CD94.1	1.00887e-20	-0.415276	0.06	0.234	1.251e-18	CD4T
CD49f.1	2.90479e-20	0.742805	0.778	0.553	3.60194e-18	CD4T
CD69.1	4.79259e-20	-0.997069	0.04	0.198	5.94282e-18	CD4T
HLA.DR	1.19723e-19	-0.472409	0.055	0.22	1.48456e-17	CD4T
CD314.1	2.89672e-19	-0.28934	0.071	0.244	3.59193e-17	CD4T
CD31	9.01555e-19	-0.23237	0.262	0.493	1.11793e-16	CD4T
CD27.1	4.78253e-18	0.281716	0.454	0.23	5.93034e-16	CD4T
CD47.1	8.00601e-18	0.284055	0.985	0.938	9.92745e-16	CD4T
CD40	2.76551e-17	-0.267375	0.047	0.191	3.42923e-15	CD4T
CD11c.1	4.07206e-17	-0.414699	0.047	0.192	5.04935e-15	CD4T
CD73.1	5.87121e-17	-0.904965	0.175	0.349	7.2803e-15	CD4T
CD26.1	1.39631e-15	0.347258	0.326	0.134	1.73142e-13	CD4T
CD158.1	2.59712e-15	-0.646822	0.046	0.177	3.22043e-13	CD4T
KLRG1.1	4.45486e-14	-0.57209	0.151	0.316	5.52402e-12	CD4T
CD21	9.66713e-14	-0.40516	0.097	0.237	1.19872e-11	CD4T
CD335.1	1.20445e-13	-0.317053	0.117	0.268	1.49352e-11	CD4T
CD122.1	3.02599e-13	-0.462242	0.233	0.392	3.75222e-11	CD4T
CD82.1	5.28379e-13	0.350802	0.502	0.284	6.5519e-11	CD4T
IgM	6.66518e-13	-1.12171	0.058	0.18	8.26482e-11	CD4T
CD20.1	1.16813e-12	-0.235929	0.054	0.174	1.44849e-10	CD4T
CX3CR1.1	4.44409e-10	-0.413523	0.051	0.151	5.51067e-08	CD4T
CD196	5.93574e-10	-0.168858	0.083	0.196	7.36032e-08	CD4T
Ig.light.chain.kappa	9.30686e-10	-1.24754	0.044	0.137	1.15405e-07	CD4T
IgD	5.21616e-09	-0.423829	0.087	0.189	6.46804e-07	CD4T
CD38.1	5.59077e-09	-0.331712	0.182	0.316	6.93256e-07	CD4T
CD194.1	1.24118e-08	0.299793	0.259	0.137	1.53906e-06	CD4T
CD158b.1	1.36887e-08	-0.612193	0.105	0.206	1.6974e-06	CD4T
CD268	1.49894e-08	-0.23625	0.062	0.153	1.85869e-06	CD4T
CD7	4.30337e-08	0.174902	0.678	0.533	5.33617e-06	CD4T
CD158e1.1	4.79122e-08	-0.558896	0.074	0.162	5.94111e-06	CD4T
Ig.light.chain.lambda	1.53921e-07	-0.851846	0.046	0.124	1.90862e-05	CD4T
CD22	7.32692e-07	-0.0731453	0.057	0.136	9.08538e-05	CD4T
CD337.1	1.28623e-06	-0.211887	0.021	0.077	0.000159492	CD4T
CD101.1	1.47861e-06	0.188704	0.365	0.225	0.000183347	CD4T
CD57.1	2.56225e-06	-0.377256	0.065	0.137	0.000317719	CD4T
CD39	2.86913e-06	-0.102096	0.067	0.141	0.000355772	CD4T
CD45.1	5.86984e-06	0.130687	0.986	0.971	0.00072786	CD4T
CD24	1.97454e-05	-0.223227	0.058	0.124	0.00244843	CD4T
CLEC12A	5.69859e-05	-0.637967	0.044	0.1	0.00706625	CD4T
CD10	0.000135935	-0.185985	0.001	0.024	0.016856	CD4T
CD99	0.000212307	0.122373	0.975	0.94	0.0263261	CD4T
CD197.1	0.000223669	0.229291	0.141	0.077	0.0277349	CD4T
CD305	0.00026428	-0.266699	0.626	0.651	0.0327707	CD4T
CD155	0.000378466	-0.179188	0.05	0.1	0.0469298	CD4T
CD360	0.000412855	-0.117221	0.065	0.12	0.051194	CD4T
CD107a	0.000499052	-0.234311	0.042	0.088	0.0618824	CD4T
CD49b	0.000712117	-0.145055	0.049	0.095	0.0883025	CD4T
CD70	0.00075815	-0.0516786	0.963	0.96	0.0940106	CD4T
CD36	0.00105435	-0.150477	0.047	0.091	0.13074	CD4T
CD272.1	0.00154776	-0.123	0.086	0.139	0.191922	CD4T
CD41	0.00184888	-1.09854	0.058	0.103	0.229261	CD4T
IgG.Fc	0.00366108	-0.766589	0.003	0.019	0.453974	CD4T
CD62P	0.00677649	-0.216374	0.058	0.096	0.840285	CD4T
CD154	0.00781278	-0.0536178	0.982	0.983	0.968785	CD4T
CD44.1	0.00826961	0.0662168	0.46	0.411	1	CD4T
CD123	0.00891508	-0.107609	0.043	0.076	1	CD4T
CD33	0.00926706	-0.144414	0.082	0.122	1	CD4T
CD66b	0.0092955	-0.109398	0.068	0.108	1	CD4T
CD8.2	6.14702e-210	1.99056	1	0.068	7.6223e-208	CD8T
CD314.2	7.89175e-19	0.370549	0.325	0.108	9.78577e-17	CD8T
CD73.3	6.56947e-14	0.29508	0.436	0.21	8.14615e-12	CD8T
CD11b.2	4.81561e-10	-1.59203	0.062	0.237	5.97136e-08	CD8T
CD4.3	9.68704e-10	-0.555092	0.436	0.653	1.20119e-07	CD8T
CD19.3	5.29512e-09	-0.504065	0	0.126	6.56595e-07	CD8T
CD32.2	2.4895e-08	-0.946148	0.037	0.174	3.08698e-06	CD8T
CD2.3	2.50486e-08	0.312888	0.794	0.67	3.10602e-06	CD8T
CD38.3	1.02627e-07	-0.339221	0.111	0.272	1.27257e-05	CD8T
CD35.3	1.17698e-07	-1.33405	0.041	0.171	1.45946e-05	CD8T
CD328.2	2.22101e-07	-0.200595	0.07	0.204	2.75406e-05	CD8T
CD45.3	3.3507e-07	0.174668	0.992	0.976	4.15487e-05	CD8T
CD56.2	1.30171e-06	-0.317856	0.086	0.216	0.000161412	CD8T
CD31.2	2.1462e-06	0.0853894	0.51	0.332	0.000266129	CD8T
CD127.3	5.67349e-06	0.202891	0.691	0.525	0.000703513	CD8T
HLA.DR.2	8.80557e-06	-0.325902	0.045	0.148	0.00109189	CD8T
CD3.3	1.15942e-05	0.167692	1	0.68	0.00143768	CD8T
CD11c.2	2.73882e-05	-0.372948	0.037	0.129	0.00339614	CD8T
CD158e1.2	2.88234e-05	-0.346716	0.037	0.13	0.0035741	CD8T
CD40.2	8.51435e-05	-0.155536	0.041	0.127	0.0105578	CD8T
CD305.2	0.000167238	-0.253815	0.564	0.654	0.0207375	CD8T
CD279.2	0.000230939	0.352735	0.214	0.129	0.0286364	CD8T
integrin.B7.2	0.000296947	0.369865	0.362	0.251	0.0368214	CD8T
CD18.1	0.000307068	0.156277	0.844	0.749	0.0380765	CD8T
CD16.2	0.000515535	-1.02575	0.177	0.265	0.0639263	CD8T
CD82.3	0.00135254	-0.383471	0.317	0.425	0.167714	CD8T
CD196.2	0.00169043	-0.10957	0.074	0.147	0.209613	CD8T
CD122.2	0.00177205	-0.276755	0.239	0.319	0.219735	CD8T
CLEC12A.1	0.00186882	-0.644687	0.025	0.079	0.231734	CD8T
CD69.3	0.0021132	-0.542792	0.058	0.123	0.262037	CD8T
KLRG1.2	0.00250767	0.606114	0.28	0.212	0.310951	CD8T
CD268.2	0.0031074	-0.150343	0.053	0.114	0.385318	CD8T
IgM.2	0.00318897	-0.775834	0.062	0.125	0.395433	CD8T
CD5.3	0.00360883	0.182121	0.926	0.695	0.447495	CD8T
CD335.2	0.00382903	-0.165869	0.123	0.198	0.4748	CD8T
CD58	0.00445318	-0.563512	0.033	0.085	0.552194	CD8T
CD244.2	0.00470771	-0.303494	0.152	0.225	0.583756	CD8T
CD39.2	0.00573608	-0.0731571	0.053	0.11	0.711274	CD8T
CD99.2	0.00970708	0.200391	0.984	0.954	1	CD8T
CD14.1	1.64845e-82	0.759689	1	0.062	2.04408e-80	CM
CD36.1	1.35984e-65	1.5233	0.781	0.049	1.6862e-63	CM
CLEC12A.2	7.95939e-63	3.30851	0.781	0.051	9.86964e-61	CM
CD58.1	1.63156e-61	2.71508	0.812	0.057	2.02314e-59	CM
CD62P.1	4.11781e-58	2.12404	0.781	0.057	5.10608e-56	CM
CD49b.1	5.80033e-58	1.47614	0.75	0.052	7.19241e-56	CM
CD41.1	1.58988e-56	4.50911	0.781	0.061	1.97146e-54	CM
CD155.1	5.179e-56	1.66888	0.75	0.055	6.42196e-54	CM
CD107a.2	2.24217e-47	1.86021	0.656	0.047	2.78029e-45	CM
CD33.1	3.15745e-45	1.49841	0.781	0.083	3.91523e-43	CM
CD11c.3	1.14668e-39	2.14934	0.781	0.095	1.42188e-37	CM
CD69.4	2.22819e-35	2.09688	0.75	0.094	2.76296e-33	CM
CD54.2	2.42126e-31	2.01785	0.781	0.117	3.00237e-29	CM
GARP	1.50964e-29	0.777275	0.625	0.078	1.87195e-27	CM
CD11b.3	7.86718e-28	4.22533	0.844	0.188	9.75531e-26	CM
CD35.4	8.54773e-28	2.44863	0.781	0.131	1.05992e-25	CM
CD32.3	2.42675e-23	0.936219	0.781	0.132	3.00917e-21	CM
CX3CR1.3	3.39576e-20	1.30786	0.562	0.084	4.21074e-18	CM
CD224.2	7.06263e-20	1.56112	0.75	0.175	8.75766e-18	CM
CD39.3	1.36492e-17	0.429417	0.531	0.089	1.69251e-15	CM
CD31.3	1.42095e-17	1.09518	0.844	0.353	1.76198e-15	CM
CD244.3	7.69017e-17	0.813757	0.812	0.197	9.53581e-15	CM
HLA.DR.3	1.04192e-16	1.01087	0.594	0.117	1.29198e-14	CM
CD86	4.8937e-16	0.286788	0.406	0.057	6.06819e-14	CM
CD64	7.85782e-16	0.393042	0.469	0.081	9.7437e-14	CM
CD328.3	4.0745e-15	0.381634	0.719	0.165	5.05238e-13	CM
CD95.1	1.02202e-14	1.35257	0.656	0.155	1.2673e-12	CM
CD88	4.70524e-14	0.970868	0.344	0.047	5.8345e-12	CM
CD3.4	1.34218e-13	-2.22802	0	0.758	1.6643e-11	CM
CD101.3	7.27243e-13	1.32608	0.781	0.29	9.01781e-11	CM
CD98	1.02321e-11	0.30965	0.344	0.052	1.26878e-09	CM
CD305.3	1.22238e-11	1.19635	0.875	0.631	1.51576e-09	CM
CD5.4	5.47643e-11	-2.5263	0.125	0.754	6.79077e-09	CM
CD226.2	1.74239e-10	1.19016	0.781	0.367	2.16056e-08	CM
CD163	3.87217e-10	0.447742	0.344	0.063	4.80149e-08	CM
CD29	1.56885e-09	0.267359	0.406	0.087	1.94537e-07	CM
CD45RA.3	2.84497e-09	-1.9715	0.188	0.769	3.52776e-07	CM
TCRab.3	3.63286e-09	-1.903	0.062	0.615	4.50475e-07	CM
CD7.2	3.25957e-08	-0.611462	0.094	0.626	4.04186e-06	CM
CD2.4	4.61265e-08	-1.09262	0.156	0.707	5.71969e-06	CM
CD141	1.91623e-07	0.483577	0.281	0.058	2.37613e-05	CM
CD4.4	2.51454e-07	-1.73673	0.125	0.625	3.11803e-05	CM
CD38.4	7.35048e-07	0.500034	0.625	0.232	9.1146e-05	CM
CD15	9.83769e-07	0.344323	0.281	0.064	0.000121987	CM
CD18.2	1.56327e-06	0.455743	0.969	0.762	0.000193845	CM
CD49f.3	4.59053e-06	0.754054	0.938	0.671	0.000569225	CM
CD62L.3	4.60874e-06	-2.44828	0.062	0.501	0.000571484	CM
CD28.3	5.28387e-06	-1.04451	0	0.419	0.0006552	CM
CD366	7.28376e-06	0.522374	0.281	0.072	0.000903186	CM
CD10.2	9.62735e-06	0.385139	0.094	0.009	0.00119379	CM
CD127.4	5.33012e-05	-0.608137	0.188	0.566	0.00660935	CM
CD52.2	5.60435e-05	-1.15155	0.094	0.441	0.00694939	CM
CD278.3	0.000214029	-0.591568	0	0.312	0.0265396	CM
CD44.2	0.000590318	0.169183	0.719	0.431	0.0731995	CM
CD27.3	0.000904823	-0.401344	0.062	0.361	0.112198	CM
CD16.3	0.00115748	-1.52617	0	0.255	0.143527	CM
CD70.2	0.00234098	0.179455	1	0.961	0.290281	CM
CD194.3	0.00396414	-0.472812	0	0.21	0.491554	CM
CD45.4	0.00784291	-0.269841	0.969	0.98	0.97252	CM
integrin.B7.3	0.008384	-0.969028	0.062	0.277	1	CM
CD195	0.00840221	0.244325	0.188	0.068	1	CM
CD123.2	0.00989199	0.215715	0.156	0.055	1	CM
CD56	4.60648e-197	1.42658	1	0.068	5.71204e-195	NK
CD16	5.34977e-126	2.81429	0.908	0.148	6.63372e-124	NK
CD11b	1.33038e-114	1.4044	0.855	0.104	1.64967e-112	NK
CD244	3.17117e-111	1.45958	0.838	0.116	3.93225e-109	NK
CD328	1.50432e-99	0.770003	0.728	0.095	1.86536e-97	NK
CD3	1.95266e-74	-2.36309	0	0.853	2.4213e-72	NK
CD5	1.9504e-63	-2.9549	0.069	0.841	2.4185e-61	NK
CD122	2.62737e-59	1.1356	0.757	0.235	3.25793e-57	NK
CD94	9.35669e-58	0.930228	0.514	0.08	1.16023e-55	NK
CD335	3.66028e-49	0.759359	0.561	0.127	4.53874e-47	NK
CD4	9.21976e-47	-2.33511	0.069	0.696	1.14325e-44	NK
CD158	1.10287e-46	1.26841	0.405	0.058	1.36756e-44	NK
CD45RA	4.56401e-45	1.14266	0.948	0.725	5.65937e-43	NK
TCRab	9.35965e-43	-1.84672	0.098	0.679	1.1606e-40	NK
CD158e1	1.73686e-40	1.31743	0.393	0.07	2.1537e-38	NK
CD57	1.62845e-28	0.965544	0.318	0.064	2.01928e-26	NK
CD52	2.66166e-27	-1.43803	0.029	0.494	3.30046e-25	NK
CD62L	6.12213e-26	-2.22887	0.098	0.55	7.59144e-24	NK
CD158b	1.25308e-24	1.0881	0.387	0.114	1.55382e-22	NK
CD28	4.7148e-24	-0.968998	0.04	0.465	5.84635e-22	NK
KLRG1	1.98821e-23	0.577319	0.514	0.181	2.46538e-21	NK
CD82	4.87663e-23	-1.38221	0.058	0.458	6.04703e-21	NK
CD337	2.21181e-22	0.544461	0.191	0.024	2.74264e-20	NK
CD127	8.66725e-21	-0.626988	0.231	0.606	1.07474e-18	NK
CD11c	1.25013e-20	0.287775	0.324	0.08	1.55016e-18	NK
CD38	2.22962e-19	0.636615	0.491	0.204	2.76473e-17	NK
CD27	5.68085e-17	-0.464866	0.069	0.397	7.04425e-15	NK
CD49f	6.9481e-14	-1.32517	0.503	0.704	8.61565e-12	NK
CD101	6.70657e-13	-0.836978	0.064	0.339	8.31615e-11	NK
CD2	9.83208e-13	-0.51995	0.503	0.722	1.21918e-10	NK
CD26	1.53149e-12	-0.516451	0.023	0.273	1.89904e-10	NK
CD45	2.91309e-12	-0.320158	0.96	0.982	3.61224e-10	NK
CD73	3.28161e-11	-0.756996	0.052	0.283	4.0692e-09	NK
CD226	9.792e-11	0.535518	0.59	0.344	1.21421e-08	NK
CD278	1.12964e-10	-0.475069	0.098	0.335	1.40076e-08	NK
CX3CR1	3.20325e-08	0.483173	0.208	0.079	3.97203e-06	NK
CD47	4.72232e-08	-0.264839	0.913	0.972	5.85568e-06	NK
CD44	5.51079e-08	-0.184267	0.254	0.466	6.83338e-06	NK
CD95	1.34491e-07	-0.950425	0.029	0.188	1.66769e-05	NK
CD19	1.83766e-06	-0.477468	0	0.119	0.00022787	NK
CD224	3.60568e-06	-0.534879	0.064	0.208	0.000447104	NK
CD35	5.67841e-06	-1.12375	0.035	0.164	0.000704123	NK
CD314	1.24903e-05	0.173255	0.254	0.132	0.00154879	NK
CD14	1.68913e-05	-0.0850266	0	0.098	0.00209453	NK
integrin.B7	2.92463e-05	-0.811351	0.15	0.29	0.00362654	NK
CD194	6.22433e-05	-0.368457	0.098	0.221	0.00771817	NK
CD279	0.0003999	-0.386958	0.058	0.158	0.0495876	NK
CD197	0.00115132	-0.315852	0.04	0.124	0.142764	NK
CD96	0.00138593	-0.193974	0.798	0.896	0.171856	NK
CD20	0.00161843	-0.150153	0.04	0.118	0.200685	NK
CD69	0.00166138	-0.516576	0.04	0.121	0.206011	NK
CD49d	0.00504088	-0.233646	0.861	0.868	0.62507	NK
CD272	0.00756683	-0.133549	0.052	0.119	0.938287	NK

## Sheet: 1x
gene	p_val	avg_log2FC	pct.1	pct.2	p_val_adj	cluster
LINC00926.3	1.06108e-165	2.05935	0.645	0.006	3.55865e-161	B
FAM129C.3	5.61045e-158	1.98114	0.581	0.002	1.88163e-153	B
MS4A1.2	2.81192e-157	3.27847	0.742	0.021	9.43063e-153	B
BANK1.3	9.64861e-154	2.15683	0.634	0.009	3.23595e-149	B
FCER2.2	6.31447e-145	1.79766	0.527	0.002	2.11775e-140	B
IGHM.3	2.29736e-142	2.35594	0.527	0.002	7.70488e-138	B
RUBCNL.3	2.31403e-137	1.62591	0.548	0.006	7.7608e-133	B
CD79A.2	1.05097e-132	3.91827	0.731	0.033	3.52473e-128	B
HLA-DQA1.3	3.41868e-123	2.94204	0.763	0.045	1.14656e-118	B
FCRLA.3	6.16779e-120	1.1679	0.419	0	2.06855e-115	B
BLK.2	7.7301e-119	1.26609	0.484	0.006	2.59252e-114	B
HLA-DOB.2	3.96697e-117	1.16503	0.441	0.002	1.33044e-112	B
MEF2C.3	7.0647e-116	2.06269	0.699	0.037	2.36936e-111	B
TNFRSF13C.2	4.82189e-115	1.26675	0.505	0.009	1.61717e-110	B
VPREB3.3	1.01662e-113	1.29842	0.398	0	3.40954e-109	B
COBLL1.2	2.22672e-113	1.02116	0.409	0.001	7.46797e-109	B
CD19.3	1.43474e-110	1.07207	0.409	0.002	4.81184e-106	B
FCRL1.3	2.6871e-104	1.07113	0.387	0.002	9.012e-100	B
ADAM28.2	9.2459e-102	1.34695	0.495	0.013	3.10089e-97	B
TCL1A.1	3.30212e-98	1.71763	0.355	0.001	1.10747e-93	B
BLNK.1	3.56772e-95	0.778996	0.333	0	1.19654e-90	B
IGHD.3	5.86567e-95	1.13317	0.355	0.002	1.96723e-90	B
TCF4.2	1.03937e-94	1.07367	0.409	0.006	3.48584e-90	B
ARHGAP24.3	2.04809e-92	0.892568	0.355	0.002	6.86888e-88	B
SWAP70.1	4.01424e-92	1.31646	0.559	0.028	1.3463e-87	B
IGKC.1	4.96362e-92	1.79856	0.333	0.001	1.6647e-87	B
CD79B.1	3.38144e-91	2.01156	0.677	0.055	1.13407e-86	B
CD22.1	2.56456e-80	1.01316	0.323	0.003	8.60103e-76	B
POU2AF1.3	2.23486e-79	0.866644	0.344	0.006	7.49528e-75	B
PAX5.1	1.6569e-76	0.751606	0.28	0.001	5.5569e-72	B
LINC01857.1	1.23121e-73	0.949767	0.269	0.001	4.12922e-69	B
HVCN1.2	2.90067e-70	1.45171	0.527	0.04	9.72828e-66	B
AFF3.3	1.87087e-69	1.48883	0.495	0.034	6.27452e-65	B
HLA-DMB.3	4.07605e-69	1.62942	0.591	0.056	1.36702e-64	B
RALGPS2.2	4.75121e-68	1.92476	0.613	0.067	1.59346e-63	B
MARCH1.3	1.57451e-67	1.15985	0.419	0.021	5.2806e-63	B
IGLC3.1	1.59897e-67	1.67715	0.247	0.001	5.36262e-63	B
HLA-DRA.2	2.79858e-67	4.12011	0.796	0.154	9.38587e-63	B
PNOC.1	6.01224e-65	0.622508	0.258	0.002	2.01639e-60	B
COL19A1.1	1.31288e-64	0.744089	0.226	0	4.40313e-60	B
TNFRSF13B.1	1.31288e-64	0.634218	0.226	0	4.40313e-60	B
PDLIM1.2	1.83227e-64	1.03925	0.441	0.027	6.14507e-60	B
JCHAIN.1	1.11495e-63	3.36015	0.301	0.007	3.73932e-59	B
SPIB.1	2.64279e-62	0.747625	0.258	0.003	8.86338e-58	B
LINC02397.1	1.41957e-61	0.436578	0.215	0	4.76096e-57	B
BTK.3	3.42553e-61	0.742073	0.344	0.014	1.14885e-56	B
HLA-DRB1.2	8.07738e-61	3.51584	0.796	0.173	2.70899e-56	B
CD24.1	9.3736e-59	0.599988	0.237	0.002	3.14372e-54	B
TSPAN13.1	1.87116e-58	0.591051	0.226	0.002	6.27551e-54	B
IGHA1.1	2.0108e-58	1.35233	0.215	0.001	6.74384e-54	B
WDFY4.1	1.08165e-57	0.667306	0.28	0.007	3.62764e-53	B
PLEKHG1.1	1.99988e-56	0.592083	0.237	0.003	6.70719e-52	B
GNG7.2	1.03404e-55	0.89611	0.366	0.021	3.46797e-51	B
CIITA.2	1.44781e-54	0.832979	0.355	0.02	4.85565e-50	B
MZB1.1	2.02217e-53	0.836308	0.226	0.003	6.78195e-49	B
CPNE5.1	2.29745e-53	0.542301	0.226	0.003	7.7052e-49	B
IRF8.2	2.61724e-53	1.2395	0.462	0.044	8.77769e-49	B
FCGR2B.1	7.85498e-53	0.687157	0.301	0.012	2.6344e-48	B
HLA-DMA.2	1.39257e-52	1.82637	0.677	0.121	4.67039e-48	B
HLA-DPA1.1	6.4982e-52	3.20634	0.86	0.281	2.17937e-47	B
CD83.1	2.42361e-51	1.84415	0.645	0.109	8.1283e-47	B
CD40.2	4.40233e-50	0.838077	0.398	0.031	1.47645e-45	B
CXXC5.3	5.50045e-50	1.29306	0.613	0.091	1.84474e-45	B
FAM30A.1	6.08776e-50	0.701601	0.204	0.002	2.04171e-45	B
LYN.3	3.78008e-49	1.51847	0.731	0.146	1.26776e-44	B
HLA-DPB1.2	3.86463e-48	2.99929	0.892	0.344	1.29612e-43	B
PKIG.2	2.84048e-47	0.794972	0.301	0.016	9.5264e-43	B
BACE2.1	1.83724e-46	0.400484	0.161	0	6.16173e-42	B
CLEC17A.1	2.31876e-46	0.423544	0.172	0.001	7.77667e-42	B
EBF1.1	2.62218e-46	0.508157	0.172	0.001	8.79428e-42	B
IGLC2.1	1.8865e-43	0.735666	0.151	0	6.32695e-39	B
PIP5K1B.1	9.38072e-42	0.446713	0.183	0.003	3.14611e-37	B
AL161781.2.1	1.92221e-40	0.309956	0.14	0	6.44671e-36	B
LY86.3	6.73429e-39	0.990904	0.398	0.045	2.25855e-34	B
SYK.3	2.62737e-38	0.899779	0.484	0.07	8.81168e-34	B
CTSH.3	3.12383e-38	1.10115	0.495	0.075	1.04767e-33	B
CD74.2	4.33479e-38	4.16314	0.946	0.86	1.4538e-33	B
ALOX5.3	3.38478e-37	0.830329	0.333	0.032	1.13519e-32	B
CD3E.3	1.09618e-36	-3.03895	0.065	0.796	3.67636e-32	B
SEMA4B.2	1.48487e-35	0.609539	0.237	0.014	4.97996e-31	B
HLA-DOA.1	2.17194e-35	0.582086	0.237	0.014	7.28425e-31	B
CLIC4.1	2.35084e-35	0.476134	0.226	0.012	7.88426e-31	B
CCDC50.1	3.12667e-35	0.698647	0.301	0.026	1.04862e-30	B
CNR2.1	5.97149e-35	0.368144	0.151	0.002	2.00272e-30	B
NFKBID.1	7.7835e-35	0.818908	0.333	0.034	2.61043e-30	B
AC120193.1.1	1.95347e-34	0.349542	0.118	0	6.55153e-30	B
HLA-DQB1.2	2.83134e-34	2.4803	0.796	0.385	9.49576e-30	B
SNX22.1	5.26191e-34	0.488369	0.194	0.008	1.76474e-29	B
BCL11A.1	1.20058e-33	0.592932	0.237	0.015	4.0265e-29	B
CXCR5.1	3.27649e-33	0.617577	0.226	0.014	1.09887e-28	B
PLCG2.2	4.77362e-33	0.684514	0.366	0.043	1.60098e-28	B
IL32.3	3.66016e-32	-2.28923	0.237	0.878	1.22755e-27	B
IL7R.3	3.82976e-32	-2.74642	0.097	0.769	1.28443e-27	B
CR1.2	4.41098e-32	0.515189	0.226	0.014	1.47935e-27	B
CD180.1	1.02814e-31	0.345067	0.129	0.002	3.44818e-27	B
IGHG2.1	1.95063e-31	0.407946	0.108	0	6.54203e-27	B
IGHV5-78.1	1.95063e-31	0.285882	0.108	0	6.54203e-27	B
LINC00494.1	1.95063e-31	0.270903	0.108	0	6.54203e-27	B
AP001636.3.1	1.95063e-31	0.257577	0.108	0	6.54203e-27	B
IGLL5.1	2.25188e-31	1.02427	0.118	0.001	7.55237e-27	B
WDR34.1	2.88296e-31	0.372934	0.194	0.01	9.66888e-27	B
P2RX5.1	1.00782e-30	0.567103	0.237	0.018	3.38001e-26	B
SPI1.3	1.04342e-30	0.669667	0.398	0.053	3.49943e-26	B
TSPAN3.2	1.47241e-30	0.918097	0.538	0.116	4.93817e-26	B
CD37.2	2.73087e-29	1.71833	0.968	0.93	9.1588e-25	B
FYB1.2	5.62609e-29	-1.67572	0.247	0.865	1.88688e-24	B
CD3D.3	9.82516e-29	-2.00924	0.032	0.705	3.29516e-24	B
LDHB.2	1.35906e-28	-1.84146	0.591	0.859	4.55803e-24	B
CYBB.3	1.36035e-28	0.636211	0.366	0.051	4.56235e-24	B
ABCB4.1	1.93757e-28	0.25628	0.097	0	6.49822e-24	B
AC012236.1.1	1.93757e-28	0.185721	0.097	0	6.49822e-24	B
LINC01781.1	2.19407e-28	0.624666	0.108	0.001	7.35848e-24	B
FCRL2.1	2.32775e-28	0.280136	0.108	0.001	7.8068e-24	B
CD1C.1	1.48324e-27	0.320469	0.161	0.007	4.97449e-23	B
AKAP2.1	1.23097e-26	0.619181	0.29	0.035	4.12843e-22	B
PLD4.1	2.0167e-26	0.618099	0.161	0.008	6.7636e-22	B
IFNGR2.2	4.48199e-26	0.866818	0.495	0.112	1.50317e-21	B
SEL1L3.1	5.40262e-26	0.813665	0.366	0.06	1.81193e-21	B
CD3G.3	6.13115e-26	-1.8219	0.011	0.64	2.05626e-21	B
GUCD1.1	8.6392e-26	0.805332	0.43	0.086	2.89742e-21	B
IGHA2.1	1.91668e-25	1.26245	0.086	0	6.42816e-21	B
IGHG3.1	1.91668e-25	0.366372	0.086	0	6.42816e-21	B
KHDRBS2.1	1.91668e-25	0.265236	0.086	0	6.42816e-21	B
NXPH4.1	1.91668e-25	0.196718	0.086	0	6.42816e-21	B
AC007569.1.1	1.91668e-25	0.195507	0.086	0	6.42816e-21	B
DSP.1	1.91668e-25	0.18537	0.086	0	6.42816e-21	B
PDE4B.2	2.90094e-25	1.03164	0.559	0.154	9.72917e-21	B
RAB30.1	3.67278e-25	0.796051	0.366	0.064	1.23178e-20	B
USP6NL.1	6.05826e-25	0.293069	0.161	0.009	2.03182e-20	B
PHACTR1.1	2.93765e-24	0.603161	0.215	0.02	9.85228e-20	B
TCF7.3	5.00637e-24	-1.80984	0.075	0.652	1.67904e-19	B
SNX2.2	8.24779e-24	1.20469	0.688	0.274	2.76614e-19	B
PLPP5.1	9.2899e-24	1.17952	0.419	0.093	3.11565e-19	B
MARCKS.3	2.39312e-23	0.455301	0.237	0.025	8.02605e-19	B
NCF1.2	2.78511e-23	1.23496	0.656	0.255	9.34069e-19	B
KMO.1	6.18574e-23	0.306424	0.097	0.002	2.07458e-18	B
DENND5B.1	6.40772e-23	0.210923	0.097	0.002	2.14902e-18	B
REL.3	6.97183e-23	1.14811	0.806	0.4	2.33821e-18	B
IGKV3-20.1	6.97488e-23	3.28644	0.118	0.004	2.33923e-18	B
PPP1R14A.1	7.24856e-23	0.42613	0.097	0.002	2.43102e-18	B
KYNU.1	1.45918e-22	0.356695	0.172	0.013	4.8938e-18	B
IGHG1.1	1.89124e-22	0.394893	0.075	0	6.34284e-18	B
ZNF860.1	1.89124e-22	0.211367	0.075	0	6.34284e-18	B
FCRL5.1	1.89124e-22	0.207861	0.075	0	6.34284e-18	B
UGT8.1	1.89124e-22	0.190892	0.075	0	6.34284e-18	B
COL4A3.1	1.89124e-22	0.16656	0.075	0	6.34284e-18	B
LINC01480.1	1.90207e-22	0.328742	0.086	0.001	6.37915e-18	B
PCDH9.1	1.97674e-22	0.242628	0.086	0.001	6.62959e-18	B
FGD2.1	2.04449e-22	0.448455	0.204	0.02	6.8568e-18	B
LEPROTL1.3	3.51952e-22	-1.34907	0.237	0.763	1.18038e-17	B
STRBP.2	9.55884e-22	0.502599	0.258	0.035	3.20584e-17	B
SCIMP.1	1.02809e-21	0.29079	0.172	0.014	3.44802e-17	B
NOSIP.2	1.15073e-21	-1.64347	0.215	0.705	3.85931e-17	B
ORAI2.1	1.38403e-21	0.755688	0.409	0.091	4.64176e-17	B
CD72.1	2.7739e-21	0.400912	0.194	0.018	9.30312e-17	B
DNAJB1.3	6.38964e-21	-1.38453	0.29	0.751	2.14296e-16	B
SYNGR2.1	7.03967e-21	1.15241	0.677	0.309	2.36097e-16	B
LEF1.2	3.38841e-20	-1.67526	0.011	0.542	1.13641e-15	B
CLECL1.2	7.22824e-20	0.245758	0.172	0.015	2.42421e-15	B
EZR.3	7.51523e-20	1.22796	0.774	0.434	2.52046e-15	B
FLT3LG.3	1.00888e-19	-1.42654	0.108	0.616	3.38357e-15	B
GIMAP7.1	1.1068e-19	-1.26626	0.129	0.685	3.71197e-15	B
HSPA8.2	1.65271e-19	-1.06172	0.591	0.901	5.54285e-15	B
MACROD2.1	1.74839e-19	0.171268	0.075	0.001	5.86375e-15	B
FAM111B.1	1.86576e-19	0.213896	0.065	0	6.25738e-15	B
FAM177B.1	1.86576e-19	0.193047	0.065	0	6.25738e-15	B
SSPN.1	1.86576e-19	0.138719	0.065	0	6.25738e-15	B
AL928742.1.1	1.86576e-19	0.127875	0.065	0	6.25738e-15	B
TPT1.2	1.9382e-19	-0.629628	0.978	0.987	6.50033e-15	B
CDCA7L.1	1.97499e-19	0.819999	0.323	0.065	6.62371e-15	B
STX7.2	3.4235e-19	0.58935	0.355	0.075	1.14818e-14	B
SIPA1L3.1	7.8977e-19	0.474544	0.247	0.037	2.64873e-14	B
CAMK4.3	8.72234e-19	-1.38423	0.054	0.573	2.9253e-14	B
SMIM14.1	2.28981e-18	0.779121	0.355	0.084	7.67958e-14	B
MAL.2	2.36599e-18	-1.4582	0.032	0.529	7.93505e-14	B
SETBP1.2	3.04734e-18	0.321243	0.14	0.01	1.02202e-13	B
NCF4.2	3.26822e-18	0.465069	0.323	0.065	1.09609e-13	B
TLR10	4.93913e-18	0.215056	0.086	0.002	1.65649e-13	B
CDK14.1	5.67885e-18	0.150165	0.086	0.002	1.90457e-13	B
TC2N.3	9.47924e-18	-1.28777	0.054	0.545	3.17915e-13	B
EAF2.1	1.04258e-17	0.593504	0.226	0.034	3.49659e-13	B
PMAIP1.3	1.52337e-17	0.804229	0.441	0.125	5.10907e-13	B
RGS10.3	1.67588e-17	-1.18247	0.194	0.652	5.62056e-13	B
ABCA1.1	2.11031e-17	0.580583	0.247	0.041	7.07756e-13	B
HLA-DRB5.2	2.53492e-17	0.333163	0.183	0.021	8.50161e-13	B
LAPTM5.2	3.13707e-17	0.913122	0.968	0.951	1.05211e-12	B
IGKV1-39.1	3.37773e-17	1.03941	0.075	0.002	1.13282e-12	B
CCSER1	3.43467e-17	0.219163	0.075	0.002	1.15192e-12	B
ITM2B.1	3.50802e-17	-0.804891	0.871	0.981	1.17652e-12	B
DERL3.1	3.61121e-17	0.467812	0.075	0.002	1.21113e-12	B
KLHL14.1	3.61121e-17	0.190003	0.075	0.002	1.21113e-12	B
GAPT.1	3.8529e-17	0.335317	0.129	0.01	1.29219e-12	B
SLC9A7.1	4.26958e-17	0.245043	0.129	0.01	1.43193e-12	B
C16orf74.2	6.01945e-17	0.583189	0.28	0.055	2.0188e-12	B
LINC01800.1	1.61949e-16	0.145991	0.065	0.001	5.43145e-12	B
PEG10.1	1.64979e-16	0.186825	0.065	0.001	5.53306e-12	B
IGHV4-39.1	1.8468e-16	1.87911	0.054	0	6.1938e-12	B
IGHV1-24.1	1.8468e-16	1.30972	0.054	0	6.1938e-12	B
APBB2.1	1.8468e-16	0.220796	0.054	0	6.1938e-12	B
KCNH8.1	1.8468e-16	0.156367	0.054	0	6.1938e-12	B
C1orf220.1	1.8468e-16	0.114199	0.054	0	6.1938e-12	B
AL158850.1.1	1.8468e-16	0.112075	0.054	0	6.1938e-12	B
AC133065.1.1	1.8468e-16	0.101224	0.054	0	6.1938e-12	B
TTC21A	1.99445e-16	0.210647	0.086	0.003	6.68899e-12	B
FADS3.1	2.01173e-16	0.335896	0.129	0.01	6.74693e-12	B
SIGLEC10.1	2.42488e-16	0.239497	0.129	0.01	8.13256e-12	B
PELI1.3	2.76431e-16	1.03519	0.559	0.235	9.27093e-12	B
STAP1.1	3.91126e-16	0.542335	0.247	0.045	1.31176e-11	B
NCOA3.1	4.63919e-16	0.7037	0.495	0.168	1.55589e-11	B
MGAT4A.1	5.46075e-16	-1.07013	0.258	0.7	1.83143e-11	B
CD200	7.14757e-16	0.280471	0.118	0.009	2.39715e-11	B
ATP2B1.2	7.61813e-16	0.720378	0.559	0.22	2.55497e-11	B
PPFIBP2.1	8.51228e-16	0.209201	0.118	0.009	2.85485e-11	B
IFITM1.3	1.35979e-15	-0.633089	0.688	0.946	4.56046e-11	B
CD2.1	2.05206e-15	-1.14797	0.086	0.554	6.8822e-11	B
PIK3IP1.3	2.35449e-15	-1.13562	0.366	0.726	7.89647e-11	B
SIGLEC6.1	2.6097e-15	0.184215	0.075	0.002	8.7524e-11	B
RPS14.3	4.63136e-15	-0.546672	1	0.981	1.55327e-10	B
TNS3.1	4.86866e-15	0.210813	0.086	0.004	1.63285e-10	B
LINC00861.2	5.01014e-15	-1.11113	0.075	0.536	1.6803e-10	B
MT-CO2.2	5.22001e-15	0.484064	1	0.999	1.75069e-10	B
WASF1.1	6.14545e-15	0.214581	0.086	0.004	2.06106e-10	B
ADAM19.1	6.18581e-15	0.388775	0.204	0.033	2.0746e-10	B
CD7.2	6.8256e-15	-0.742788	0.269	0.819	2.28917e-10	B
N4BP3.2	7.1577e-15	0.28311	0.129	0.012	2.40055e-10	B
PARVB.2	8.61329e-15	0.423123	0.215	0.037	2.88872e-10	B
MT-CO1.2	1.01894e-14	0.600673	1	0.999	3.41732e-10	B
SARAF.2	1.26099e-14	-0.711459	0.914	0.971	4.22912e-10	B
UVRAG.2	1.26118e-14	0.96522	0.57	0.241	4.22975e-10	B
FTL.2	1.63621e-14	0.406596	0.978	0.963	5.48753e-10	B
SGO1.1	2.21101e-14	0.143645	0.065	0.002	7.41529e-10	B
IGLV1-47	2.28334e-14	1.96937	0.065	0.002	7.65788e-10	B
MYO7B.1	2.358e-14	0.188346	0.065	0.002	7.90827e-10	B
COL4A4.1	2.59668e-14	0.122751	0.065	0.002	8.70876e-10	B
HDAC9.1	3.22371e-14	0.357361	0.183	0.027	1.08117e-09	B
ANXA1.2	3.22454e-14	-1.12506	0.183	0.641	1.08145e-09	B
JUND.1	3.78231e-14	0.744517	0.581	0.238	1.26851e-09	B
AIM2	4.76092e-14	0.242351	0.097	0.006	1.59672e-09	B
AES.1	4.98499e-14	-0.834545	0.634	0.905	1.67187e-09	B
LCK.2	5.85066e-14	-0.942459	0.247	0.679	1.9622e-09	B
TEX9	8.20883e-14	0.22329	0.075	0.003	2.75308e-09	B
CYBA.2	8.35343e-14	0.572124	1	0.811	2.80157e-09	B
MTSS1.3	8.41554e-14	0.740371	0.376	0.114	2.8224e-09	B
SESTD1.1	1.1387e-13	0.463932	0.161	0.022	3.81896e-09	B
MEF2C-AS1	1.26736e-13	0.117519	0.054	0.001	4.25046e-09	B
IGLV3-1	1.84499e-13	2.19086	0.043	0	6.18774e-09	B
IGHV3-33	1.84499e-13	1.71736	0.043	0	6.18774e-09	B
IGHV3-15	1.84499e-13	1.3225	0.043	0	6.18774e-09	B
IGHV4-55	1.84499e-13	0.35937	0.043	0	6.18774e-09	B
HRK	1.84499e-13	0.15903	0.043	0	6.18774e-09	B
JADE3	1.84499e-13	0.126197	0.043	0	6.18774e-09	B
CNTNAP2	1.84499e-13	0.124659	0.043	0	6.18774e-09	B
SYT17	1.84499e-13	0.123486	0.043	0	6.18774e-09	B
DTX4	1.84499e-13	0.123026	0.043	0	6.18774e-09	B
CHL1	1.84499e-13	0.105381	0.043	0	6.18774e-09	B
ZFP36L2.3	2.30302e-13	-0.778418	0.914	0.983	7.72386e-09	B
TPD52.1	2.31381e-13	0.613405	0.398	0.127	7.76006e-09	B
ZFP36.2	2.58472e-13	0.726631	0.957	0.764	8.66865e-09	B
NDUFS5.2	2.68912e-13	-0.884501	0.312	0.693	9.01877e-09	B
CD6.2	2.72999e-13	-1.05569	0.086	0.496	9.15585e-09	B
TFEB.1	3.01971e-13	0.270807	0.172	0.025	1.01275e-08	B
RCAN3.2	5.28948e-13	-1.07602	0.151	0.559	1.77399e-08	B
SPOCK2.2	6.11298e-13	-1.04422	0.215	0.621	2.05017e-08	B
NDFIP1.2	6.44739e-13	-0.962687	0.344	0.704	2.16233e-08	B
PTPRO	8.53463e-13	0.185601	0.086	0.006	2.86234e-08	B
CNFN.1	9.85288e-13	0.226669	0.086	0.006	3.30446e-08	B
RELB.1	9.94378e-13	0.740913	0.527	0.221	3.33494e-08	B
HHEX.3	1.02329e-12	0.444358	0.215	0.042	3.43192e-08	B
INPP4B.2	1.11099e-12	-1.05633	0	0.376	3.72605e-08	B
LINC02422.2	1.11228e-12	0.17306	0.086	0.006	3.73037e-08	B
PARP14.1	1.13371e-12	0.75492	0.409	0.142	3.80222e-08	B
IGHV4-59.1	1.1711e-12	0.694393	0.065	0.002	3.92763e-08	B
IGHV4-61.1	1.18781e-12	0.874466	0.065	0.002	3.98366e-08	B
HERPUD1.2	1.22782e-12	0.869786	0.677	0.381	4.11787e-08	B
CALHM6.1	1.35142e-12	1.01518	0.473	0.201	4.53238e-08	B
FOLR2.1	1.54587e-12	0.17432	0.075	0.004	5.18454e-08	B
SNX10.1	1.75429e-12	0.626373	0.366	0.114	5.88355e-08	B
ICOSLG.1	1.85033e-12	0.210944	0.097	0.008	6.20565e-08	B
AAK1.1	1.94951e-12	-0.898817	0.151	0.584	6.53827e-08	B
TIMELESS.1	2.41495e-12	0.350312	0.151	0.021	8.09927e-08	B
SNX3.1	3.44454e-12	0.815974	0.71	0.474	1.15523e-07	B
RPS15A.3	3.6949e-12	-0.405333	0.989	0.989	1.2392e-07	B
GSTK1.2	4.52733e-12	-0.875636	0.538	0.835	1.51838e-07	B
TXNDC5	6.04944e-12	0.279551	0.086	0.006	2.02886e-07	B
TENT5C.2	6.77362e-12	0.912535	0.473	0.195	2.27174e-07	B
CBFA2T3.1	7.13367e-12	0.155654	0.086	0.006	2.39249e-07	B
LAT.1	7.79219e-12	-0.889497	0.215	0.626	2.61335e-07	B
HCST.3	9.0423e-12	-0.567527	0.387	0.827	3.03261e-07	B
CTSS.1	1.27406e-11	0.342981	0.753	0.411	4.27294e-07	B
ZAP70.3	1.34423e-11	-0.784369	0.172	0.595	4.50828e-07	B
ZNF804A.1	1.37497e-11	0.0806314	0.054	0.002	4.61138e-07	B
DUSP1.2	1.41182e-11	0.903657	0.892	0.714	4.73497e-07	B
CAPG.2	1.41665e-11	0.560421	0.344	0.107	4.75116e-07	B
MYL12A.2	1.4525e-11	-0.625947	0.753	0.938	4.87139e-07	B
COCH	1.50699e-11	0.119219	0.054	0.002	5.05415e-07	B
NIPAL2.2	1.52971e-11	0.28186	0.151	0.023	5.13033e-07	B
POU2F2.1	1.60713e-11	0.695972	0.441	0.17	5.39e-07	B
RPS3.3	1.65917e-11	-0.412726	1	0.985	5.56454e-07	B
MOB3B.1	1.75128e-11	0.195153	0.075	0.005	5.87343e-07	B
RHOB.1	1.8065e-11	0.546298	0.226	0.051	6.05864e-07	B
VAV2.1	1.83142e-11	0.164147	0.075	0.005	6.14223e-07	B
RPS12.3	1.83789e-11	-0.533734	1	0.994	6.16393e-07	B
IGHV1-69D	2.47251e-11	2.18028	0.065	0.003	8.29229e-07	B
ARL 11.00	2.91382e-11	0.113597	0.065	0.003	9.77238e-07	B
CRACR2B.1	2.9508e-11	0.124956	0.065	0.003	9.89639e-07	B
BCL11B.2	3.11519e-11	-0.943826	0.011	0.356	1.04477e-06	B
MT-CO3.3	3.31618e-11	0.437101	1	1	1.11218e-06	B
TAGAP.3	3.64988e-11	0.799144	0.677	0.369	1.2241e-06	B
RAB31.3	3.77319e-11	0.440558	0.194	0.039	1.26545e-06	B
BASP1.1	4.57158e-11	0.272755	0.097	0.01	1.53322e-06	B
OXNAD1.3	4.61136e-11	-0.883691	0.043	0.397	1.54656e-06	B
TBC1D9.1	5.02769e-11	0.196651	0.097	0.01	1.68619e-06	B
SMARCB1	5.51742e-11	0.6745	0.548	0.27	1.85043e-06	B
SAMHD1.2	5.70551e-11	-0.650438	0.172	0.589	1.91351e-06	B
CD247.3	5.96814e-11	-0.313573	0.226	0.722	2.00159e-06	B
DEF8.1	6.25587e-11	0.441273	0.312	0.095	2.09809e-06	B
MT-ND4L.3	6.44133e-11	0.520645	1	0.99	2.16029e-06	B
BCL7A.1	6.67654e-11	0.552376	0.204	0.046	2.23918e-06	B
CD5.2	6.72224e-11	-0.976429	0.075	0.422	2.2545e-06	B
GGA2.1	7.37146e-11	0.512382	0.312	0.096	2.47224e-06	B
PRKCB.1	7.84682e-11	0.838037	0.505	0.238	2.63167e-06	B
BACH2.2	8.19392e-11	0.884306	0.484	0.218	2.74808e-06	B
IGHV3-48.1	9.90072e-11	1.59871	0.043	0.001	3.3205e-06	B
IGLV1-51	9.90072e-11	1.28124	0.043	0.001	3.3205e-06	B
AL139020.1	9.90072e-11	0.185629	0.043	0.001	3.3205e-06	B
P2RY14.1	9.90072e-11	0.0969779	0.043	0.001	3.3205e-06	B
AGPAT5	1.00581e-10	0.474483	0.247	0.065	3.37329e-06	B
AC083949.1	1.02498e-10	0.120211	0.043	0.001	3.43759e-06	B
AC099524.1.1	1.02498e-10	0.0785691	0.043	0.001	3.43759e-06	B
DOK7.1	1.04289e-10	0.11474	0.043	0.001	3.49764e-06	B
MME	1.0611e-10	0.144909	0.043	0.001	3.55871e-06	B
C12orf57.2	1.20667e-10	-0.827074	0.688	0.832	4.04692e-06	B
CYB561A3	1.27252e-10	0.64013	0.398	0.153	4.26778e-06	B
WASHC4	1.36442e-10	0.544909	0.376	0.139	4.576e-06	B
IGHV5-51	1.88054e-10	1.95503	0.032	0	6.30695e-06	B
IGHV2-26	1.88054e-10	0.949473	0.032	0	6.30695e-06	B
IGHV3-7	1.88054e-10	0.65032	0.032	0	6.30695e-06	B
IGKV2D-28	1.88054e-10	0.416378	0.032	0	6.30695e-06	B
LAMC1	1.88054e-10	0.21476	0.032	0	6.30695e-06	B
TNFRSF17	1.88054e-10	0.194668	0.032	0	6.30695e-06	B
SMIM10	1.88054e-10	0.139089	0.032	0	6.30695e-06	B
ZDHHC19	1.88054e-10	0.124	0.032	0	6.30695e-06	B
AC104699.1	1.88054e-10	0.110533	0.032	0	6.30695e-06	B
IGHV4-28	1.88054e-10	0.105535	0.032	0	6.30695e-06	B
PLCE1	1.88054e-10	0.092167	0.032	0	6.30695e-06	B
LYPD6B	1.88054e-10	0.0913966	0.032	0	6.30695e-06	B
STEAP1B	1.88054e-10	0.0841306	0.032	0	6.30695e-06	B
BHLHE41	1.88054e-10	0.0823721	0.032	0	6.30695e-06	B
NSUN7	1.88054e-10	0.075605	0.032	0	6.30695e-06	B
AL355076.2	1.88054e-10	0.0650538	0.032	0	6.30695e-06	B
AL137796.1	1.88054e-10	0.0577805	0.032	0	6.30695e-06	B
DEGS2	1.88054e-10	0.0572763	0.032	0	6.30695e-06	B
FA2H	1.88054e-10	0.0468009	0.032	0	6.30695e-06	B
IFNG-AS1.1	1.93494e-10	0.341606	0.161	0.029	6.48939e-06	B
CTSZ.2	1.95448e-10	0.452046	0.258	0.069	6.55494e-06	B
TNFAIP3.2	2.03576e-10	-1.0629	0.355	0.681	6.82753e-06	B
UNC93B1.1	2.17802e-10	0.368786	0.183	0.038	7.30465e-06	B
AQP3.2	2.26639e-10	-0.925609	0.043	0.386	7.60101e-06	B
EVL.2	2.37353e-10	-0.580314	0.71	0.892	7.96033e-06	B
MAP3K8.3	2.48404e-10	0.832983	0.538	0.229	8.33099e-06	B
RNF41.1	2.65862e-10	0.397621	0.226	0.056	8.91648e-06	B
ABHD15.2	2.7823e-10	0.420861	0.172	0.033	9.33127e-06	B
MANBA.1	3.18912e-10	0.627158	0.355	0.127	1.06957e-05	B
PAWR.1	4.57799e-10	0.140522	0.054	0.002	1.53536e-05	B
IL7	4.82683e-10	0.0939219	0.054	0.002	1.61882e-05	B
S1PR1.2	5.64241e-10	-0.84018	0.194	0.524	1.89235e-05	B
CD1D.1	5.86196e-10	0.209539	0.097	0.011	1.96598e-05	B
B2M.2	6.57389e-10	-0.323516	1	1	2.20475e-05	B
LCP2.1	6.60586e-10	-0.624357	0.183	0.574	2.21547e-05	B
ZNF581.1	6.65991e-10	0.52726	0.419	0.168	2.2336e-05	B
MT-ND3.2	7.66277e-10	0.52997	1	0.996	2.56994e-05	B
SHMT2	8.2461e-10	0.58547	0.387	0.154	2.76558e-05	B
TMED8	9.20044e-10	0.291774	0.151	0.028	3.08564e-05	B
PRKCE.1	9.51398e-10	0.358149	0.129	0.021	3.1908e-05	B
2022-03-03	9.59367e-10	0.391886	0.226	0.06	3.21753e-05	B
TUBB6.1	9.85137e-10	0.191134	0.086	0.009	3.30395e-05	B
MIS18BP1.1	1.14793e-09	0.608473	0.43	0.181	3.84994e-05	B
TMSB4X.2	1.29538e-09	-0.444409	1	0.986	4.34443e-05	B
IFT57.1	1.33079e-09	0.760248	0.409	0.174	4.46321e-05	B
SATB1.2	1.35125e-09	-0.885426	0.14	0.461	4.53184e-05	B
ATP10D.2	1.39991e-09	0.23834	0.151	0.028	4.69502e-05	B
OAZ1.1	1.47914e-09	0.47616	0.935	0.85	4.96073e-05	B
RASGEF1B.1	1.61494e-09	0.312542	0.14	0.025	5.41618e-05	B
SLC2A6.1	1.77443e-09	0.267814	0.14	0.025	5.9511e-05	B
RGS2.2	1.91946e-09	0.69882	0.387	0.152	6.43747e-05	B
RPL34.2	2.18602e-09	-0.374702	0.978	0.989	7.33147e-05	B
GRK3.1	2.19073e-09	0.22433	0.108	0.015	7.34728e-05	B
VIM.2	2.43252e-09	-0.516614	0.731	0.912	8.15818e-05	B
DDAH2.2	2.84283e-09	0.337187	0.215	0.055	9.53429e-05	B
TMEM123.2	2.90242e-09	-0.700237	0.473	0.721	9.73412e-05	B
PTMA.3	2.98628e-09	0.367874	1	0.986	0.000100154	B
YBX3.3	3.00664e-09	0.596211	0.204	0.054	0.000100837	B
TBC1D12.1	3.09113e-09	0.154468	0.065	0.005	0.00010367	B
RPL35A.3	3.39716e-09	-0.364148	0.989	0.976	0.000113934	B
ITM2A.3	3.61846e-09	-0.865499	0.237	0.554	0.000121356	B
MILR1.1	3.89034e-09	0.138903	0.086	0.01	0.000130474	B
PARP1	4.00135e-09	0.562223	0.484	0.235	0.000134197	B
PIK3R1.1	4.03165e-09	-0.969121	0.323	0.635	0.000135214	B
RBM47.1	4.08075e-09	0.115793	0.086	0.01	0.00013686	B
PPP1R15A.1	4.09088e-09	0.680597	0.527	0.278	0.0001372	B
CD70	4.46409e-09	0.199242	0.075	0.007	0.000149717	B
ARPC3.3	4.55103e-09	0.548941	0.925	0.889	0.000152633	B
CCDC32.1	4.87308e-09	0.558532	0.301	0.104	0.000163434	B
RPL14.3	4.92953e-09	-0.358016	1	0.979	0.000165327	B
IL6ST.2	5.25634e-09	-0.739464	0.065	0.386	0.000176287	B
GRB2.1	5.32904e-09	0.578512	0.731	0.484	0.000178725	B
LYL1	5.39059e-09	0.230525	0.097	0.013	0.00018079	B
HIF1A.1	6.05992e-09	0.70895	0.645	0.414	0.000203238	B
RNF141.2	6.06706e-09	0.44624	0.247	0.075	0.000203477	B
LYST.1	6.2769e-09	0.566928	0.398	0.161	0.000210515	B
DAPP1.1	6.28977e-09	0.465966	0.215	0.06	0.000210946	B
SCML4.2	6.59852e-09	-0.723665	0.065	0.371	0.000221301	B
IGHV3-53	6.60808e-09	3.36056	0.043	0.002	0.000221622	B
DPF3	6.60808e-09	0.125433	0.043	0.002	0.000221622	B
IGHV3-23	6.61505e-09	1.5596	0.054	0.003	0.000221856	B
ZBTB32.1	6.7993e-09	0.0895962	0.043	0.002	0.000228035	B
MYO1E	6.93076e-09	0.131637	0.054	0.003	0.000232444	B
ITK.2	7.65508e-09	-0.777889	0.097	0.426	0.000256736	B
RGCC.2	9.11071e-09	-0.914663	0.043	0.329	0.000305555	B
RNASE6.2	9.61319e-09	0.227291	0.14	0.027	0.000322407	B
RARRES3.2	9.98738e-09	-0.599929	0.398	0.737	0.000334957	B
PTPN6.1	1.02566e-08	0.647199	0.602	0.356	0.000343987	B
CD55	1.25677e-08	0.565919	0.634	0.399	0.000421496	B
GMFG	1.30297e-08	-0.587922	0.731	0.866	0.000436988	B
RRAS2.2	1.3066e-08	0.481802	0.226	0.065	0.000438206	B
METTL7A.1	1.3605e-08	0.242636	0.118	0.02	0.000456283	B
NT5C.2	1.44339e-08	0.571222	0.516	0.265	0.000484086	B
HSH2D.3	1.47392e-08	0.34188	0.473	0.203	0.000494323	B
AC007384.1.1	1.48407e-08	0.344012	0.194	0.049	0.000497726	B
CAMK1D.1	1.57547e-08	0.551016	0.419	0.186	0.000528381	B
RPL6.3	1.62288e-08	-0.333471	0.978	0.979	0.000544281	B
IGKV4-1	1.65703e-08	1.66426	0.075	0.008	0.000555734	B
GIMAP4.1	1.8116e-08	-0.515801	0.075	0.386	0.000607574	B
SELENOW.1	1.8794e-08	-0.586087	0.301	0.62	0.000630314	B
CR2	1.92196e-08	0.163804	0.065	0.006	0.000644586	B
CD27.3	1.97344e-08	-0.743637	0.129	0.436	0.000661853	B
S100A4.2	2.02521e-08	-0.611385	0.559	0.858	0.000679216	B
TRABD2A.2	2.2019e-08	-0.722663	0.032	0.303	0.000738474	B
LIME1.3	2.62958e-08	-0.70342	0.161	0.455	0.000881909	B
PRDM4	2.74052e-08	0.461607	0.204	0.058	0.000919117	B
GIMAP1.1	3.3922e-08	-0.630026	0.043	0.33	0.00113767	B
RPS4Y1.3	3.75242e-08	-0.463794	0.968	0.937	0.00125849	B
PLEKHA2.2	3.78069e-08	0.553302	0.269	0.093	0.00126797	B
RASGRP3	4.00298e-08	0.137712	0.086	0.011	0.00134252	B
CLMN.1	4.12106e-08	0.184049	0.097	0.014	0.00138212	B
XBP1.3	4.23964e-08	-0.628926	0.301	0.628	0.00142189	B
TLE1.2	4.3784e-08	0.273052	0.14	0.029	0.00146843	B
BCL2L11.1	4.45277e-08	0.483677	0.215	0.064	0.00149337	B
SMPD2	4.52463e-08	0.277837	0.151	0.033	0.00151747	B
RASA3.1	4.53068e-08	-0.715632	0.151	0.466	0.0015195	B
CCR7.2	4.66077e-08	-0.979848	0.29	0.556	0.00156313	B
MPEG1.3	4.74542e-08	0.241948	0.161	0.037	0.00159152	B
PIK3AP1.2	4.76648e-08	0.318132	0.204	0.056	0.00159858	B
THEMIS.3	4.81606e-08	-0.631101	0	0.251	0.00161521	B
NELL2.3	5.28269e-08	-0.801198	0.011	0.268	0.00177171	B
MKNK2.1	5.48958e-08	0.584958	0.323	0.131	0.00184109	B
TMEM173.2	5.52136e-08	-0.559509	0.054	0.336	0.00185175	B
SH3BP5.2	5.72434e-08	0.646424	0.591	0.346	0.00191983	B
LITAF.2	5.74857e-08	-0.649521	0.452	0.753	0.00192796	B
LAMTOR5.2	6.39136e-08	0.575251	0.57	0.329	0.00214353	B
HCK.2	6.50742e-08	0.300688	0.14	0.03	0.00218246	B
SIDT2	6.66786e-08	0.234404	0.183	0.048	0.00223627	B
SNX29	6.96456e-08	0.491362	0.323	0.129	0.00233577	B
AC106897.1	6.98381e-08	0.128675	0.054	0.004	0.00234223	B
IGKV1-16	7.14234e-08	1.35146	0.032	0.001	0.0023954	B
IGHV4-31	7.14234e-08	1.10704	0.032	0.001	0.0023954	B
IGHV1-2	7.14234e-08	1.07724	0.032	0.001	0.0023954	B
IGHV3-43	7.14234e-08	0.752622	0.032	0.001	0.0023954	B
AC027097.2	7.14234e-08	0.0967335	0.032	0.001	0.0023954	B
AC022239.1	7.14234e-08	0.0831788	0.032	0.001	0.0023954	B
SLC17A9	7.19701e-08	0.181618	0.075	0.009	0.00241373	B
MMRN1	7.25958e-08	0.11088	0.032	0.001	0.00243472	B
ANKRD65	7.25958e-08	0.0703987	0.032	0.001	0.00243472	B
LHFPL2	7.37869e-08	0.087981	0.032	0.001	0.00247466	B
LAMA5	7.37869e-08	0.0808984	0.032	0.001	0.00247466	B
LILRA4	7.37869e-08	0.0704451	0.032	0.001	0.00247466	B
CCDC144NL-AS1	7.37869e-08	0.0495737	0.032	0.001	0.00247466	B
HLA-A.2	7.75317e-08	-0.409409	0.989	1	0.00260026	B
LARGE2	8.21656e-08	0.153654	0.065	0.006	0.00275567	B
TSPAN33.1	8.21656e-08	0.149026	0.065	0.006	0.00275567	B
PAOX	8.87575e-08	0.233477	0.14	0.03	0.00297675	B
PRMT2.1	1.00409e-07	-0.699095	0.398	0.656	0.00336752	B
CD4.3	1.01031e-07	-0.71493	0.054	0.317	0.00338838	B
SECISBP2L.2	1.03866e-07	0.49406	0.484	0.246	0.00348345	B
LDLRAP1.2	1.10254e-07	-0.668011	0.075	0.339	0.00369768	B
SKAP2.2	1.13123e-07	0.454053	0.237	0.076	0.00379391	B
UBR5-AS1	1.14761e-07	0.17076	0.097	0.015	0.00384884	B
PWP1	1.1743e-07	0.485857	0.495	0.266	0.00393838	B
CD28.2	1.18923e-07	-0.652558	0	0.239	0.00398844	B
TAGLN2	1.22329e-07	0.635604	0.871	0.749	0.00410266	B
RPS28.3	1.23358e-07	-0.291335	0.978	0.982	0.00413717	B
IGLV2-11	1.33705e-07	1.17934	0.043	0.002	0.00448421	B
MT-ATP8.3	1.39217e-07	0.430855	1	0.975	0.00466907	B
AC091045.1	1.45486e-07	0.102015	0.043	0.002	0.00487931	B
MAPK8IP3	1.55896e-07	0.452976	0.312	0.128	0.00522844	B
FTH1.1	1.82193e-07	0.397334	0.989	0.98	0.00611039	B
MT-ND1.3	1.9216e-07	0.468425	0.989	0.97	0.00644467	B
PRKCH.3	1.92397e-07	-0.452839	0.194	0.54	0.00645262	B
UBE2J1.2	1.93363e-07	0.704547	0.516	0.296	0.006485	B
IGLV3-22	2.00241e-07	4.53961	0.022	0	0.0067157	B
IGKV3-11	2.00241e-07	1.76804	0.022	0	0.0067157	B
IGHV3-49	2.00241e-07	0.914016	0.022	0	0.0067157	B
IGKV1-33	2.00241e-07	0.57265	0.022	0	0.0067157	B
IGKV2D-40	2.00241e-07	0.57037	0.022	0	0.0067157	B
IGKV1-9	2.00241e-07	0.153095	0.022	0	0.0067157	B
LRRC32	2.00241e-07	0.152108	0.022	0	0.0067157	B
AC008906.2	2.00241e-07	0.148892	0.022	0	0.0067157	B
SCN3A	2.00241e-07	0.112144	0.022	0	0.0067157	B
LINC00513	2.00241e-07	0.0898175	0.022	0	0.0067157	B
GNG3	2.00241e-07	0.0843581	0.022	0	0.0067157	B
IGHV1-69	2.00241e-07	0.076383	0.022	0	0.0067157	B
AC092145.1	2.00241e-07	0.075001	0.022	0	0.0067157	B
ARHGAP22	2.00241e-07	0.0731361	0.022	0	0.0067157	B
AP001056.1	2.00241e-07	0.072458	0.022	0	0.0067157	B
ZDHHC23	2.00241e-07	0.0694191	0.022	0	0.0067157	B
RGS7	2.00241e-07	0.0685921	0.022	0	0.0067157	B
NETO1	2.00241e-07	0.06799	0.022	0	0.0067157	B
PLD5	2.00241e-07	0.0650148	0.022	0	0.0067157	B
EBI3	2.00241e-07	0.0637065	0.022	0	0.0067157	B
NIPAL4	2.00241e-07	0.0604874	0.022	0	0.0067157	B
KCNG1	2.00241e-07	0.0602073	0.022	0	0.0067157	B
IGKV1D-39	2.00241e-07	0.0599967	0.022	0	0.0067157	B
SOBP	2.00241e-07	0.0574864	0.022	0	0.0067157	B
ZNF667	2.00241e-07	0.0563468	0.022	0	0.0067157	B
2022-03-02	2.00241e-07	0.0554712	0.022	0	0.0067157	B
GNA11	2.00241e-07	0.0535573	0.022	0	0.0067157	B
AP001059.3	2.00241e-07	0.0519738	0.022	0	0.0067157	B
AL662796.1	2.00241e-07	0.0517036	0.022	0	0.0067157	B
MRVI1-AS1	2.00241e-07	0.0478705	0.022	0	0.0067157	B
IL6	2.00241e-07	0.0478472	0.022	0	0.0067157	B
ARHGAP20	2.00241e-07	0.045799	0.022	0	0.0067157	B
PLEKHG7	2.00241e-07	0.0456391	0.022	0	0.0067157	B
TAL2	2.00241e-07	0.0449772	0.022	0	0.0067157	B
PRUNE2	2.00241e-07	0.0371838	0.022	0	0.0067157	B
MYL9	2.00241e-07	0.0365401	0.022	0	0.0067157	B
GPT2	2.00241e-07	0.0364669	0.022	0	0.0067157	B
AGAP2-AS1	2.00241e-07	0.0346671	0.022	0	0.0067157	B
CLEC4C	2.00241e-07	0.0320056	0.022	0	0.0067157	B
HSPA12A	2.00241e-07	0.0311327	0.022	0	0.0067157	B
AC004130.1	2.00241e-07	0.0298595	0.022	0	0.0067157	B
RHEX	2.00241e-07	0.0280989	0.022	0	0.0067157	B
SYNPO	2.00241e-07	0.0256631	0.022	0	0.0067157	B
P3H2	2.00241e-07	0.0240821	0.022	0	0.0067157	B
LINC02362	2.00241e-07	0.0207419	0.022	0	0.0067157	B
ZNF608	2.00241e-07	0.0196808	0.022	0	0.0067157	B
LRRC24	2.00241e-07	0.0132159	0.022	0	0.0067157	B
AP002852.1	2.00241e-07	0.00924926	0.022	0	0.0067157	B
SGTB.2	2.11809e-07	-0.68152	0.054	0.313	0.00710364	B
BIN2.2	2.12985e-07	-0.437166	0.484	0.75	0.0071431	B
RPS27A.3	2.13237e-07	-0.280214	0.989	0.989	0.00715156	B
TRAT1.2	2.16691e-07	-0.602485	0.011	0.252	0.00726738	B
SERINC5.2	2.24293e-07	-0.746699	0.054	0.312	0.00752235	B
GRASP	2.29368e-07	0.53218	0.204	0.064	0.00769255	B
TESPA1.2	2.45311e-07	-0.699001	0.097	0.358	0.00822722	B
GATA3.1	2.62222e-07	-0.76692	0.043	0.302	0.00879439	B
ATP1A1.2	2.66708e-07	-0.646899	0.183	0.453	0.00894486	B
MCM5.1	2.68437e-07	0.302945	0.269	0.096	0.00900283	B
RORA.1	2.71654e-07	-0.706758	0.129	0.421	0.00911072	B
TNFRSF25.2	2.85848e-07	-0.596912	0.011	0.247	0.00958676	B
RHBDF2.2	3.06874e-07	0.365211	0.183	0.053	0.0102919	B
TOMM7.2	3.12254e-07	-0.432377	0.903	0.937	0.0104724	B
RPS11.2	3.13158e-07	0.403191	0.935	0.945	0.0105027	B
TMEM154.2	3.24079e-07	0.374761	0.28	0.106	0.010869	B
EEF1A1.3	3.24365e-07	-0.263693	1	0.999	0.0108786	B
TMEM156.1	3.47434e-07	0.553753	0.269	0.103	0.0116523	B
IGKV1-5.1	3.4913e-07	2.48979	0.054	0.005	0.0117091	B
CD52.2	4.1055e-07	0.570304	0.839	0.851	0.013769	B
SP110	4.16327e-07	0.69515	0.602	0.408	0.0139628	B
FBXW11.1	4.3713e-07	0.456843	0.323	0.138	0.0146605	B
HLA-E.2	4.75509e-07	-0.331725	0.989	0.994	0.0159476	B
STAT4.2	4.87239e-07	-0.556895	0.075	0.348	0.016341	B
KLF6.1	5.14277e-07	0.643518	0.774	0.554	0.0172478	B
MBD4.1	5.2854e-07	0.534446	0.473	0.263	0.0177262	B
ARHGDIB.1	5.4441e-07	-0.341357	0.935	0.972	0.0182584	B
MYL12B.2	5.58596e-07	-0.474398	0.645	0.845	0.0187342	B
ALCAM	5.63879e-07	0.188719	0.108	0.021	0.0189114	B
DOPEY2.2	5.87405e-07	0.352405	0.215	0.069	0.0197004	B
UPP1.2	5.90908e-07	-0.597086	0.097	0.364	0.0198179	B
AC008957.1	6.05775e-07	0.205128	0.108	0.021	0.0203165	B
SH3YL1.2	6.08785e-07	-0.670708	0.183	0.448	0.0204174	B
FXYD5.2	6.13921e-07	-0.454901	0.903	0.946	0.0205897	B
RPS3A.3	6.80812e-07	-0.322317	0.978	0.986	0.0228331	B
PPP3CA.2	7.63647e-07	0.516023	0.333	0.142	0.0256112	B
IER5.1	7.92694e-07	0.389666	0.237	0.083	0.0265854	B
FCHSD2.1	7.94291e-07	0.451234	0.247	0.091	0.0266389	B
RPL32.3	8.86856e-07	-0.320445	0.989	0.985	0.0297434	B
CCDC106.1	9.10006e-07	0.267016	0.108	0.021	0.0305198	B
DUS2	9.53661e-07	0.232191	0.151	0.039	0.0319839	B
ARRB2.2	9.55744e-07	-0.619595	0.301	0.589	0.0320537	B
CD48.3	1.02855e-06	-0.516595	0.763	0.85	0.0344956	B
BIRC6.1	1.03798e-06	0.424943	0.43	0.212	0.0348118	B
RPL30.2	1.04652e-06	-0.280638	1	0.988	0.0350982	B
UBC.2	1.05516e-06	0.377816	0.989	0.975	0.0353881	B
IKZF3.2	1.07387e-06	0.373489	0.441	0.216	0.0360153	B
FCRL3.2	1.21959e-06	0.301735	0.194	0.058	0.0409025	B
AP1S3.1	1.2309e-06	0.140276	0.065	0.008	0.0412821	B
RB1.1	1.25047e-06	0.559726	0.409	0.211	0.0419382	B
NPM1.3	1.37901e-06	-0.43985	0.86	0.938	0.0462494	B
AC104971.3	1.41802e-06	0.161271	0.075	0.011	0.0475574	B
ZNF318	1.44141e-06	0.420983	0.215	0.074	0.0483419	B
GAB1.1	1.4669e-06	0.0546244	0.043	0.003	0.0491968	B
PIP4P1	1.46729e-06	0.349786	0.43	0.216	0.0492101	B
LAPTM4A.2	1.46737e-06	0.385312	0.548	0.32	0.0492126	B
SELENOF.2	1.46824e-06	0.424156	0.72	0.504	0.0492419	B
S100A10	1.5143e-06	-0.388199	0.495	0.797	0.0507865	B
ITSN2.1	1.56882e-06	0.497732	0.538	0.335	0.0526151	B
RPL10.3	1.58459e-06	-0.262978	0.989	0.997	0.0531439	B
SBF2-AS1	1.80083e-06	0.120501	0.054	0.006	0.0603964	B
RPL36AL.1	1.82807e-06	-0.35697	0.957	0.945	0.0613097	B
TNNI2.1	1.86251e-06	0.0936284	0.054	0.006	0.0624649	B
SNX8.1	1.86909e-06	0.25024	0.118	0.027	0.0626857	B
PMEPA1	1.97536e-06	0.0812416	0.054	0.006	0.0662498	B
RPS13.2	2.04557e-06	-0.348672	0.968	0.982	0.0686042	B
AP1B1.1	2.04725e-06	0.334753	0.29	0.12	0.0686608	B
MEF2A	2.0739e-06	0.434268	0.344	0.161	0.0695545	B
GNB4.1	2.126e-06	0.172769	0.086	0.015	0.0713017	B
EPB41L2	2.18645e-06	0.243254	0.086	0.015	0.0733292	B
IQGAP1.2	2.23931e-06	0.463795	0.656	0.425	0.075102	B
DNAJC10.1	2.2511e-06	0.460945	0.28	0.116	0.0754973	B
PDE3B.3	2.27326e-06	-0.687394	0.065	0.298	0.0762406	B
ETS1.1	2.31667e-06	-0.548965	0.419	0.657	0.0776964	B
CAT	2.34703e-06	0.387948	0.376	0.181	0.0787147	B
RABEP1.1	2.34929e-06	0.413042	0.312	0.136	0.0787904	B
SP140	2.37294e-06	0.476915	0.409	0.209	0.0795836	B
RPL22.2	2.38108e-06	-0.339115	0.989	0.967	0.0798568	B
RPL28.3	2.42584e-06	-0.25119	0.989	0.986	0.0813579	B
IGLV1-44.1	2.56785e-06	1.12566	0.032	0.002	0.0861206	B
RASL11A	2.56785e-06	0.0819858	0.032	0.002	0.0861206	B
IGKV1D-33	2.63459e-06	0.561845	0.032	0.002	0.088359	B
MT-ND6.2	2.63791e-06	0.666468	0.753	0.553	0.0884704	B
DMXL1	2.66595e-06	0.485102	0.301	0.133	0.0894105	B
IFNLR1	2.66858e-06	0.102216	0.032	0.002	0.0894989	B
AC008906.1.1	2.66858e-06	0.0983548	0.032	0.002	0.0894989	B
GNA12.1	2.66877e-06	0.169753	0.097	0.019	0.0895053	B
FAM167A.1	2.70299e-06	0.0538524	0.032	0.002	0.090653	B
GEM	2.70299e-06	0.0437709	0.032	0.002	0.090653	B
EML6	2.73783e-06	0.0547141	0.032	0.002	0.0918214	B
SUPT3H.2	2.82199e-06	-0.498547	0.043	0.267	0.0946438	B
RASSF1-AS1	2.89314e-06	0.188244	0.065	0.009	0.0970303	B
PTGS1.1	2.89314e-06	0.157236	0.065	0.009	0.0970303	B
RPL24.2	2.97493e-06	-0.313132	0.989	0.972	0.0997733	B
UQCRB.2	2.9917e-06	-0.4219	0.86	0.903	0.100335	B
ACTN1.3	3.11428e-06	-0.561605	0.032	0.239	0.104447	B
TMEM38B	3.11476e-06	0.325513	0.215	0.077	0.104463	B
KBTBD8	3.11544e-06	0.153438	0.075	0.012	0.104486	B
HIST1H2BK	3.1678e-06	0.20146	0.161	0.047	0.106242	B
SEPT1.1	3.22295e-06	-0.597088	0.441	0.635	0.108091	B
LINC01550.2	3.32009e-06	-0.497763	0	0.193	0.111349	B
FAM49A.2	3.33567e-06	0.207787	0.14	0.037	0.111872	B
SMC6	3.35812e-06	0.45544	0.215	0.078	0.112625	B
RPL5.2	3.4234e-06	-0.32366	0.978	0.967	0.114814	B
MGAT5	3.46735e-06	0.377719	0.183	0.06	0.116288	B
RPS25.3	3.67976e-06	-0.313154	0.968	0.979	0.123412	B
NUAK2.1	3.6908e-06	0.389716	0.29	0.123	0.123782	B
AP003068.2	3.8781e-06	0.121982	0.075	0.012	0.130064	B
EVI5.1	3.88428e-06	0.23104	0.108	0.024	0.130271	B
NR1H2	4.02551e-06	0.366851	0.452	0.245	0.135008	B
ABRACL.2	4.05276e-06	-0.545909	0.183	0.431	0.135921	B
TRAF4.1	4.08283e-06	0.199508	0.118	0.028	0.13693	B
RFX5	4.09437e-06	0.284129	0.194	0.064	0.137317	B
PBXIP1.2	4.11463e-06	-0.628914	0.215	0.457	0.137997	B
CHRM3-AS2.2	4.13869e-06	-0.502309	0	0.19	0.138804	B
NPC2.1	4.16725e-06	0.552852	0.548	0.344	0.139761	B
PLSCR3.2	4.20102e-06	-0.602608	0.183	0.417	0.140894	B
NACA.2	4.36009e-06	-0.280101	0.978	0.972	0.146229	B
MT-ATP6.2	4.38563e-06	0.349546	0.978	0.968	0.147085	B
LAT2.3	4.41344e-06	0.263231	0.269	0.103	0.148018	B
ITPR1	4.61487e-06	0.458426	0.226	0.084	0.154774	B
FKBP5.2	4.85838e-06	-0.510506	0.032	0.234	0.16294	B
GZMM.3	5.04584e-06	-0.118681	0.204	0.539	0.169227	B
EIF4B.2	5.40587e-06	-0.438902	0.731	0.845	0.181302	B
ITGA6.1	5.43089e-06	-0.550283	0.032	0.24	0.182141	B
TECR.2	5.78667e-06	-0.604319	0.28	0.527	0.194073	B
DGKA.2	5.9361e-06	-0.582129	0.151	0.394	0.199085	B
POLD4	5.96109e-06	0.608447	0.624	0.431	0.199923	B
E2F5.1	6.07427e-06	0.13697	0.054	0.006	0.203719	B
NINJ1.1	6.09098e-06	-0.509391	0.086	0.309	0.204279	B
IDI1.2	6.18274e-06	0.423812	0.495	0.27	0.207357	B
SUN2.2	6.30733e-06	-0.451652	0.355	0.643	0.211535	B
GCNT1	6.42671e-06	0.150348	0.075	0.013	0.215539	B
RPL38.2	6.47449e-06	-0.321049	0.968	0.961	0.217141	B
PRKCQ.1	6.48904e-06	-0.503426	0.043	0.259	0.21763	B
NBPF10	6.50691e-06	0.239773	0.108	0.025	0.218229	B
AC022167.3	6.57745e-06	0.154032	0.075	0.013	0.220595	B
EIF1.2	6.58446e-06	0.215585	1	0.996	0.22083	B
CHPT1	6.60355e-06	0.366993	0.161	0.051	0.22147	B
IGLV2-23.1	6.83089e-06	2.72383	0.065	0.01	0.229094	B
AC026979.2.2	6.89891e-06	-0.608585	0.151	0.38	0.231376	B
SLC30A4	7.10008e-06	0.195723	0.108	0.025	0.238122	B
RNF125.2	7.26633e-06	-0.512106	0.172	0.453	0.243698	B
S100A6.1	7.33539e-06	-0.308632	0.774	0.909	0.246014	B
PCIF1.1	7.53844e-06	0.462217	0.57	0.355	0.252824	B
HSPB1.2	7.5766e-06	-0.589771	0.258	0.506	0.254104	B
DOK3.2	7.71405e-06	0.256766	0.097	0.021	0.258714	B
RNF135.2	7.88474e-06	0.250214	0.172	0.056	0.264438	B
NRSN2-AS1.1	8.01747e-06	0.0722685	0.043	0.004	0.26889	B
SMOX	8.24006e-06	0.0774226	0.043	0.004	0.276355	B
LTA4H.1	8.26066e-06	0.560107	0.473	0.297	0.277046	B
ZNF296.1	8.32944e-06	0.237448	0.161	0.049	0.279353	B
AK5.2	8.40549e-06	-0.44555	0	0.18	0.281903	B
TOB1.2	8.47938e-06	-0.643131	0.118	0.337	0.284381	B
LINC00665.2	8.86855e-06	0.20392	0.086	0.017	0.297433	B
PAG1.2	8.98617e-06	-0.605451	0.151	0.385	0.301378	B
ODC1.1	9.05973e-06	0.559273	0.57	0.395	0.303845	B
SNX25.1	9.26382e-06	0.0824474	0.065	0.01	0.31069	B
CHI3L2.1	9.40557e-06	0.429103	0.129	0.036	0.315444	B
SLC25A5.1	9.44917e-06	0.552363	0.774	0.674	0.316906	B
RPS4X.3	9.59547e-06	-0.273638	0.978	0.978	0.321813	B
ITGAE.2	9.69721e-06	0.475989	0.366	0.19	0.325225	B
RPL36.2	9.84166e-06	-0.281999	0.978	0.968	0.33007	B
TESK2	9.88123e-06	0.224729	0.108	0.025	0.331397	B
EPHX2.2	1.01704e-05	-0.496062	0.022	0.21	0.341096	B
CCDC191	1.02653e-05	0.198803	0.108	0.025	0.344278	B
TSPAN14.1	1.05471e-05	-0.526826	0.14	0.373	0.35373	B
YBX1.1	1.06983e-05	0.408604	0.914	0.892	0.3588	B
PSMA1	1.10881e-05	-0.580419	0.301	0.524	0.371873	B
NUCB2.1	1.15003e-05	-0.60526	0.183	0.416	0.385697	B
ZNF518B	1.19877e-05	0.270295	0.204	0.074	0.402043	B
TIMP1	1.23956e-05	-0.580861	0.161	0.403	0.415725	B
MT1X.1	1.24852e-05	-0.500674	0.108	0.322	0.41873	B
SEPT9.1	1.27309e-05	-0.439681	0.731	0.799	0.42697	B
SFXN1.2	1.33828e-05	-0.607459	0.14	0.36	0.448832	B
LRRK2.2	1.36643e-05	0.181268	0.108	0.025	0.458274	B
FAM3C.1	1.42168e-05	0.302789	0.183	0.063	0.476802	B
MT2A.2	1.44431e-05	-0.26517	0.301	0.551	0.484394	B
MT-CYB.2	1.45325e-05	0.247137	1	0.998	0.487391	B
DUSP22.1	1.45707e-05	0.373959	0.28	0.126	0.488672	B
PABPC1.2	1.5079e-05	-0.292873	1	0.985	0.505718	B
CENPK.2	1.51892e-05	-0.479818	0.043	0.238	0.509414	B
SP100	1.54899e-05	0.70995	0.677	0.543	0.5195	B
JUN.2	1.56001e-05	0.508295	0.882	0.681	0.523196	B
BTF3.2	1.5661e-05	-0.292844	0.968	0.954	0.525239	B
KLF3.1	1.61029e-05	-0.527253	0.398	0.62	0.540059	B
CEPT1	1.66601e-05	0.228315	0.161	0.051	0.558746	B
TRBC1.2	1.67192e-05	-0.412113	0.14	0.399	0.56073	B
ERGIC1.2	1.76015e-05	0.310119	0.237	0.095	0.59032	B
PRELID2	1.81088e-05	0.115518	0.054	0.007	0.607331	B
CALM3.1	1.81468e-05	-0.438267	0.43	0.652	0.608606	B
PFKFB2.1	1.85861e-05	0.125975	0.065	0.01	0.623342	B
RCSD1	1.87353e-05	0.48383	0.71	0.579	0.628345	B
CD82.2	1.90209e-05	0.511817	0.344	0.184	0.637922	B
SYPL1.2	1.96093e-05	0.408874	0.462	0.28	0.657656	B
LDHA.1	1.98166e-05	-0.372201	0.473	0.675	0.664609	B
H3F3A.2	1.99204e-05	0.350518	0.957	0.935	0.668091	B
MLLT3.2	2.05515e-05	-0.500225	0.043	0.237	0.689256	B
CXCR4.2	2.08092e-05	0.689337	0.806	0.758	0.697898	B
MT-ND4.2	2.08176e-05	0.307237	0.978	0.966	0.69818	B
EIF3G.1	2.10882e-05	-0.326646	0.699	0.812	0.707256	B
SLFN5	2.12664e-05	-0.565323	0.118	0.344	0.713232	B
PCED1B.2	2.16923e-05	-0.573691	0.14	0.351	0.727517	B
TTC39C.2	2.21372e-05	-0.615685	0.183	0.407	0.742437	B
ARL4A.1	2.25501e-05	0.46649	0.269	0.124	0.756285	B
ATP6V0B.3	2.28269e-05	0.446637	0.527	0.332	0.76557	B
FARP2.1	2.4311e-05	0.174103	0.097	0.022	0.815341	B
TRAK1.1	2.52061e-05	0.190686	0.108	0.027	0.845361	B
RPL7.2	2.59964e-05	-0.322467	0.957	0.948	0.871868	B
COL9A2	2.78866e-05	0.13264	0.086	0.018	0.93526	B
C11orf80	2.83678e-05	0.252054	0.151	0.048	0.951398	B
LINC01215.2	2.86882e-05	0.40054	0.323	0.165	0.962146	B
NRROS.3	2.87195e-05	0.321626	0.258	0.111	0.963196	B
JUNB.1	2.88639e-05	0.418833	0.978	0.905	0.968038	B
ARHGAP17	2.89668e-05	0.417138	0.226	0.093	0.97149	B
SIRPG.2	2.93462e-05	-0.449055	0.011	0.177	0.984213	B
NEURL4	2.98123e-05	0.0806787	0.032	0.002	0.999843	B
C2orf88	2.98123e-05	0.0520009	0.032	0.002	0.999843	B
CRLF3.1	2.98932e-05	-0.49371	0.075	0.273	1	B
CTNNA1.1	3.01755e-05	0.308416	0.14	0.043	1	B
UBE2E2.1	3.03872e-05	0.244266	0.14	0.044	1	B
DENND2D.1	3.04415e-05	-0.402184	0.108	0.323	1	B
BUB3	3.04433e-05	-0.481151	0.194	0.418	1	B
ZFP36L1.2	3.13587e-05	0.812588	0.731	0.712	1	B
EMB	3.13707e-05	-0.677627	0.226	0.431	1	B
PXK.1	3.15164e-05	0.283939	0.215	0.085	1	B
EFHC1.1	3.23738e-05	0.218012	0.118	0.033	1	B
ADD2	3.28534e-05	0.0848902	0.043	0.005	1	B
FBLN2.1	3.39362e-05	0.0653888	0.043	0.005	1	B
PRDM2.1	3.39631e-05	0.537191	0.43	0.261	1	B
FYN.2	3.48653e-05	-0.355358	0.151	0.375	1	B
TRAF5	3.53405e-05	0.310794	0.28	0.13	1	B
YWHAZ.3	3.64522e-05	0.385855	0.935	0.912	1	B
GYPC.1	3.85475e-05	-0.476681	0.527	0.729	1	B
RAD51AP1	3.88109e-05	0.116575	0.065	0.011	1	B
CD40LG.3	3.91856e-05	-0.403321	0	0.157	1	B
RFTN1.2	3.96446e-05	0.605375	0.419	0.235	1	B
CD38.2	3.96938e-05	0.470071	0.194	0.076	1	B
SLC1A4.1	3.9707e-05	0.115826	0.065	0.011	1	B
TCEA3.2	3.97886e-05	-0.439152	0.022	0.187	1	B
APRT.2	4.18481e-05	-0.425365	0.677	0.774	1	B
FHIT.2	4.19194e-05	-0.505924	0.043	0.226	1	B
IGHV4-34	4.26096e-05	1.47832	0.022	0.001	1	B
IGLV3-25	4.26096e-05	0.984593	0.022	0.001	1	B
IGHV3-11	4.26096e-05	0.850682	0.022	0.001	1	B
IGHV6-1	4.26096e-05	0.711795	0.022	0.001	1	B
IGLC7	4.26096e-05	0.115139	0.022	0.001	1	B
PZP	4.26096e-05	0.0882084	0.022	0.001	1	B
LINC02202	4.26096e-05	0.0835592	0.022	0.001	1	B
AC008840.1	4.26096e-05	0.0733658	0.022	0.001	1	B
SGCE	4.26096e-05	0.0618609	0.022	0.001	1	B
CD80	4.26096e-05	0.0486357	0.022	0.001	1	B
BEND4	4.26096e-05	0.0479508	0.022	0.001	1	B
KLK1	4.26096e-05	0.0459483	0.022	0.001	1	B
INKA2	4.26096e-05	0.0374186	0.022	0.001	1	B
MYL6B	4.26318e-05	0.225646	0.108	0.029	1	B
AC233755.1	4.32352e-05	0.559213	0.022	0.001	1	B
SAPCD1	4.32352e-05	0.0968051	0.022	0.001	1	B
EGR3	4.32352e-05	0.0924233	0.022	0.001	1	B
CXXC5-AS1	4.32352e-05	0.088302	0.022	0.001	1	B
BMP8B	4.32352e-05	0.0477935	0.022	0.001	1	B
TEAD2	4.32352e-05	0.0439394	0.022	0.001	1	B
CTTNBP2NL	4.32352e-05	0.0404314	0.022	0.001	1	B
CNDP1	4.32352e-05	0.0403209	0.022	0.001	1	B
MSMP	4.32352e-05	0.0262783	0.022	0.001	1	B
ABL1.1	4.34126e-05	0.242565	0.075	0.015	1	B
LPIN2.2	4.3562e-05	-0.446072	0.032	0.208	1	B
AC073314.1	4.38695e-05	0.0540118	0.022	0.001	1	B
MYO1B	4.38695e-05	0.0521848	0.022	0.001	1	B
AL109914.1	4.38695e-05	0.0502536	0.022	0.001	1	B
CACNA1F	4.38695e-05	0.0494811	0.022	0.001	1	B
HES1	4.38695e-05	0.0483286	0.022	0.001	1	B
AC011773.4	4.38695e-05	0.048163	0.022	0.001	1	B
AC091551.1	4.38695e-05	0.0471657	0.022	0.001	1	B
CHRNA1	4.38695e-05	0.0471104	0.022	0.001	1	B
VAV3-AS1	4.38695e-05	0.0436933	0.022	0.001	1	B
AC020914.1	4.38695e-05	0.0279099	0.022	0.001	1	B
TLR7	4.38695e-05	0.0276991	0.022	0.001	1	B
LINC02413	4.38695e-05	0.0251413	0.022	0.001	1	B
PARM1	4.38695e-05	0.0234613	0.022	0.001	1	B
AC100793.2	4.38695e-05	0.0200871	0.022	0.001	1	B
AXL	4.38695e-05	0.012956	0.022	0.001	1	B
B4GALT2	4.38695e-05	0.00801792	0.022	0.001	1	B
ZNF433	4.40672e-05	0.148009	0.075	0.015	1	B
LRRK1	4.45606e-05	0.140577	0.054	0.008	1	B
LINC02273.2	4.58079e-05	-0.38821	0	0.154	1	B
MINOS1	4.76399e-05	-0.351865	0.312	0.521	1	B
RASSF1.2	4.82146e-05	0.351626	0.452	0.249	1	B
CYB5R4.1	4.84197e-05	0.311865	0.28	0.13	1	B
SELPLG.2	4.929e-05	-0.53412	0.172	0.407	1	B
AMFR.1	4.94828e-05	0.301165	0.161	0.056	1	B
PLEK.3	4.94832e-05	0.316844	0.398	0.196	1	B
ANKRD13A	5.17216e-05	0.369321	0.366	0.193	1	B
SEMA4D	5.18497e-05	-0.456615	0.118	0.339	1	B
GPRIN3.1	5.20971e-05	-0.462484	0.043	0.228	1	B
ZNF101.2	5.28983e-05	-0.367438	0.065	0.253	1	B
GCA.1	5.45704e-05	0.197173	0.161	0.056	1	B
THEM4.2	5.50569e-05	-0.512354	0.129	0.314	1	B
MMD	5.70022e-05	0.372969	0.194	0.076	1	B
CHD3.1	5.71871e-05	-0.496022	0.194	0.417	1	B
IPCEF1.2	5.72003e-05	-0.43729	0.043	0.223	1	B
SREBF2.1	5.97423e-05	0.302791	0.237	0.1	1	B
EIF3M.2	6.19336e-05	-0.467345	0.473	0.638	1	B
SOD1.2	6.2082e-05	-0.42388	0.548	0.735	1	B
ATP6V0E2.1	6.34167e-05	-0.435302	0.118	0.329	1	B
TNFSF13.1	6.43841e-05	0.138944	0.086	0.02	1	B
BTLA.1	6.65161e-05	0.199385	0.108	0.029	1	B
FLOT2.1	6.74694e-05	0.349068	0.57	0.378	1	B
ARID5B.2	6.76293e-05	0.480178	0.398	0.228	1	B
QSOX2	6.77538e-05	0.174711	0.075	0.016	1	B
ZNF821	6.77662e-05	0.23139	0.215	0.088	1	B
GIMAP2.2	6.90753e-05	-0.434122	0.075	0.258	1	B
GIMAP6.1	6.92777e-05	-0.365819	0	0.148	1	B
CASP8	7.3001e-05	-0.499808	0.14	0.348	1	B
HRAS	7.31342e-05	0.175765	0.075	0.016	1	B
SORBS3.2	7.63702e-05	-0.387183	0.043	0.212	1	B
RSRC2	7.64194e-05	0.400334	0.634	0.456	1	B
DPP4.2	7.67788e-05	-0.359624	0	0.146	1	B
KDM1B.1	7.70002e-05	0.149287	0.097	0.025	1	B
LRMP.1	7.71554e-05	0.393322	0.28	0.135	1	B
TNFSF8.3	7.76538e-05	-0.409176	0.011	0.166	1	B
SPINT1	7.839e-05	0.0836761	0.065	0.012	1	B
QRSL1	7.84171e-05	0.301107	0.151	0.053	1	B
UCK2.1	7.96695e-05	0.130679	0.075	0.016	1	B
CITED2.1	8.56388e-05	-0.611262	0.215	0.418	1	B
COX7C.2	8.56574e-05	-0.366272	0.86	0.921	1	B
CCDC66.2	8.83464e-05	-0.466654	0.054	0.216	1	B
TOP3B	8.84736e-05	0.210643	0.108	0.03	1	B
MFNG.1	8.97373e-05	-0.456628	0.258	0.462	1	B
RPL13.3	9.22732e-05	-0.206417	1	0.989	1	B
VSIR	9.2384e-05	-0.466858	0.355	0.569	1	B
NME2.1	9.47799e-05	0.381644	0.828	0.733	1	B
SH3BGRL.1	9.68433e-05	0.37257	0.699	0.551	1	B
KLF11.1	9.82815e-05	0.407078	0.172	0.065	1	B
NECAP2.2	0.000100216	-0.411828	0.194	0.394	1	B
SIAH1	0.000100994	0.247367	0.129	0.041	1	B
SORD	0.000102294	0.13068	0.086	0.021	1	B
DHRS3.1	0.000102567	-0.422406	0.022	0.178	1	B
TCTN1	0.000102702	0.202319	0.108	0.03	1	B
DENND3.2	0.000103887	0.29868	0.151	0.052	1	B
RPS6.3	0.000103971	-0.254519	0.989	0.979	1	B
PTPRK	0.000104287	0.10493	0.043	0.006	1	B
NFKBIA	0.000104484	0.48315	0.925	0.878	1	B
WDR77	0.000104796	0.2333	0.226	0.097	1	B
LINC01572	0.000105049	0.0703049	0.043	0.006	1	B
CXorf21	0.000106031	0.11223	0.054	0.009	1	B
SMCHD1	0.000106594	0.265241	0.785	0.637	1	B
PSD3	0.000107365	0.086111	0.043	0.006	1	B
SIK1.2	0.000107548	0.165042	0.086	0.021	1	B
CLIC1.2	0.00010783	0.41748	0.71	0.539	1	B
DHTKD1.1	0.000107907	0.131201	0.108	0.03	1	B
AC119428.2	0.00010973	0.068796	0.043	0.006	1	B
BRD2.2	0.000109911	0.412598	0.538	0.359	1	B
TNFSF9.1	0.000110605	0.102726	0.054	0.009	1	B
MGLL.1	0.000111334	0.0447733	0.043	0.006	1	B
BCL2L2.1	0.000111946	0.0817489	0.054	0.009	1	B
YPEL5.1	0.000114325	0.470342	0.645	0.476	1	B
OSBPL10	0.000114985	0.124067	0.118	0.035	1	B
AKIRIN2.1	0.000115812	0.416234	0.441	0.286	1	B
ATP5MD.1	0.000117506	-0.439376	0.473	0.667	1	B
RPL36A.2	0.000121738	-0.358165	0.892	0.92	1	B
TRAC.2	0.000123178	-0.451246	0.032	0.189	1	B
MCUB.2	0.000126418	-0.462943	0.495	0.657	1	B
ZNF667-AS1.1	0.000129264	0.150306	0.065	0.013	1	B
GALNT2.1	0.000129614	0.285749	0.194	0.08	1	B
SPTLC2.1	0.000133658	0.275778	0.204	0.085	1	B
C12orf42.1	0.000136365	0.229879	0.108	0.031	1	B
KIF2A.3	0.000138924	-0.482611	0.301	0.509	1	B
NAP1L4.1	0.000144235	-0.513387	0.183	0.374	1	B
HLA-DQB2.1	0.00014904	0.0991293	0.065	0.013	1	B
GOLGA7.1	0.000150085	-0.386679	0.204	0.423	1	B
EIF3H.2	0.000150598	-0.411211	0.72	0.832	1	B
MGME1.1	0.000150648	0.289065	0.108	0.031	1	B
RUNDC1	0.000150846	0.272811	0.097	0.026	1	B
DGKD.2	0.000151011	0.365883	0.312	0.161	1	B
CENPN.1	0.000154215	0.0815499	0.075	0.017	1	B
RPS29.3	0.000157633	-0.210389	1	0.979	1	B
IGLV3-21	0.000158091	1.10702	0.032	0.003	1	B
SOWAHD.1	0.000158091	0.0976247	0.032	0.003	1	B
TXLNB	0.000159503	0.118846	0.032	0.003	1	B
SETDB1	0.000160702	0.278789	0.237	0.109	1	B
ARMH1.2	0.000160901	-0.508219	0.097	0.274	1	B
SEMA7A	0.000160927	0.145317	0.032	0.003	1	B
PPP1R9B.1	0.000161545	0.313262	0.183	0.074	1	B
DGCR6L	0.000161576	-0.463036	0.161	0.349	1	B
GPR160	0.000164774	0.162287	0.097	0.026	1	B
IL4R.1	0.000165108	0.740674	0.312	0.177	1	B
KCNIP2	0.000165271	0.0586406	0.032	0.003	1	B
ZFY	0.00016644	0.241767	0.194	0.08	1	B
P2RY2	0.000166744	0.0749075	0.032	0.003	1	B
OR2AK2	0.000168229	0.0896789	0.032	0.003	1	B
RPL8.2	0.000168524	0.259471	0.978	0.979	1	B
NEK6.1	0.000168901	0.167003	0.118	0.037	1	B
PRDX6.2	0.000172407	-0.443141	0.398	0.619	1	B
MT-ND5.2	0.000172968	0.371325	1	0.957	1	B
AC124242.1	0.000175841	0.0267103	0.032	0.003	1	B
CYCS.2	0.000176402	0.403293	0.473	0.304	1	B
TRAF3IP3.1	0.000177259	-0.46674	0.559	0.709	1	B
ST3GAL1.2	0.00017821	-0.36238	0.129	0.332	1	B
TMUB2	0.000180931	0.339356	0.28	0.139	1	B
SCPEP1.1	0.0001823	0.284124	0.247	0.115	1	B
MAP4K5	0.000188911	0.276256	0.301	0.156	1	B
USP28.2	0.000191589	0.350211	0.161	0.06	1	B
TELO2	0.000193095	0.232532	0.172	0.068	1	B
ID2.2	0.000193539	-0.365715	0.151	0.368	1	B
B4GALT1.2	0.000194673	0.544646	0.366	0.217	1	B
TSHZ2.3	0.000195485	-0.437218	0.043	0.204	1	B
PIM1.3	0.000199863	-0.518882	0.172	0.365	1	B
GINM1	0.000201684	0.321718	0.323	0.173	1	B
ABCG1	0.00020352	0.248381	0.237	0.111	1	B
SNRPD2.2	0.000207166	-0.382185	0.774	0.851	1	B
TSC22D3	0.000209183	0.492369	0.946	0.936	1	B
ICOS.2	0.000211888	-0.333478	0	0.13	1	B
TACC3.2	0.000211903	-0.362176	0.043	0.202	1	B
CDC42SE2.1	0.000212273	-0.476248	0.409	0.587	1	B
STMN3.2	0.000214576	-0.446495	0.108	0.287	1	B
RPL3.3	0.00021699	-0.231931	0.968	0.985	1	B
TCEA1.1	0.000223277	0.462453	0.688	0.581	1	B
ARID5A.1	0.000225248	-0.451175	0.204	0.383	1	B
ARL6IP5.1	0.000226714	-0.350867	0.484	0.724	1	B
IMPA2.1	0.000230025	0.0931014	0.075	0.018	1	B
HECTD1.2	0.000231793	0.328828	0.473	0.305	1	B
ENTPD1.1	0.000232015	0.0971589	0.075	0.018	1	B
NDUFA4	0.000234125	-0.334726	0.796	0.87	1	B
APLP2.3	0.000234839	0.329523	0.355	0.195	1	B
KNL1.1	0.000235238	0.0787034	0.054	0.01	1	B
CSF2RB.1	0.000236558	0.0589084	0.054	0.01	1	B
RIPOR1.1	0.000237975	0.235958	0.129	0.045	1	B
IGLV5-45	0.000239247	1.25904	0.011	0	1	B
IGHV2-5	0.000239247	0.901017	0.011	0	1	B
IGKV3-15	0.000239247	0.866154	0.011	0	1	B
IGLV4-3	0.000239247	0.596573	0.011	0	1	B
IGKV1D-8	0.000239247	0.491287	0.011	0	1	B
IGKV2-28	0.000239247	0.421245	0.011	0	1	B
IGLV2-5	0.000239247	0.334051	0.011	0	1	B
IGHV3-64	0.000239247	0.207051	0.011	0	1	B
IGHV7-81	0.000239247	0.184541	0.011	0	1	B
AP003550.1	0.000239247	0.11331	0.011	0	1	B
AC025539.1	0.000239247	0.0891948	0.011	0	1	B
AC068620.2	0.000239247	0.0891948	0.011	0	1	B
SLC25A2	0.000239247	0.0891948	0.011	0	1	B
INE2	0.000239247	0.0891948	0.011	0	1	B
AL132657.1	0.000239247	0.0891948	0.011	0	1	B
CMTM2	0.000239247	0.0891948	0.011	0	1	B
ABCA6	0.000239247	0.0891948	0.011	0	1	B
AC011611.4	0.000239247	0.0815497	0.011	0	1	B
FBN1	0.000239247	0.0815497	0.011	0	1	B
TRNP1	0.000239247	0.0723779	0.011	0	1	B
COL9A3	0.000239247	0.0719971	0.011	0	1	B
AC068896.1	0.000239247	0.0680286	0.011	0	1	B
AC007731.5	0.000239247	0.0634636	0.011	0	1	B
IGLJ2	0.000239247	0.0630508	0.011	0	1	B
AC087632.1	0.000239247	0.0623413	0.011	0	1	B
AC002480.2	0.000239247	0.0612337	0.011	0	1	B
AC005759.1	0.000239247	0.061089	0.011	0	1	B
LINC01342	0.000239247	0.0580049	0.011	0	1	B
SLC38A11	0.000239247	0.0557131	0.011	0	1	B
ZBTB12	0.000239247	0.0546146	0.011	0	1	B
TTLL8	0.000239247	0.0546146	0.011	0	1	B
IGLV1-41	0.000239247	0.0538747	0.011	0	1	B
TMEM56	0.000239247	0.0533558	0.011	0	1	B
AC025259.3	0.000239247	0.0477176	0.011	0	1	B
AC092376.2	0.000239247	0.0458488	0.011	0	1	B
NTNG1	0.000239247	0.0458353	0.011	0	1	B
AC010894.2	0.000239247	0.0458353	0.011	0	1	B
ARHGAP6	0.000239247	0.0457744	0.011	0	1	B
IGHV1-3	0.000239247	0.0434595	0.011	0	1	B
CRYM	0.000239247	0.0431693	0.011	0	1	B
AC008549.2	0.000239247	0.0421717	0.011	0	1	B
AP006623.1	0.000239247	0.0421717	0.011	0	1	B
SCN8A	0.000239247	0.0421717	0.011	0	1	B
AL109797.1	0.000239247	0.0405299	0.011	0	1	B
UPK2	0.000239247	0.0394777	0.011	0	1	B
AC104389.4	0.000239247	0.0391786	0.011	0	1	B
ZNF521	0.000239247	0.0384503	0.011	0	1	B
AC027682.3	0.000239247	0.0383552	0.011	0	1	B
STMN2	0.000239247	0.0382644	0.011	0	1	B
FAM53B-AS1	0.000239247	0.0379517	0.011	0	1	B
KRTAP5-9	0.000239247	0.0379146	0.011	0	1	B
SPESP1	0.000239247	0.0366948	0.011	0	1	B
POU3F1	0.000239247	0.0361223	0.011	0	1	B
IGLC5	0.000239247	0.0361223	0.011	0	1	B
GPM6A	0.000239247	0.0359673	0.011	0	1	B
LINC01685	0.000239247	0.0352521	0.011	0	1	B
AL606534.1	0.000239247	0.0352521	0.011	0	1	B
C12orf74	0.000239247	0.034534	0.011	0	1	B
AC008443.6	0.000239247	0.0330866	0.011	0	1	B
COLCA1	0.000239247	0.0330866	0.011	0	1	B
AC008750.7	0.000239247	0.0328554	0.011	0	1	B
AP003354.2	0.000239247	0.032703	0.011	0	1	B
OLFML1	0.000239247	0.0321672	0.011	0	1	B
AC111006.1	0.000239247	0.0319092	0.011	0	1	B
GUCA1B	0.000239247	0.0319092	0.011	0	1	B
PMFBP1	0.000239247	0.0319092	0.011	0	1	B
AC078802.1	0.000239247	0.0318698	0.011	0	1	B
AC104984.1	0.000239247	0.0318698	0.011	0	1	B
AC005523.1	0.000239247	0.0318698	0.011	0	1	B
AC024581.1	0.000239247	0.0309417	0.011	0	1	B
LY86-AS1	0.000239247	0.0309417	0.011	0	1	B
OR5AN1	0.000239247	0.0309417	0.011	0	1	B
AC092802.2	0.000239247	0.0307943	0.011	0	1	B
AC002480.4	0.000239247	0.0307943	0.011	0	1	B
BEND3	0.000239247	0.0306483	0.011	0	1	B
AC021678.2	0.000239247	0.0306483	0.011	0	1	B
PSPN	0.000239247	0.0306483	0.011	0	1	B
RFPL3S	0.000239247	0.0306483	0.011	0	1	B
IGKV2-26	0.000239247	0.0297034	0.011	0	1	B
SLC9A2	0.000239247	0.0297034	0.011	0	1	B
MST1R	0.000239247	0.0297034	0.011	0	1	B
ATP6V1G2-DDX39B	0.000239247	0.0297034	0.011	0	1	B
TRERNA1	0.000239247	0.0297034	0.011	0	1	B
AC107926.1	0.000239247	0.0295958	0.011	0	1	B
THRB	0.000239247	0.0292939	0.011	0	1	B
NLRP11	0.000239247	0.0292939	0.011	0	1	B
IGKV2-40	0.000239247	0.0289874	0.011	0	1	B
AC010809.2	0.000239247	0.028735	0.011	0	1	B
AC119403.1	0.000239247	0.028735	0.011	0	1	B
FP700111.1	0.000239247	0.0286078	0.011	0	1	B
AC097504.2	0.000239247	0.0286078	0.011	0	1	B
AL358781.2	0.000239247	0.0286078	0.011	0	1	B
ANO5	0.000239247	0.0286078	0.011	0	1	B
AC005840.2	0.000239247	0.0286078	0.011	0	1	B
RNASE7	0.000239247	0.0286078	0.011	0	1	B
ODF3L1	0.000239247	0.0286078	0.011	0	1	B
PIGR	0.000239247	0.0281255	0.011	0	1	B
BTNL9	0.000239247	0.0281255	0.011	0	1	B
AC104024.1	0.000239247	0.0280238	0.011	0	1	B
LHB	0.000239247	0.0280238	0.011	0	1	B
AF127936.1	0.000239247	0.0280238	0.011	0	1	B
LINC01675	0.000239247	0.027938	0.011	0	1	B
ALG1L2	0.000239247	0.027938	0.011	0	1	B
IGHE	0.000239247	0.027938	0.011	0	1	B
CHMP4C	0.000239247	0.0273711	0.011	0	1	B
AP001056.2	0.000239247	0.0273711	0.011	0	1	B
RBPMS	0.000239247	0.0272797	0.011	0	1	B
AC009119.2	0.000239247	0.0272797	0.011	0	1	B
SGCA	0.000239247	0.0272797	0.011	0	1	B
EYA2	0.000239247	0.0272797	0.011	0	1	B
CAMK2B	0.000239247	0.0272557	0.011	0	1	B
AC007326.4	0.000239247	0.0272557	0.011	0	1	B
SLC45A3	0.000239247	0.0271888	0.011	0	1	B
DENND5B-AS1	0.000239247	0.0271888	0.011	0	1	B
AC091138.1	0.000239247	0.0271888	0.011	0	1	B
IGKV3D-11	0.000239247	0.0271365	0.011	0	1	B
TRPV4	0.000239247	0.026962	0.011	0	1	B
LRRC36	0.000239247	0.026962	0.011	0	1	B
CD300LD	0.000239247	0.026962	0.011	0	1	B
AF124730.1	0.000239247	0.026962	0.011	0	1	B
AL157402.1	0.000239247	0.0261485	0.011	0	1	B
AL136988.1	0.000239247	0.0261485	0.011	0	1	B
UPB1	0.000239247	0.0261485	0.011	0	1	B
MSX2	0.000239247	0.0259908	0.011	0	1	B
PRKD1	0.000239247	0.0257877	0.011	0	1	B
AC005220.1	0.000239247	0.0257877	0.011	0	1	B
FNDC11	0.000239247	0.0257877	0.011	0	1	B
TEX45	0.000239247	0.0257877	0.011	0	1	B
LINC01545	0.000239247	0.0249499	0.011	0	1	B
CCDC183-AS1	0.000239247	0.0249499	0.011	0	1	B
AC024257.5	0.000239247	0.0249499	0.011	0	1	B
SYN3	0.000239247	0.0249499	0.011	0	1	B
C12orf77	0.000239247	0.0244004	0.011	0	1	B
SLC12A3	0.000239247	0.0244004	0.011	0	1	B
TMPRSS5	0.000239247	0.0241836	0.011	0	1	B
LINC01694	0.000239247	0.0241836	0.011	0	1	B
CLCN4	0.000239247	0.0240561	0.011	0	1	B
FP236383.1	0.000239247	0.0236562	0.011	0	1	B
LINC02170	0.000239247	0.0233993	0.011	0	1	B
PCDHB11	0.000239247	0.0230687	0.011	0	1	B
TESC-AS1	0.000239247	0.0230687	0.011	0	1	B
C1orf167	0.000239247	0.0224543	0.011	0	1	B
PCDHGA11	0.000239247	0.0221687	0.011	0	1	B
PRSS16	0.000239247	0.0221687	0.011	0	1	B
AK8	0.000239247	0.0221687	0.011	0	1	B
IGKV2-29	0.000239247	0.0218934	0.011	0	1	B
ADPRHL1	0.000239247	0.0218934	0.011	0	1	B
TAT	0.000239247	0.0218687	0.011	0	1	B
CHIT1	0.000239247	0.0212632	0.011	0	1	B
ZNF670	0.000239247	0.0212632	0.011	0	1	B
AC019197.1	0.000239247	0.021084	0.011	0	1	B
CCDC73	0.000239247	0.021084	0.011	0	1	B
GPRC5D	0.000239247	0.0206866	0.011	0	1	B
MATN1	0.000239247	0.0203697	0.011	0	1	B
AC106882.1	0.000239247	0.0203697	0.011	0	1	B
IGHJ6	0.000239247	0.0203697	0.011	0	1	B
SLC2A5	0.000239247	0.0203217	0.011	0	1	B
LINC02245	0.000239247	0.0203217	0.011	0	1	B
SAG	0.000239247	0.0203217	0.011	0	1	B
AC005740.4	0.000239247	0.0203217	0.011	0	1	B
LINC01013	0.000239247	0.0203217	0.011	0	1	B
AC027601.4	0.000239247	0.0203217	0.011	0	1	B
IGHV2-70	0.000239247	0.0194759	0.011	0	1	B
DNASE1L3	0.000239247	0.0181476	0.011	0	1	B
GALNTL6	0.000239247	0.0180957	0.011	0	1	B
CYB5R2	0.000239247	0.0180957	0.011	0	1	B
SOX5	0.000239247	0.0180957	0.011	0	1	B
AC246787.2	0.000239247	0.0180957	0.011	0	1	B
AC006058.3	0.000239247	0.0177968	0.011	0	1	B
MYL2	0.000239247	0.0177968	0.011	0	1	B
AC015727.1	0.000239247	0.0177968	0.011	0	1	B
L34079.3	0.000239247	0.0177968	0.011	0	1	B
ESPL1	0.000239247	0.0173703	0.011	0	1	B
ZFHX2	0.000239247	0.0173703	0.011	0	1	B
AL162411.1	0.000239247	0.0173148	0.011	0	1	B
SYBU	0.000239247	0.016665	0.011	0	1	B
TLCD1	0.000239247	0.016665	0.011	0	1	B
WNT3	0.000239247	0.016665	0.011	0	1	B
ZBED8	0.000239247	0.0162512	0.011	0	1	B
IGF1	0.000239247	0.013824	0.011	0	1	B
PKHD1L1	0.000239247	0.0115662	0.011	0	1	B
IGHV3-64D	0.000239247	0.0115662	0.011	0	1	B
CAV1	0.000239247	0.0103804	0.011	0	1	B
SCN2A	0.000239247	0.00977083	0.011	0	1	B
SLC22A7	0.000239247	0.00977083	0.011	0	1	B
AC092171.4	0.000239247	0.00977083	0.011	0	1	B
TRPV5	0.000239247	0.00977083	0.011	0	1	B
OR1L8	0.000239247	0.00977083	0.011	0	1	B
NRIP2	0.000239247	0.00977083	0.011	0	1	B
AC004542.1	0.000239247	0.00977083	0.011	0	1	B
PRRT3-AS1	0.000239247	0.00910234	0.011	0	1	B
AP001189.5	0.000239247	0.00910234	0.011	0	1	B
LINC01754	0.000239247	0.00910234	0.011	0	1	B
APOC2	0.000239247	0.00910234	0.011	0	1	B
RPS4Y2	0.000239247	0.00910234	0.011	0	1	B
FAM72B	0.000239247	0.00874717	0.011	0	1	B
NCKAP5	0.000239247	0.00874717	0.011	0	1	B
TIGD3	0.000239247	0.00874717	0.011	0	1	B
PRR19	0.000239247	0.00874717	0.011	0	1	B
SSC5D	0.000239247	0.00874717	0.011	0	1	B
SLC8A1-AS1	0.000239247	0.00773449	0.011	0	1	B
MSRB3	0.000239247	0.00773449	0.011	0	1	B
LHFPL6	0.000239247	0.00773449	0.011	0	1	B
AC015712.2	0.000239247	0.00773449	0.011	0	1	B
AC091153.3	0.000239247	0.00773449	0.011	0	1	B
SIGLEC15	0.000239247	0.00773449	0.011	0	1	B
BHLHE23	0.000239247	0.00773449	0.011	0	1	B
AL022328.3	0.000239247	0.00773449	0.011	0	1	B
KCNK1	0.000239247	0.00692856	0.011	0	1	B
SDC1	0.000239247	0.00579471	0.011	0	1	B
FZD7	0.000239247	0.00579471	0.011	0	1	B
UBE2QL1	0.000239247	0.00579471	0.011	0	1	B
AC019117.1	0.000239247	0.00579471	0.011	0	1	B
AF131216.3	0.000239247	0.00579471	0.011	0	1	B
LINC01507	0.000239247	0.00579471	0.011	0	1	B
RAPGEF3	0.000239247	0.00579471	0.011	0	1	B
CHAC1	0.000239247	0.00579471	0.011	0	1	B
CRNDE	0.000239247	0.00579471	0.011	0	1	B
EPOP	0.000239247	0.00579471	0.011	0	1	B
PLEKHH3	0.000239247	0.00579471	0.011	0	1	B
AL031666.1	0.000239247	0.00579471	0.011	0	1	B
SLC25A41	0.000239247	0.00579471	0.011	0	1	B
KANK2	0.000239247	0.00579471	0.011	0	1	B
ZYG11A	0.000239247	0.00346844	0.011	0	1	B
KCNN3	0.000239247	0.00346844	0.011	0	1	B
AL590666.2	0.000239247	0.00346844	0.011	0	1	B
C1orf53	0.000239247	0.00346844	0.011	0	1	B
MIXL1	0.000239247	0.00346844	0.011	0	1	B
ASAP2	0.000239247	0.00346844	0.011	0	1	B
AC016745.2	0.000239247	0.00346844	0.011	0	1	B
SCN9A	0.000239247	0.00346844	0.011	0	1	B
AC092162.2	0.000239247	0.00346844	0.011	0	1	B
AC035140.1	0.000239247	0.00346844	0.011	0	1	B
FOXP4-AS1	0.000239247	0.00346844	0.011	0	1	B
MACC1	0.000239247	0.00346844	0.011	0	1	B
DMRTC1B	0.000239247	0.00346844	0.011	0	1	B
FBXO16	0.000239247	0.00346844	0.011	0	1	B
GLDC	0.000239247	0.00346844	0.011	0	1	B
SHB	0.000239247	0.00346844	0.011	0	1	B
AL512598.1	0.000239247	0.00346844	0.011	0	1	B
DNAJC12	0.000239247	0.00346844	0.011	0	1	B
HPD	0.000239247	0.00346844	0.011	0	1	B
TMEM253	0.000239247	0.00346844	0.011	0	1	B
IGHV3-13	0.000239247	0.00346844	0.011	0	1	B
CCL22	0.000239247	0.00346844	0.011	0	1	B
AC097641.2	0.000239247	0.00346844	0.011	0	1	B
AC087289.5	0.000239247	0.00346844	0.011	0	1	B
C22orf23	0.000239247	0.00346844	0.011	0	1	B
CD68.3	0.000250125	0.164011	0.14	0.048	1	B
NFKBIE	0.000250831	0.205589	0.129	0.045	1	B
ARHGEF2	0.000254632	0.241777	0.29	0.149	1	B
LINS1.2	0.000255517	-0.314511	0.022	0.168	1	B
BICD2.1	0.000258137	0.126619	0.14	0.049	1	B
PTPRCAP.2	0.000259324	0.332782	0.892	0.872	1	B
ITM2C.2	0.000261902	0.46184	0.247	0.126	1	B
CD44.2	0.000262773	-0.414717	0.634	0.765	1	B
CD96.2	0.000270699	-0.4099	0.183	0.391	1	B
SIPA1L1	0.000270987	0.293091	0.172	0.071	1	B
SNRPB.2	0.000271181	0.469349	0.688	0.581	1	B
TMA7.1	0.000271876	-0.263504	0.914	0.936	1	B
PXN.2	0.000276742	-0.349746	0.151	0.349	1	B
GAS6-AS1	0.000276863	0.0800637	0.043	0.006	1	B
PRDX2.1	0.000279229	-0.442812	0.376	0.56	1	B
PSMC5	0.000280398	-0.332245	0.258	0.478	1	B
HOMER3.1	0.000280528	0.0624194	0.043	0.006	1	B
TTC28.1	0.000282378	0.0849235	0.043	0.006	1	B
MALSU1.1	0.000282389	-0.361231	0.043	0.196	1	B
RPL4.2	0.000285591	-0.287608	0.978	0.961	1	B
AC245014.3.1	0.000286827	0.260756	0.215	0.095	1	B
GRN.2	0.000297669	0.396916	0.323	0.177	1	B
CCND3.1	0.000298082	-0.330642	0.613	0.798	1	B
NPIPB11	0.000299546	0.0482229	0.043	0.006	1	B
TXK.2	0.000299808	-0.316514	0.118	0.317	1	B
GSAP.2	0.000299824	0.167009	0.215	0.091	1	B
SLC2A4RG.2	0.000301253	-0.39577	0.032	0.179	1	B
SUSD3.2	0.000302512	-0.354584	0.032	0.178	1	B
EIF3E.2	0.000304624	-0.421364	0.828	0.82	1	B
SLFN12L.1	0.000305365	-0.408309	0.043	0.196	1	B
GAB2.1	0.000308738	0.137739	0.075	0.018	1	B
CCNG2	0.000310313	0.249338	0.129	0.045	1	B
FAM13B.1	0.000313954	0.3306	0.323	0.173	1	B
SYNE2.2	0.00032026	-0.371555	0.226	0.449	1	B
SH3BP5-AS1	0.000323171	0.132583	0.075	0.018	1	B
TRPT1.1	0.000325452	0.274901	0.258	0.129	1	B
LILRB1.1	0.000326512	0.173924	0.097	0.028	1	B
SPATA13	0.000329727	-0.397315	0.054	0.211	1	B
SRSF10	0.000333047	0.32039	0.817	0.74	1	B
EGR1.1	0.000336839	0.316544	0.075	0.018	1	B
PEA15.1	0.000339909	0.243725	0.172	0.07	1	B
TMEM204.2	0.000342169	-0.334497	0.032	0.181	1	B
AC008014.1	0.000343873	0.130595	0.075	0.018	1	B
CSK 0.20	0.000350488	0.353271	0.441	0.28	1	B
TRUB2	0.000354946	0.254907	0.161	0.064	1	B
ZCCHC10.1	0.000356826	0.206989	0.247	0.117	1	B
ADARB1	0.000362461	0.173387	0.097	0.029	1	B
TP53INP1	0.000365235	0.269843	0.183	0.077	1	B
DUSP5	0.000368149	0.171694	0.118	0.039	1	B
PLEKHF2.1	0.000368893	0.428416	0.344	0.211	1	B
AL162258.2	0.000370421	0.0881612	0.086	0.023	1	B
CD8B.3	0.000371559	-1.05992	0.011	0.14	1	B
SUDS3	0.000377091	0.325111	0.204	0.092	1	B
GCC2.2	0.000384267	-0.508223	0.269	0.461	1	B
ZDHHC21	0.000394034	0.219902	0.14	0.052	1	B
H3F3B.3	0.000397001	0.269746	1	0.991	1	B
PARP15.2	0.000407483	0.256169	0.269	0.131	1	B
FAM126A	0.000411092	0.273328	0.129	0.045	1	B
RPL37.2	0.000413694	-0.165419	1	0.981	1	B
ZNF485	0.000413794	0.120013	0.054	0.01	1	B
BTG1	0.000414123	0.488128	0.978	0.982	1	B
PTGES3.2	0.00041828	-0.421891	0.527	0.687	1	B
OCIAD2.2	0.000418505	-0.465182	0.344	0.521	1	B
UBASH3A.2	0.000425542	-0.294696	0	0.119	1	B
NDUFB9.2	0.000426797	-0.429631	0.581	0.717	1	B
TMSB10.1	0.000427936	-0.198016	1	0.984	1	B
ACSF2	0.000432364	0.0915094	0.065	0.014	1	B
OS9.2	0.00043861	0.279993	0.527	0.347	1	B
MORN2	0.000440282	0.0941605	0.065	0.014	1	B
RPL11.2	0.000445395	-0.170064	1	0.986	1	B
UBE2E1.1	0.000451536	0.323406	0.344	0.196	1	B
GFOD1.2	0.00045384	0.179853	0.097	0.029	1	B
USP11.2	0.000458781	0.331247	0.29	0.156	1	B
ADSL.2	0.000460866	-0.426322	0.108	0.262	1	B
KDM4B.1	0.000465838	0.241749	0.151	0.059	1	B
TMIGD2.1	0.000468299	-0.199217	0.075	0.251	1	B
MICAL3	0.000471493	0.163664	0.108	0.034	1	B
CDC37L1.1	0.00047419	-0.399331	0.043	0.189	1	B
ZNF251	0.000483149	0.113708	0.086	0.024	1	B
ZEB2.3	0.000487135	0.413501	0.344	0.183	1	B
PRKD2.2	0.000488129	0.346312	0.269	0.14	1	B
GIMAP5.2	0.000493464	-0.293876	0	0.117	1	B
EIF4G2.1	0.000503875	0.447126	0.763	0.655	1	B
GBP2	0.000505802	-0.415367	0.108	0.279	1	B
PTPN2.2	0.00051058	0.360901	0.473	0.296	1	B
TBC1D5	0.000516489	0.462891	0.344	0.209	1	B
ENOSF1.2	0.000517443	-0.33627	0.022	0.156	1	B
NOG.2	0.000518381	-0.302875	0	0.116	1	B
ADD3.1	0.000520567	-0.43509	0.548	0.687	1	B
RCCD1	0.000527118	0.113262	0.075	0.019	1	B
VEGFB	0.000529205	0.119477	0.075	0.019	1	B
ZYX.1	0.000532156	-0.235535	0.323	0.555	1	B
AC087500.1	0.000533402	0.113805	0.075	0.019	1	B
ATP5MG.2	0.000546527	-0.30525	0.828	0.911	1	B
CD99.3	0.00055484	-0.346862	0.71	0.828	1	B
RBBP6.2	0.000566165	0.405389	0.538	0.371	1	B
ADD1.2	0.000570857	0.252054	0.43	0.259	1	B
AUTS2.2	0.00057405	0.213665	0.151	0.058	1	B
AC103591.3.1	0.000577184	0.255191	0.204	0.091	1	B
IL6R.2	0.000580057	-0.3746	0.043	0.179	1	B
CTSW.3	0.000590287	-0.215695	0.226	0.459	1	B
HDX	0.000590846	0.0985563	0.032	0.004	1	B
AC006213.2	0.000590846	0.0822982	0.032	0.004	1	B
ZFHX3.1	0.000591706	0.128832	0.097	0.029	1	B
MYH9.1	0.000593379	-0.474559	0.581	0.745	1	B
ATXN7.1.1	0.000593711	-0.325157	0.032	0.17	1	B
HAAO	0.000595384	0.0646425	0.032	0.004	1	B
SMAP2.1	0.000598251	0.334164	0.473	0.312	1	B
RPS16.3	0.000607483	-0.207912	0.989	0.975	1	B
MRPL57	0.000613233	-0.38927	0.204	0.385	1	B
SNHG9.1	0.000615616	0.367744	0.57	0.399	1	B
CMTM3.1	0.000616321	-0.383549	0.108	0.276	1	B
TET1	0.000618564	0.107489	0.032	0.004	1	B
BTN2A2	0.000621093	0.140124	0.097	0.029	1	B
TFEC.1	0.00062496	0.120217	0.043	0.007	1	B
DGKZ.2	0.000643046	-0.416873	0.097	0.26	1	B
COMMD3	0.000643065	0.289887	0.204	0.095	1	B
IGHV3-21	0.000643452	0.691903	0.022	0.002	1	B
AL357055.3	0.000643452	0.0944714	0.022	0.002	1	B
ANGPTL6	0.000643452	0.080634	0.022	0.002	1	B
LINC01422	0.000643452	0.0777327	0.022	0.002	1	B
CPED1	0.000643452	0.068701	0.022	0.002	1	B
DMD	0.000643452	0.0665238	0.022	0.002	1	B
DNMBP-AS1	0.000643452	0.0605846	0.022	0.002	1	B
APOC1	0.000643452	0.0154781	0.022	0.002	1	B
FAM208A	0.000649744	0.261595	0.409	0.249	1	B
PASK.3	0.000652214	-0.410981	0.043	0.182	1	B
CEBPG.2	0.000653023	0.308418	0.215	0.101	1	B
DDX21.1	0.00065585	0.490814	0.538	0.395	1	B
CDKN1A.1	0.000655991	0.158383	0.129	0.046	1	B
MMP14	0.000657416	0.0341854	0.022	0.002	1	B
SNX33	0.000657416	0.0241171	0.022	0.002	1	B
NPHP1	0.000657416	0.0234971	0.022	0.002	1	B
ZNF598.1	0.000661984	0.150011	0.086	0.025	1	B
WDR83OS.2	0.000666683	0.298418	0.688	0.524	1	B
AC114763.1	0.000671662	0.0208126	0.022	0.002	1	B
CSNK1G3.1	0.000684848	0.314014	0.258	0.136	1	B
SLC43A2.1	0.000694487	0.111455	0.108	0.035	1	B
TMEM268	0.000711734	0.112713	0.075	0.02	1	B
CD8A.3	0.000715417	-0.747878	0.032	0.163	1	B
UBXN6.1	0.000718916	0.178964	0.151	0.06	1	B
ADTRP.3	0.000730808	-0.306776	0	0.111	1	B
PPM1K.1	0.000733192	0.330103	0.323	0.184	1	B
SLC40A1.3	0.000740187	-0.340497	0.011	0.127	1	B
SIGIRR.1	0.000747946	-0.305788	0.398	0.601	1	B
NIPA2.2	0.00075356	0.224979	0.237	0.115	1	B
SDCBP2-AS1	0.000755929	0.178586	0.086	0.025	1	B
JMJD1C	0.000756543	0.448207	0.462	0.322	1	B
CACFD1	0.000757226	0.117027	0.054	0.011	1	B
ARHGEF1.1	0.000758861	-0.409154	0.591	0.75	1	B
LINC01588	0.000776165	0.101183	0.086	0.025	1	B
ZFAND6.1	0.00080242	0.332479	0.28	0.154	1	B
NR4A1.1	0.000817227	0.493887	0.065	0.016	1	B
CAMK2D	0.000824002	0.35891	0.301	0.173	1	B
MAML2.2	0.00082702	-0.35526	0.14	0.312	1	B
ACADM	0.000830494	0.198472	0.183	0.08	1	B
RGL4.1	0.000831894	-0.305745	0.022	0.147	1	B
SHOC2.1	0.000839493	0.284476	0.387	0.238	1	B
PPA1.2	0.000841018	-0.405257	0.258	0.44	1	B
PLCG1.3	0.000843869	-0.352124	0.043	0.178	1	B
VARS	0.000844122	0.173086	0.129	0.049	1	B
SLC39A8.1	0.000846082	-0.278876	0	0.108	1	B
CORO1B.3	0.000851692	-0.463036	0.237	0.407	1	B
SRGN.2	0.000857141	-0.269097	0.344	0.623	1	B
IQSEC1	0.000863686	0.404213	0.237	0.126	1	B
ANP32B.2	0.00086448	-0.365327	0.71	0.811	1	B
RHOH.2	0.000864504	0.448699	0.613	0.523	1	B
GEMIN7.1	0.000865559	0.207171	0.151	0.061	1	B
GMIP.1	0.000865978	0.360652	0.312	0.18	1	B
RPL31.2	0.000883635	-0.246863	0.935	0.954	1	B
RPLP2.3	0.000887204	-0.187902	0.978	0.978	1	B
MFF.2	0.000902649	0.419672	0.452	0.302	1	B
ATP2A3.1	0.000907332	0.32513	0.409	0.264	1	B
SLC7A7.3	0.000911325	0.147494	0.108	0.036	1	B
AC008555.5.1	0.000911779	-0.336195	0.065	0.211	1	B
RUFY3	0.000923886	0.148556	0.097	0.031	1	B
LGALS9.2	0.000929296	0.372835	0.29	0.165	1	B
BEX3.3	0.000932646	-0.257741	0	0.107	1	B
MED30	0.000938827	0.346381	0.473	0.325	1	B
ARPP19.1	0.000944895	0.408001	0.323	0.185	1	B
RABEP2	0.000944996	0.204356	0.14	0.056	1	B
GRAP2.2	0.000947552	-0.327097	0.054	0.196	1	B
CYB561D2.3	0.000969822	0.301507	0.269	0.146	1	B
THOC3.2	0.000983876	-0.445869	0.086	0.232	1	B
ARHGAP25.2	0.000988374	0.26104	0.323	0.188	1	B
RRM2B	0.000992157	0.326436	0.108	0.037	1	B
VPS37B.2	0.00099608	0.372814	0.387	0.238	1	B
SLC25A6.2	0.00099962	0.341216	0.925	0.899	1	B
AC009133.3	0.00101122	0.127119	0.097	0.031	1	B
SLC25A43.1	0.00101793	0.107598	0.065	0.016	1	B
JAK3.2	0.00103147	-0.404937	0.118	0.273	1	B
APPL1	0.00103351	0.418039	0.398	0.259	1	B
RBL2.1	0.0010347	-0.461145	0.495	0.625	1	B
OTULINL.2	0.00103717	-0.223364	0.054	0.198	1	B
IFNAR1.1	0.0010422	0.325768	0.387	0.247	1	B
SH2D1A.3	0.00104319	-0.38505	0.032	0.161	1	B
VRK2	0.00105433	0.213028	0.215	0.105	1	B
PRR7.2	0.00106743	0.256462	0.172	0.076	1	B
EEA1.1	0.00106962	-0.421856	0.043	0.169	1	B
RPS27L	0.00108372	-0.333539	0.258	0.458	1	B
AC004889.1.1	0.00109439	0.207214	0.108	0.038	1	B
LINC00402.2	0.00111054	-0.298352	0.011	0.123	1	B
MTPN.2	0.0011217	0.3805	0.581	0.445	1	B
SQSTM1.2	0.00113482	0.382015	0.634	0.518	1	B
SGMS1-AS1.2	0.00114124	0.257512	0.075	0.021	1	B
PLEKHB1.2	0.00114652	-0.303919	0.022	0.141	1	B
ERP29.2	0.0011495	0.319743	0.817	0.733	1	B
APBA2	0.00115506	-0.34735	0.065	0.213	1	B
IKZF1.3	0.00115586	-0.420841	0.516	0.646	1	B
SPOPL	0.00116916	0.143779	0.086	0.026	1	B
SSBP4.1	0.00117754	0.425853	0.301	0.18	1	B
OAS1	0.00118064	0.121318	0.086	0.026	1	B
C11orf24	0.0011958	0.138739	0.118	0.043	1	B
MCL1.1	0.00121321	-0.429953	0.376	0.554	1	B
AIDA	0.0012154	0.28797	0.247	0.13	1	B
TP53I11.1	0.00122129	0.143078	0.054	0.012	1	B
GABPB1	0.00122155	0.207192	0.161	0.07	1	B
ZNF669	0.00122433	0.235036	0.161	0.071	1	B
SKAP1.1	0.00122651	-0.331611	0.333	0.551	1	B
TBCC	0.00123934	-0.397252	0.172	0.333	1	B
ANXA4.3	0.00125305	0.180314	0.183	0.082	1	B
ZNF341	0.00126712	0.0926443	0.054	0.012	1	B
IER2.2	0.00127194	0.505537	0.817	0.667	1	B
JAZF1.3	0.00129219	0.404531	0.237	0.126	1	B
KLHDC2	0.00129262	-0.312216	0.204	0.368	1	B
MT-ND2.3	0.0012938	0.269665	0.978	0.955	1	B
ATP2B1-AS1.1	0.00129444	0.378556	0.301	0.173	1	B
ALDH2.2	0.00130451	0.215858	0.118	0.043	1	B
KAT2A	0.00130655	0.199759	0.161	0.068	1	B
CA13	0.00131939	0.124556	0.043	0.008	1	B
CD9.1	0.00132751	0.149982	0.065	0.017	1	B
SAT1.2	0.00134079	0.371853	0.624	0.495	1	B
LIMS1.2	0.00135124	-0.413883	0.097	0.235	1	B
SIK1B.1	0.00138916	0.160714	0.065	0.017	1	B
MAP3K1.3	0.00139048	0.326216	0.333	0.204	1	B
NPAT.3	0.00142209	-0.403395	0.065	0.198	1	B
HIP1.2	0.00143779	0.0665531	0.086	0.026	1	B
MBTD1	0.00143857	0.210265	0.14	0.058	1	B
SAV1	0.00144775	0.135364	0.065	0.017	1	B
SNHG12.2	0.00145558	-0.366698	0.075	0.215	1	B
BLCAP	0.00148378	0.365763	0.29	0.171	1	B
DHX29.1	0.00149732	0.274716	0.29	0.165	1	B
EVI2B.1	0.00151518	0.366131	0.602	0.461	1	B
DNAJC13	0.00152856	0.109931	0.129	0.05	1	B
RBMS1	0.00154205	-0.36946	0.215	0.397	1	B
FAM200B.2	0.00154664	-0.337371	0.097	0.252	1	B
ITPKB.2	0.00156921	-0.274217	0.043	0.173	1	B
USF1	0.00158368	0.212016	0.215	0.107	1	B
FBLN7.3	0.00158856	-0.219621	0	0.098	1	B
DBNDD1	0.00160806	0.0905153	0.032	0.005	1	B
CHURC1.2	0.00161174	-0.378672	0.409	0.553	1	B
NUP88.1	0.00161623	0.155966	0.161	0.071	1	B
AC026801.2	0.00161887	0.140057	0.032	0.005	1	B
MDS2.2	0.00162291	-0.32977	0.032	0.152	1	B
NAGS.1	0.00164069	0.0976294	0.032	0.005	1	B
SPNS3.1	0.00164359	-0.262009	0.011	0.115	1	B
CAPN7	0.00164879	-0.34957	0.108	0.259	1	B
FBXL6.1	0.00166528	0.0616174	0.075	0.021	1	B
ABLIM1.2	0.00168889	-0.401623	0.409	0.562	1	B
AL121972.1	0.00169644	0.0605506	0.032	0.005	1	B
CYP51A1.2	0.00173865	0.207078	0.194	0.092	1	B
STX5.1	0.00174438	0.234269	0.204	0.1	1	B
AC027097.1	0.00175255	0.213756	0.129	0.053	1	B
XRCC5	0.00175567	-0.368449	0.376	0.543	1	B
TSPO	0.00176378	-0.267083	0.452	0.632	1	B
ZBTB25.2	0.00176531	-0.394762	0.108	0.251	1	B
UHRF2	0.00178567	0.331675	0.247	0.136	1	B
FBXO32.1	0.00179939	-0.382481	0.075	0.207	1	B
TRAF1.2	0.0018004	-0.27367	0.011	0.116	1	B
G3BP1.1	0.00181226	-0.402603	0.172	0.33	1	B
HAGHL.1	0.00182036	0.144712	0.129	0.051	1	B
NRM	0.00182462	0.129728	0.129	0.051	1	B
TIAM1.2	0.00183524	-0.276508	0	0.095	1	B
RFLNB	0.00183524	-0.230216	0	0.095	1	B
RPL39.2	0.00184658	-0.18632	0.989	0.982	1	B
ASTE1	0.00185496	-0.340557	0.032	0.145	1	B
CFAP36.2	0.00187028	-0.173464	0.065	0.193	1	B
CYB5A	0.00190981	0.27932	0.183	0.088	1	B
POLR2E.2	0.00192518	0.282554	0.484	0.345	1	B
ZNF672	0.00194389	0.21084	0.097	0.034	1	B
AC243960.1.2	0.00197622	-0.398422	0.247	0.413	1	B
LMBRD1	0.00199676	0.241687	0.462	0.321	1	B
CNPY3.1	0.00199682	0.436467	0.527	0.391	1	B
ATP5IF1.1	0.00200076	-0.308033	0.527	0.692	1	B
GNPAT	0.00200629	0.164223	0.29	0.159	1	B
WDR19	0.00201741	0.0928529	0.054	0.013	1	B
SH3KBP1.2	0.00203429	-0.434325	0.29	0.445	1	B
SLC2A1	0.0020432	0.247033	0.183	0.087	1	B
HSBP1L1.2	0.00206897	-0.259571	0.022	0.134	1	B
VAMP5	0.00210582	-0.368538	0.151	0.295	1	B
RPL17.3	0.00210787	-0.198379	0.968	0.975	1	B
CDK19.1	0.00212568	0.243478	0.108	0.041	1	B
TMCC1	0.00213389	0.204847	0.118	0.046	1	B
SGSH	0.00213574	-0.302042	0.022	0.13	1	B
ATP6V1G1	0.00213712	-0.243011	0.839	0.881	1	B
HLA-B.2	0.00216425	-0.173921	1	0.999	1	B
AC006449.6	0.00217092	0.056664	0.054	0.013	1	B
ACP5.1	0.00218924	0.316203	0.161	0.074	1	B
FANCL	0.00219696	0.138993	0.043	0.009	1	B
IRF7	0.00219854	0.14696	0.215	0.107	1	B
MAPKAPK5-AS1	0.00220965	-0.325602	0.215	0.386	1	B
FOXN3.1	0.00221439	-0.303562	0.258	0.432	1	B
GZMK.3	0.00222351	-0.970746	0	0.092	1	B
PNPLA8	0.00222449	0.335644	0.237	0.128	1	B
PARP12	0.00223389	0.30221	0.204	0.105	1	B
CYP2U1	0.00224756	0.151778	0.118	0.046	1	B
INPP5D.2	0.00226288	0.301997	0.387	0.248	1	B
TMEM62.2	0.00226302	0.168112	0.161	0.072	1	B
RNF149	0.00232022	-0.35245	0.215	0.379	1	B
SLC1A5	0.00235732	0.0605602	0.065	0.018	1	B
SORL1.1	0.00236167	-0.142094	0.269	0.479	1	B
NBPF19.1	0.00238064	-0.38391	0.172	0.326	1	B
SLC8A1.1	0.00238204	0.0590827	0.043	0.009	1	B
PRKCA.2	0.00239843	-0.298018	0.011	0.111	1	B
EIF2AK4.1	0.00241433	0.206099	0.226	0.118	1	B
LRRC8C.2	0.00242984	-0.333152	0.032	0.144	1	B
TBCE	0.00243049	0.0840838	0.043	0.009	1	B
RPS27.3	0.00243064	-0.152649	0.989	0.995	1	B
PIK3R5.2	0.00243325	-0.221755	0.118	0.267	1	B
UBE2B	0.0024487	-0.386148	0.452	0.593	1	B
SFSWAP	0.00245665	-0.354299	0.129	0.284	1	B
TOR3A.1	0.0024719	0.197298	0.194	0.095	1	B
PLAGL1.1	0.00253277	0.114573	0.075	0.023	1	B
CDKN1B.2	0.0025361	-0.350292	0.398	0.584	1	B
ADK.1	0.00254163	0.361374	0.312	0.2	1	B
ZBTB16.2	0.00256055	0.374023	0.194	0.096	1	B
ACSM3	0.00260809	0.14961	0.075	0.023	1	B
EIF1B	0.00267572	0.506616	0.667	0.535	1	B
SMIM26	0.00268756	-0.327475	0.323	0.492	1	B
C20orf204.2	0.00269227	-0.241547	0	0.089	1	B
ALDH16A1.1	0.00271441	0.160688	0.194	0.095	1	B
CHCHD10.1	0.002717	0.486674	0.495	0.392	1	B
SQLE	0.00272096	0.0928179	0.118	0.046	1	B
SLC25A4.2	0.00272666	0.128883	0.097	0.034	1	B
FANCG	0.00273156	0.200941	0.065	0.018	1	B
MZT2A.2	0.00273446	-0.40387	0.323	0.474	1	B
HIST1H2AI.2	0.00275102	0.139343	0.086	0.029	1	B
PLK3.2	0.00275436	-0.30258	0.054	0.169	1	B
ZNF16	0.00278113	0.143537	0.065	0.018	1	B
ZCCHC7	0.00278567	0.442459	0.398	0.268	1	B
RBKS	0.00279396	0.110871	0.097	0.034	1	B
NGLY1.1	0.00279564	0.292383	0.29	0.173	1	B
THOC7	0.00283446	-0.388355	0.215	0.364	1	B
RAB11FIP1.2	0.00285029	0.22614	0.215	0.112	1	B
NAA16.1	0.0028635	-0.351144	0.075	0.199	1	B
SELL.2	0.00286693	-0.419461	0.548	0.665	1	B
VHL	0.00287557	0.258231	0.376	0.241	1	B
CACYBP.1	0.00288743	-0.337351	0.215	0.372	1	B
NFKBIB.2	0.00289232	0.226494	0.301	0.174	1	B
ST6GAL1	0.00289968	0.199042	0.183	0.091	1	B
BMP2K	0.00295344	0.106717	0.054	0.014	1	B
BACH1	0.00296526	0.290438	0.269	0.156	1	B
HLA-F.2	0.00296857	-0.40577	0.667	0.772	1	B
APH1A.1	0.00296885	0.271068	0.645	0.516	1	B
AFTPH	0.00297316	0.240591	0.269	0.154	1	B
RALGPS1	0.00299843	0.144464	0.065	0.018	1	B
SMPD1	0.00302704	-0.255611	0.086	0.223	1	B
CBX5.2	0.00305216	-0.274846	0.043	0.161	1	B
UBB.2	0.00305612	0.356784	0.871	0.842	1	B
GRAMD1A.3	0.00309429	-0.338147	0.118	0.255	1	B
SERPINB1	0.00312517	-0.376458	0.323	0.488	1	B
NABP2.1	0.00313254	0.198348	0.194	0.096	1	B
EIF1AY.1	0.00313939	0.438889	0.312	0.195	1	B
PRDM15	0.00316302	0.118837	0.065	0.018	1	B
RGS19.2	0.00321674	0.247596	0.398	0.251	1	B
SEC14L1.1	0.00325107	0.329034	0.258	0.142	1	B
CNPPD1.3	0.00328093	0.232535	0.398	0.255	1	B
MRPL54.1	0.00330117	0.308842	0.57	0.436	1	B
POLR1C	0.00332712	0.204753	0.183	0.091	1	B
DCAF5	0.00332747	-0.335819	0.086	0.219	1	B
IGKV1-17	0.0033435	3.97165	0.022	0.002	1	B
TNXB	0.0033435	0.100377	0.022	0.002	1	B
KIF18A	0.0033435	0.0878115	0.022	0.002	1	B
PIK3R6	0.0033435	0.0519073	0.022	0.002	1	B
ATM.1	0.00334588	-0.416389	0.387	0.545	1	B
BCAT2	0.00337701	0.0789389	0.108	0.041	1	B
P2RY8	0.00337863	-0.370431	0.323	0.503	1	B
C5	0.00340038	0.0848867	0.022	0.002	1	B
FAM239B	0.00340038	0.046991	0.022	0.002	1	B
DGKG	0.00340038	0.0467462	0.022	0.002	1	B
AKAP6	0.00340038	0.0457501	0.022	0.002	1	B
MYO5C	0.00340038	0.035088	0.022	0.002	1	B
CCDC189	0.00340038	0.0121121	0.022	0.002	1	B
GTF2I.1	0.00340979	0.1634	0.312	0.185	1	B
PCSK5	0.00341682	-0.22577	0	0.085	1	B
CORO1C.1	0.00341933	0.0395555	0.065	0.018	1	B
TM4SF19	0.00342915	0.0978051	0.022	0.002	1	B
AL035587.1	0.00342915	0.0695999	0.022	0.002	1	B
LRRN1	0.00342915	0.052474	0.022	0.002	1	B
ZNF415	0.00342915	0.039035	0.022	0.002	1	B
DGAT2	0.00342915	0.0227177	0.022	0.002	1	B
DNAJC19.1	0.00344123	-0.345109	0.172	0.309	1	B
ASAH1.3	0.00345182	0.269617	0.441	0.307	1	B
ASMT	0.00345815	0.0400392	0.022	0.002	1	B
EIF2AK3	0.00345864	0.251709	0.129	0.056	1	B
TRIM44.1	0.00347234	0.303287	0.29	0.173	1	B
TESC.1	0.00348131	0.188724	0.118	0.048	1	B
AC022973.3	0.00348736	0.0489648	0.022	0.002	1	B
AC012640.2	0.00348736	0.020354	0.022	0.002	1	B
IRF5.1	0.00349431	0.092378	0.097	0.035	1	B
GFER	0.00350102	0.311632	0.215	0.119	1	B
CCND2	0.00350681	-0.345299	0.086	0.212	1	B
NIPSNAP3B	0.0035168	0.0219425	0.022	0.002	1	B
JSRP1	0.0035168	0.0141647	0.022	0.002	1	B
TICAM2	0.0035168	0.0132327	0.022	0.002	1	B
SPINDOC.2	0.0035168	0.00723805	0.022	0.002	1	B
MUC12	0.0035168	0.00717939	0.022	0.002	1	B
NPDC1.3	0.00358326	-0.268627	0	0.084	1	B
TRBV5-1.2	0.00358326	-1.38388	0	0.084	1	B
INPP5F	0.00358761	0.135731	0.097	0.036	1	B
HHAT	0.00361246	0.0869295	0.032	0.006	1	B
MMP17	0.00361246	0.0754035	0.032	0.006	1	B
VPS28	0.0036265	-0.335342	0.409	0.569	1	B
TMC8.1	0.00362651	-0.383772	0.398	0.551	1	B
LARP4B	0.00363534	0.160489	0.118	0.049	1	B
PKD2L2	0.00364018	0.168363	0.065	0.019	1	B
PRKD3.2	0.0036734	0.210608	0.194	0.099	1	B
ANKRD36.1	0.00369149	-0.333752	0.054	0.171	1	B
BCAT1	0.00369921	0.0563388	0.032	0.006	1	B
EIF2A.2	0.00370262	-0.348452	0.28	0.427	1	B
STAT1.2	0.00370649	-0.459076	0.14	0.267	1	B
NDUFS8	0.00372068	-0.331875	0.237	0.387	1	B
LGALS3BP.2	0.00376413	-0.24009	0.011	0.102	1	B
PUSL1	0.00379534	0.171961	0.086	0.03	1	B
MED15	0.00381029	-0.206863	0.183	0.336	1	B
NUDT13	0.0038103	0.051598	0.032	0.006	1	B
POLK	0.00383608	0.150142	0.183	0.089	1	B
SERTAD3.2	0.00384124	0.272795	0.172	0.083	1	B
AL391069.2	0.00385558	0.0412323	0.032	0.006	1	B
AC132192.2	0.00385558	0.0399238	0.032	0.006	1	B
BAG3.2	0.00386133	-0.242636	0.022	0.12	1	B
PRAG1.1	0.00386727	0.116595	0.075	0.024	1	B
TP53I3.1	0.0038784	0.0282433	0.032	0.006	1	B
UBL7	0.00388662	0.263471	0.28	0.172	1	B
CD81.1	0.00389745	0.14724	0.151	0.068	1	B
RPL19.2	0.00390473	-0.162198	0.989	0.984	1	B
ACTG1.2	0.00391859	-0.172296	0.86	0.949	1	B
LINC01891.2	0.00394048	-0.226678	0	0.083	1	B
AC013264.1.2	0.00394048	-0.196626	0	0.083	1	B
ASPSCR1	0.00395251	0.179002	0.194	0.099	1	B
LIX1L	0.00395504	-0.320018	0.075	0.193	1	B
DIP2A.2	0.00395945	-0.415972	0.086	0.211	1	B
ZNF766.2	0.00396685	-0.303078	0.054	0.164	1	B
MSRA	0.00400974	0.140028	0.258	0.14	1	B
CNOT4.1	0.00402549	0.251352	0.323	0.199	1	B
CCDC18	0.0040315	0.235674	0.151	0.071	1	B
TTC37	0.00403282	0.191155	0.204	0.109	1	B
SFI1.3	0.00404102	-0.344321	0.097	0.227	1	B
AKTIP.2	0.00404108	-0.256742	0.032	0.134	1	B
ACAP2.3	0.00405211	0.308683	0.591	0.461	1	B
OST4	0.00405898	-0.274265	0.677	0.796	1	B
RAP1A	0.00406595	-0.351107	0.376	0.541	1	B
AIP	0.00410502	-0.377559	0.366	0.496	1	B
BRAF	0.00416758	0.1726	0.258	0.146	1	B
ABAT.1	0.00418475	0.060654	0.043	0.01	1	B
HELB.1	0.00418503	-0.313713	0.054	0.166	1	B
LPIN1	0.00418587	-0.327933	0.043	0.146	1	B
PCGF6	0.00420346	0.0445999	0.075	0.024	1	B
AGPAT2.1	0.00422083	0.065764	0.129	0.054	1	B
IRAK2.1	0.00426175	0.0966363	0.065	0.019	1	B
FPGS	0.00428578	-0.310066	0.075	0.197	1	B
BLVRA	0.00431072	-0.281572	0.032	0.131	1	B
C6orf226	0.0043177	-0.282844	0.097	0.222	1	B
WNT7A.2	0.00433278	-0.207133	0	0.081	1	B
SEC62.1	0.00440639	0.30792	0.785	0.66	1	B
TOR1A.1	0.00442513	0.243065	0.108	0.043	1	B
CYB5R3.2	0.00448236	0.296496	0.398	0.281	1	B
RASGRP1	0.00448787	-0.251067	0.054	0.17	1	B
MIR155HG	0.00449955	0.0758543	0.065	0.019	1	B
NR2C1.1	0.00450177	-0.279029	0.032	0.134	1	B
POLR1E.2	0.00450254	-0.236602	0.022	0.119	1	B
CARD8-AS1.1	0.00452679	0.100142	0.108	0.042	1	B
KCNA3.2	0.00454922	-0.338206	0.151	0.289	1	B
CRBN	0.00464407	-0.398022	0.28	0.425	1	B
HMBS	0.00464588	0.100438	0.108	0.042	1	B
LPAR5.2	0.00466994	0.0751275	0.065	0.019	1	B
MINDY2	0.00468341	-0.252851	0.022	0.117	1	B
SASH3.2	0.00469587	0.265933	0.473	0.319	1	B
WIPF1.2	0.0047268	-0.290438	0.452	0.614	1	B
CAST.3	0.00473108	0.307822	0.72	0.587	1	B
WDPCP	0.00480086	0.165048	0.086	0.031	1	B
AP3M2.2	0.00483394	-0.428107	0.065	0.175	1	B
USP10.2	0.00483455	-0.389848	0.118	0.243	1	B
RAB24.2	0.00484243	0.291272	0.376	0.252	1	B
TBC1D4.2	0.00490042	-0.225644	0.011	0.099	1	B
ATF7IP	0.00494599	0.274464	0.419	0.299	1	B
SYAP1.2	0.00501367	0.27683	0.301	0.184	1	B
TRIM13.1	0.00501432	0.232657	0.204	0.11	1	B
AIFM1	0.00501925	0.0870467	0.14	0.062	1	B
CDC14A.2	0.00503112	-0.36006	0.075	0.188	1	B
PCK2	0.00503889	0.123771	0.097	0.037	1	B
TRIM14	0.00507588	-0.274493	0.043	0.146	1	B
SNRPN.1	0.00511367	-0.301206	0.333	0.491	1	B
CYFIP2.1	0.00514061	-0.41522	0.398	0.545	1	B
WIPF2.1	0.00519773	0.13623	0.14	0.064	1	B
C14orf119.1	0.00520203	0.104841	0.097	0.037	1	B
HSF2	0.00521847	-0.215816	0.011	0.098	1	B
LAMTOR1.2	0.00521941	0.269447	0.613	0.497	1	B
WDR11.2	0.00522837	0.237558	0.161	0.079	1	B
CSNK1E	0.00524003	0.207704	0.108	0.045	1	B
SLC9A3R1.2	0.00525761	-0.142477	0.355	0.541	1	B
AIF1.2	0.00529227	-0.406044	0.118	0.245	1	B
DYM	0.00533303	0.177021	0.333	0.208	1	B
FUOM	0.00535337	0.12647	0.183	0.091	1	B
MED13L	0.0053919	0.208709	0.226	0.123	1	B
PTPRN2	0.00540402	0.119161	0.086	0.031	1	B
SYVN1	0.00541991	0.110201	0.151	0.069	1	B
PEX2.1	0.00545011	0.212398	0.247	0.143	1	B
TCAF2C	0.00545605	0.0949561	0.075	0.025	1	B
CNBP.2	0.00547085	-0.238615	0.817	0.875	1	B
PAFAH1B1.1	0.00547881	-0.335422	0.151	0.286	1	B
TRAV8-2.2	0.00549021	-0.353769	0	0.077	1	B
RAP1B.2	0.00550664	-0.169393	0.538	0.695	1	B
TNIK	0.00553606	-0.317413	0.065	0.176	1	B
STAG3	0.00554656	0.242888	0.054	0.015	1	B
DHRS7.2	0.0055728	-0.115003	0.323	0.491	1	B
SAP18.1	0.00558034	-0.245777	0.656	0.8	1	B
TAOK2	0.00564992	0.146762	0.097	0.037	1	B
SYNGR1.2	0.00566925	0.159889	0.14	0.063	1	B
DBNL.1	0.00568531	0.315707	0.473	0.357	1	B
OPTN.1	0.00569324	-0.403042	0.28	0.407	1	B
DNMT1	0.0057083	-0.312203	0.161	0.303	1	B
TSTD2.2	0.00571093	0.198468	0.14	0.065	1	B
CHD1L	0.00571131	0.190955	0.194	0.101	1	B
IRF2BPL.2	0.00571408	0.169573	0.14	0.064	1	B
TMCO6.1	0.00575597	-0.208565	0	0.076	1	B
TNRC6C.1	0.00576388	-0.236971	0.032	0.133	1	B
AC009403.1	0.00583511	0.0750252	0.065	0.02	1	B
TRABD	0.00584314	-0.322135	0.28	0.43	1	B
PRPF8.2	0.00585489	0.244413	0.527	0.396	1	B
PTGDS.2	0.00585812	0.43332	0.129	0.057	1	B
INPP4A.1	0.00587939	-0.288175	0.032	0.13	1	B
ITPR2	0.00589732	0.145938	0.215	0.115	1	B
DNAJC15	0.00589749	0.23525	0.419	0.296	1	B
C3orf38	0.00596288	0.300097	0.28	0.174	1	B
UBQLN2.1	0.00606572	-0.29233	0.129	0.261	1	B
PPP4R3A	0.00608847	0.370664	0.301	0.193	1	B
AK3.1	0.00609264	-0.264308	0.065	0.176	1	B
TPST1	0.00611419	0.118207	0.043	0.01	1	B
FBL.2	0.00611662	-0.27633	0.484	0.593	1	B
CLDND1.1	0.0061697	-0.385591	0.29	0.434	1	B
MAP7D1	0.00617236	-0.27889	0.129	0.252	1	B
DNAJC18	0.0062397	0.123482	0.054	0.015	1	B
PANX1	0.0062904	0.0692307	0.075	0.025	1	B
MIR22HG.1	0.00630654	0.21175	0.108	0.045	1	B
UTRN.2	0.00632073	0.213002	0.516	0.371	1	B
DMPK	0.0063575	0.108874	0.043	0.01	1	B
PNPLA2.2	0.00637004	0.287254	0.559	0.442	1	B
CD86.1	0.00637239	0.109225	0.075	0.026	1	B
WDR41.1	0.0063731	0.106033	0.097	0.037	1	B
APBB1.2	0.0063841	-0.221512	0.097	0.222	1	B
SMAGP	0.00641099	0.220564	0.129	0.06	1	B
APLF	0.00644052	0.0796861	0.043	0.01	1	B
DDIT4.2	0.00644921	0.0221874	0.323	0.498	1	B
PDCD2	0.00648054	-0.356284	0.237	0.368	1	B
ZNF517	0.00649641	0.0767682	0.043	0.01	1	B
UAP1L1.1	0.00652452	0.1147	0.043	0.01	1	B
LSP1.2	0.0065274	0.220387	0.914	0.9	1	B
TOM1	0.00652869	-0.289759	0.065	0.175	1	B
SLC35B2.1	0.00653	0.198131	0.161	0.081	1	B
MIR762HG	0.00658052	-0.275718	0.043	0.141	1	B
RBBP8	0.00659069	0.0643958	0.054	0.015	1	B
UBE2D1.1	0.00659644	0.224576	0.194	0.104	1	B
PHLPP2	0.00660949	0.064887	0.043	0.01	1	B
CWC15.2	0.00662392	0.233201	0.581	0.449	1	B
ANKRD55.3	0.00663195	-0.196678	0	0.074	1	B
CNPY4.1	0.00663195	-0.211518	0	0.074	1	B
ST6GALNAC4	0.0067132	0.166482	0.108	0.045	1	B
HAPLN3.2	0.00673992	-0.182554	0.011	0.095	1	B
NAA38.2	0.00674833	0.352367	0.398	0.293	1	B
GRAMD1C.2	0.00678244	0.068327	0.043	0.01	1	B
NOL9.1	0.00680561	-0.253196	0.054	0.165	1	B
PPT1.2	0.00682677	-0.288499	0.172	0.298	1	B
RHEB.1	0.00684328	0.194983	0.237	0.138	1	B
AL118516.1	0.00686668	-0.288187	0.129	0.258	1	B
AC010654.1	0.00689999	0.0253529	0.043	0.01	1	B
HSP90AB1.2	0.0069132	0.389813	0.828	0.863	1	B
DNAL4	0.00691805	0.121976	0.075	0.026	1	B
AC011603.2.1	0.0069342	0.0592154	0.054	0.015	1	B
CDCA4	0.0069523	-0.185601	0	0.073	1	B
FCHO2.2	0.00696335	0.153543	0.097	0.038	1	B
TERF2	0.00697683	0.140178	0.075	0.026	1	B
DYNC2LI1	0.00698456	0.0560683	0.054	0.015	1	B
ARSB.1	0.00698456	0.0513594	0.054	0.015	1	B
BIRC3.3	0.00700204	0.323347	0.43	0.318	1	B
NAA40.1	0.00701694	0.211261	0.118	0.053	1	B
KLRG1.2	0.00704244	-0.439637	0.086	0.203	1	B
MED25	0.00705664	0.111173	0.194	0.101	1	B
UFM1	0.00709515	0.201624	0.484	0.343	1	B
SCAF4.2	0.00709587	0.292217	0.355	0.248	1	B
PIK3CD	0.00710287	-0.291375	0.172	0.313	1	B
CGGBP1	0.00711676	0.257616	0.43	0.303	1	B
CMTM6.2	0.00714579	0.426473	0.452	0.34	1	B
PA2G4	0.0071796	-0.321831	0.387	0.548	1	B
GDI2	0.00719334	0.340236	0.548	0.464	1	B
RNASEH1-AS1	0.00719992	0.122948	0.086	0.033	1	B
CLEC4A.1	0.00723674	0.12609	0.075	0.026	1	B
LRRC25.1	0.00725709	0.113782	0.075	0.026	1	B
EOMES.2	0.00725727	0.243782	0.097	0.04	1	B
HIC2	0.00728251	0.100145	0.065	0.021	1	B
ASNSD1	0.00731609	-0.289865	0.108	0.227	1	B
TATDN3	0.00732785	0.231438	0.172	0.088	1	B
TONSL.2	0.00735862	0.145997	0.032	0.006	1	B
SP140L	0.00735994	0.251273	0.376	0.255	1	B
KCNN4.1	0.00737092	0.0908648	0.097	0.038	1	B
Z84485.1	0.00739763	0.052682	0.032	0.006	1	B
CYSLTR1.2	0.00745994	0.107259	0.183	0.094	1	B
WDSUB1	0.00747861	0.163116	0.118	0.053	1	B
KCNAB2.2	0.00749482	-0.385308	0.14	0.256	1	B
WAC-AS1	0.00751775	0.253692	0.28	0.179	1	B
AC009495.3.2	0.00755553	0.114697	0.032	0.006	1	B
ERP27	0.00755553	0.104934	0.032	0.006	1	B
PPP1R12C	0.00755557	0.170444	0.108	0.045	1	B
ASB2.1	0.00759548	0.0394758	0.032	0.006	1	B
SIN3B.1	0.00763281	0.278079	0.151	0.076	1	B
MT1E.2	0.00763968	-0.195836	0	0.072	1	B
RAB20	0.00765533	0.0690162	0.065	0.021	1	B
FBXO28	0.00766431	0.277635	0.204	0.115	1	B
C16orf86	0.00770311	0.0711551	0.065	0.021	1	B
SLC8B1.2	0.0077937	-0.258005	0.022	0.105	1	B
NUGGC.1	0.00779805	0.029845	0.032	0.006	1	B
PGGT1B	0.00784587	0.213715	0.204	0.114	1	B
GALNT3.2	0.00785491	0.130153	0.097	0.038	1	B
MIOS	0.00790188	0.209103	0.151	0.072	1	B
RRP1B	0.00793542	-0.275795	0.161	0.296	1	B
RPS7.2	0.00800793	-0.12381	0.989	0.982	1	B
NSG1.3	0.0080082	-0.201057	0	0.071	1	B
STK38	0.00802892	-0.433276	0.28	0.401	1	B
ZNF830.1	0.00803191	0.448522	0.215	0.124	1	B
DHX34	0.0080782	0.1274	0.054	0.016	1	B
ZNF439	0.00808451	0.215572	0.129	0.061	1	B
2022-03-09	0.00808781	0.180526	0.086	0.033	1	B
NAE1.1	0.00810719	-0.310005	0.161	0.288	1	B
ITGB1.1	0.00810939	-0.829304	0.258	0.366	1	B
CSTB	0.00817336	-0.322637	0.269	0.416	1	B
ARL4C.2	0.00817756	-0.369119	0.409	0.566	1	B
MAN2B1	0.0081873	0.368663	0.366	0.259	1	B
SHARPIN	0.00819277	-0.185683	0.129	0.254	1	B
MTREX	0.00825014	0.206018	0.269	0.164	1	B
USP45	0.00828715	0.145592	0.097	0.039	1	B
RPL9.2	0.0083743	-0.164832	0.989	0.971	1	B
LINC02446.3	0.00839433	-0.561263	0	0.07	1	B
NDUFA9	0.00842331	0.302701	0.312	0.203	1	B
BCKDK	0.00844764	0.172565	0.129	0.059	1	B
UPF3A	0.00845792	0.224177	0.452	0.312	1	B
ADPRM.2	0.00853911	-0.205078	0.043	0.142	1	B
UBE2S.1	0.00858476	0.159614	0.086	0.033	1	B
LY9.2	0.0085877	0.324557	0.376	0.261	1	B
LINC02361.2	0.00860057	-0.214592	0.011	0.088	1	B
LY6E-DT	0.00866042	0.0953411	0.054	0.016	1	B
GMCL1.1	0.00868013	-0.281442	0.065	0.169	1	B
SLC37A1	0.00869383	0.153778	0.108	0.046	1	B
RPAP3	0.00879201	0.148959	0.204	0.111	1	B
SLC9B2	0.00880496	0.0977964	0.118	0.053	1	B
RETREG1.2	0.00881649	-0.229078	0.022	0.107	1	B
RASSF2.1	0.00882226	0.165383	0.183	0.099	1	B
COLQ.2	0.00883042	0.160798	0.075	0.027	1	B
DCAF4	0.00892686	0.123557	0.14	0.067	1	B
TICAM1	0.00892891	0.179435	0.097	0.04	1	B
JAK2	0.00893518	0.209436	0.129	0.06	1	B
FAM91A1.1	0.00895748	0.204494	0.183	0.099	1	B
PTPN4.2	0.00896784	-0.292366	0.172	0.312	1	B
RPS18.3	0.00897502	-0.1621	0.978	0.985	1	B
REXO2.2	0.00899615	-0.305696	0.118	0.229	1	B
AC016831.7	0.00902208	0.410858	0.409	0.296	1	B
SNRNP25	0.00902993	0.175141	0.161	0.082	1	B
TAMM41.1	0.0090548	-0.2277	0.011	0.087	1	B
RPS15.3	0.00905866	-0.150935	0.989	0.986	1	B
SLA2.2	0.00909292	-0.187023	0.043	0.142	1	B
PITPNA-AS1.1	0.00911341	-0.276163	0.054	0.148	1	B
SLC50A1	0.00913489	0.187653	0.215	0.123	1	B
ATP6V1F.3	0.00913521	0.281849	0.527	0.406	1	B
ISG20.1	0.00914316	0.450152	0.591	0.523	1	B
TRAM2	0.00915289	0.132721	0.054	0.016	1	B
KIF20B	0.00918919	0.265955	0.161	0.085	1	B
N4BP2L2	0.00920539	-0.37839	0.409	0.543	1	B
IQGAP2.2	0.00921062	-0.321902	0.097	0.207	1	B
SNX9.2	0.00926682	0.407746	0.301	0.196	1	B
TENT5A.2	0.00928023	0.295391	0.194	0.107	1	B
ITGB2.2	0.0092838	-0.00095533	0.634	0.8	1	B
LINC01871.3	0.00928938	-0.237566	0.011	0.088	1	B
GM2A.1	0.00930395	0.0911734	0.086	0.033	1	B
BAIAP3	0.0093377	0.136382	0.043	0.011	1	B
PRKAR1B.2	0.00941677	-0.235943	0.022	0.103	1	B
ZFPL1.1	0.00943513	0.266506	0.204	0.114	1	B
TRIB1.1	0.00944076	0.098732	0.054	0.016	1	B
UCKL1	0.00946206	0.244876	0.258	0.158	1	B
UQCR11.2	0.00952215	-0.21819	0.742	0.82	1	B
MED22	0.00952569	0.0725685	0.075	0.027	1	B
HMGCS1	0.00953176	0.166343	0.129	0.062	1	B
LINC00623	0.00954549	-0.19607	0.065	0.177	1	B
PHKB	0.00956282	0.154747	0.183	0.098	1	B
CLEC16A	0.00958703	0.188392	0.118	0.053	1	B
LINC01259.2	0.00966706	-0.172803	0	0.068	1	B
TRG-AS1.1	0.00966706	-0.185504	0	0.068	1	B
TBC1D10A	0.00971555	-0.288997	0.097	0.204	1	B
METTL23.1	0.00981956	-0.315293	0.183	0.301	1	B
OSER1	0.00982904	0.332155	0.473	0.361	1	B
MOCS3	0.00984257	0.0806373	0.065	0.021	1	B
AC006369.1	0.00992212	-0.233905	0.022	0.105	1	B
CHD7	0.00998491	0.257255	0.269	0.166	1	B
LDHB.1	1.00318e-88	1.17069	0.947	0.69	3.36447e-84	CD4T
TYROBP.2	7.44227e-83	-2.66238	0.08	0.536	2.49599e-78	CD4T
PRF1.1	1.70162e-81	-2.82723	0.053	0.495	5.70689e-77	CD4T
NKG7.1	2.68391e-80	-3.68133	0.163	0.606	9.00131e-76	CD4T
CTSW.2	7.4067e-79	-2.21953	0.266	0.694	2.48406e-74	CD4T
LTB.1	1.30503e-78	1.23767	0.962	0.554	4.3768e-74	CD4T
CYBA.1	6.43791e-76	-1.3002	0.742	0.941	2.15915e-71	CD4T
CST7.1	9.60311e-76	-2.49765	0.125	0.557	3.22069e-71	CD4T
RPL30.1	9.64386e-76	0.627836	0.99	0.987	3.23436e-71	CD4T
CD3E.2	1.89954e-73	1.10653	0.961	0.439	6.37068e-69	CD4T
GZMA.1	2.033e-73	-2.34439	0.091	0.513	6.81826e-69	CD4T
FGFBP2.2	2.15211e-73	-2.62043	0.039	0.437	7.21775e-69	CD4T
KLRD1.1	1.26626e-72	-1.69432	0.038	0.434	4.24679e-68	CD4T
MAP3K8.2	4.43894e-72	-1.64638	0.078	0.495	1.48873e-67	CD4T
IL7R.2	1.88842e-71	1.18394	0.939	0.416	6.33339e-67	CD4T
GZMB.2	2.70944e-71	-2.54008	0.045	0.435	9.08692e-67	CD4T
CD8A.2	1.79348e-70	-1.55176	0.008	0.362	6.01496e-66	CD4T
RPS15A.2	9.74191e-70	0.571092	0.992	0.984	3.26724e-65	CD4T
RPL34.1	6.26435e-69	0.60649	0.986	0.991	2.10094e-64	CD4T
ZEB2.2	1.10117e-68	-1.39436	0.038	0.416	3.69311e-64	CD4T
KLRF1.2	1.14049e-67	-1.64072	0.018	0.373	3.82498e-63	CD4T
RPS13.1	1.1762e-67	0.68299	0.984	0.977	3.94474e-63	CD4T
RPL39.1	2.23871e-67	0.631681	0.981	0.986	7.50819e-63	CD4T
RPL11.1	4.21378e-67	0.602535	0.986	0.987	1.41322e-62	CD4T
SPON2.2	1.52008e-66	-2.23992	0.048	0.421	5.09806e-62	CD4T
MATK.1	2.05288e-66	-1.54238	0.058	0.439	6.88494e-62	CD4T
FCER1G.2	5.63657e-66	-1.70476	0.062	0.444	1.89039e-61	CD4T
RPS12.2	7.44401e-66	0.70413	0.997	0.991	2.49657e-61	CD4T
FCGR3A.2	8.03261e-66	-1.8992	0.033	0.396	2.69398e-61	CD4T
MAL.1	1.60215e-65	1.14217	0.698	0.206	5.37329e-61	CD4T
TCF7.2	2.40857e-65	1.07695	0.814	0.324	8.07787e-61	CD4T
RPL36.1	3.03069e-65	0.623923	0.966	0.973	1.01643e-60	CD4T
CCL5.2	7.47296e-65	-2.61474	0.138	0.538	2.50628e-60	CD4T
RPL5.1	6.7937e-64	0.668756	0.973	0.961	2.27847e-59	CD4T
RPL22.1	4.74121e-63	0.624878	0.968	0.968	1.59011e-58	CD4T
RPS14.2	7.57349e-63	0.570335	0.982	0.982	2.54e-58	CD4T
RPL32.2	2.04328e-62	0.638995	0.985	0.986	6.85276e-58	CD4T
LYN.2	2.00951e-61	-1.16805	0.04	0.392	6.7395e-57	CD4T
EFHD2.2	2.04267e-61	-1.36538	0.098	0.473	6.85069e-57	CD4T
RPL19.1	5.47037e-61	0.548241	0.982	0.987	1.83465e-56	CD4T
AOAH.1	7.04712e-61	-1.29779	0.059	0.421	2.36346e-56	CD4T
RPS3A.2	1.13581e-60	0.570828	0.989	0.982	3.80929e-56	CD4T
TPT1.1	5.66748e-60	0.531464	0.989	0.984	1.90076e-55	CD4T
RPL13.2	1.00466e-59	0.568303	0.989	0.991	3.36943e-55	CD4T
GNLY.2	1.41095e-59	-4.01413	0.144	0.507	4.73203e-55	CD4T
RPS25.2	1.88193e-59	0.597122	0.981	0.973	6.31162e-55	CD4T
RPL35A.2	2.20984e-59	0.546421	0.975	0.98	7.41136e-55	CD4T
IL2RB.1	2.36852e-58	-1.82401	0.101	0.459	7.94355e-54	CD4T
EEF1A1.2	5.22101e-58	0.500585	0.999	1	1.75102e-53	CD4T
CD3D.2	9.76359e-58	0.937877	0.866	0.364	3.27451e-53	CD4T
RPS27A.2	1.15001e-56	0.475942	0.986	0.993	3.85689e-52	CD4T
CLIC3.2	1.29219e-56	-1.78979	0.033	0.353	4.33373e-52	CD4T
RPS4X.2	1.43131e-56	0.540952	0.981	0.973	4.80032e-52	CD4T
LEF1.1	2.22297e-56	1.08747	0.691	0.242	7.45539e-52	CD4T
PLEK.2	4.89134e-56	-1.17438	0.066	0.414	1.64046e-51	CD4T
HOPX.1	1.20887e-55	-1.72416	0.09	0.439	4.05431e-51	CD4T
RPS8.1	8.54194e-55	0.594421	0.991	0.982	2.86479e-50	CD4T
S1PR5.1	2.8075e-54	-1.2404	0.018	0.317	9.41581e-50	CD4T
ZFP36.1	1.73031e-53	-1.22828	0.694	0.894	5.80312e-49	CD4T
RPL37.1	2.14349e-53	0.466778	0.981	0.984	7.18884e-49	CD4T
RPL14.2	5.90752e-53	0.490958	0.982	0.978	1.98126e-48	CD4T
RPS18.2	1.01986e-52	0.570223	0.991	0.975	3.4204e-48	CD4T
SH2D1B.2	1.29516e-52	-1.2105	0.011	0.292	4.3437e-48	CD4T
RPL38.1	1.85225e-52	0.556749	0.967	0.953	6.21207e-48	CD4T
RPS3.2	3.94048e-52	0.493142	0.989	0.982	1.32156e-47	CD4T
RPL10.2	4.74217e-52	0.462924	0.996	0.996	1.59043e-47	CD4T
CAMK4.2	2.39715e-51	0.93356	0.723	0.272	8.03957e-47	CD4T
RPS28.2	6.31668e-51	0.472851	0.981	0.982	2.11849e-46	CD4T
CD8B.2	7.797e-51	-1.8063	0.016	0.294	2.61496e-46	CD4T
RPS27.2	8.73615e-51	0.470474	0.996	0.993	2.92993e-46	CD4T
IGFBP7.2	1.44661e-50	-1.26865	0.016	0.294	4.85164e-46	CD4T
RPS6.2	1.79346e-50	0.529852	0.977	0.982	6.0149e-46	CD4T
FGR.2	2.70534e-50	-1.03909	0.035	0.335	9.07316e-46	CD4T
APMAP.1	4.24045e-50	-1.38571	0.168	0.511	1.42216e-45	CD4T
RPS21.2	8.9757e-50	0.486774	0.989	0.971	3.01027e-45	CD4T
[truncated: 10,539 more rows]

## Sheet: 2x
gene	p_val	avg_log2FC	pct.1	pct.2	p_val_adj	cluster
MS4A1.2	4.26225e-228	3.42632	0.812	0.015	1.42947e-223	B
BANK1.3	1.2013e-224	2.22822	0.703	0.005	4.02893e-220	B
IGHM.3	1.66911e-219	2.58059	0.663	0.003	5.59786e-215	B
FAM129C.3	9.83698e-211	1.74866	0.614	0.001	3.29913e-206	B
LINC00926.3	7.77982e-198	1.99331	0.653	0.007	2.6092e-193	B
CD79A.1	1.75767e-186	4.21255	0.822	0.033	5.89489e-182	B
FCER2.3	6.58417e-175	2.01892	0.495	0	2.2082e-170	B
JCHAIN.3	6.92618e-161	1.98386	0.485	0.002	2.3229e-156	B
HLA-DQA1.3	4.17933e-154	3.04094	0.812	0.047	1.40166e-149	B
RUBCNL.2	2.21761e-148	1.42028	0.485	0.004	7.43742e-144	B
IGHD.3	1.15821e-146	1.75199	0.436	0.001	3.88439e-142	B
FCRLA.2	1.5235e-146	1.16834	0.416	0	5.10952e-142	B
IGKC.3	2.05505e-140	1.56206	0.446	0.003	6.89221e-136	B
CD19.3	8.36584e-140	1.29008	0.426	0.002	2.80573e-135	B
VPREB3.1	6.82276e-129	1.29825	0.396	0.002	2.28822e-124	B
PAX5.1	8.80572e-129	1.03907	0.386	0.001	2.95326e-124	B
BLK.2	2.20759e-127	1.17475	0.426	0.004	7.40381e-123	B
COBLL1.2	2.57547e-125	1.0483	0.366	0.001	8.63762e-121	B
HLA-DOB.2	6.68068e-122	0.887886	0.356	0.001	2.24057e-117	B
ARHGAP24.2	3.1676e-121	1.15033	0.436	0.007	1.06235e-116	B
CD22.1	1.49805e-118	1.02532	0.366	0.002	5.02415e-114	B
ADAM28.2	7.1292e-117	1.18294	0.495	0.014	2.39099e-112	B
MEF2C.3	9.02557e-117	2.00075	0.703	0.049	3.02699e-112	B
TNFRSF13C.2	1.34537e-115	1.20397	0.446	0.01	4.51212e-111	B
LINC01857.1	3.51297e-111	1.27602	0.327	0.001	1.17818e-106	B
POU2AF1.3	3.13928e-106	0.911113	0.386	0.006	1.05285e-101	B
TCF4.1	5.43091e-106	1.16723	0.406	0.008	1.82142e-101	B
LINC02397.1	1.7254e-104	0.650413	0.297	0	5.78664e-100	B
CD79B.1	1.92797e-103	2.04	0.723	0.068	6.46603e-99	B
TCL1A.2	2.55309e-101	1.55219	0.317	0.002	8.56254e-97	B
RALGPS2.2	3.6049e-100	1.89981	0.693	0.062	1.20901e-95	B
FAM30A.2	1.01218e-97	0.988762	0.307	0.002	3.39465e-93	B
PLEKHG1.2	5.64422e-96	0.756126	0.327	0.004	1.89296e-91	B
TNFRSF13B.1	4.576e-94	0.770614	0.267	0	1.5347e-89	B
HLA-DRA.3	3.00713e-92	4.16713	0.861	0.147	1.00853e-87	B
IRF8.3	3.13998e-89	1.49577	0.554	0.038	1.05309e-84	B
MARCH1.3	4.30642e-89	1.21585	0.455	0.021	1.44429e-84	B
CD24.1	3.89171e-87	0.770646	0.248	0	1.3052e-82	B
FCRL1.1	5.22426e-87	0.9258	0.267	0.001	1.75211e-82	B
BLNK.1	6.7537e-86	0.814511	0.297	0.004	2.26505e-81	B
HLA-DRB1.2	2.36553e-85	3.69375	0.871	0.166	7.93353e-81	B
AFF3.2	9.10506e-85	1.20654	0.485	0.028	3.05365e-80	B
SWAP70.1	6.81403e-83	1.43366	0.505	0.033	2.28529e-78	B
WDFY4.1	1.20329e-80	0.747291	0.317	0.007	4.0356e-76	B
TSPAN13.1	2.85768e-80	0.741608	0.248	0.001	9.5841e-76	B
SPIB.1	5.10242e-77	0.685672	0.248	0.002	1.71125e-72	B
CD40.1	6.49614e-77	1.03624	0.406	0.02	2.17868e-72	B
PDLIM1.2	1.52832e-76	1.07454	0.426	0.023	5.12569e-72	B
PKIG.1	1.89596e-76	0.820018	0.327	0.01	6.35868e-72	B
MZB1.1	2.38872e-75	0.689411	0.267	0.004	8.0113e-71	B
BCL11A.1	2.04662e-74	0.703781	0.297	0.007	6.86396e-70	B
IGHG2.1	2.53495e-73	0.681626	0.208	0	8.50171e-69	B
FCRL2.1	2.53495e-73	0.601881	0.208	0	8.50171e-69	B
IGHA1.1	3.27862e-73	0.875398	0.218	0.001	1.09958e-68	B
HLA-DMA.2	1.93419e-72	1.81011	0.723	0.103	6.48688e-68	B
PNOC.1	2.54414e-72	0.598913	0.257	0.004	8.53253e-68	B
GNG7.2	3.42844e-71	1.01364	0.406	0.024	1.14983e-66	B
SNX22.1	9.66488e-71	0.616096	0.238	0.003	3.24141e-66	B
HLA-DMB.2	1.71261e-69	1.42389	0.574	0.061	5.74374e-65	B
HVCN1.2	1.43276e-67	1.30676	0.495	0.044	4.80518e-63	B
BTK.3	6.11103e-67	0.655198	0.297	0.01	2.04952e-62	B
HLA-DPA1.1	1.28071e-66	3.31188	0.911	0.289	4.29526e-62	B
IGLL5.1	1.94445e-66	1.23112	0.188	0	6.5213e-62	B
SEMA4B.2	1.59449e-63	0.922672	0.337	0.017	5.34759e-59	B
IGLC3.1	5.31958e-63	1.23997	0.178	0	1.78408e-58	B
EBF1.1	5.31958e-63	0.499793	0.178	0	1.78408e-58	B
LYN.3	5.9166e-63	1.62023	0.802	0.147	1.98431e-58	B
LINC01781.1	6.88021e-63	0.854596	0.188	0.001	2.30748e-58	B
CXCR5.3	6.88864e-63	0.900334	0.317	0.014	2.31031e-58	B
TBC1D9.1	1.289e-56	0.549545	0.218	0.004	4.32305e-52	B
HLA-DPB1.2	1.99328e-56	3.09745	0.861	0.316	6.68506e-52	B
COL19A1.1	3.88808e-56	0.422655	0.158	0	1.30398e-51	B
CIITA.1	6.02545e-56	0.769872	0.327	0.019	2.02081e-51	B
CD83.2	1.22481e-53	2.13529	0.614	0.109	4.10775e-49	B
CD74.2	9.24515e-52	4.32886	0.99	0.851	3.10064e-47	B
HLA-DQB1.2	4.6101e-51	2.50193	0.891	0.387	1.54613e-46	B
PIP5K1B.1	6.3931e-50	0.514863	0.168	0.002	2.14412e-45	B
LY86.3	6.94143e-50	0.911141	0.406	0.039	2.32802e-45	B
KLHL14.1	2.75741e-49	0.358856	0.139	0	9.24779e-45	B
PHACTR1.2	4.90093e-49	0.904967	0.287	0.017	1.64367e-44	B
FCGR2B.1	1.68787e-48	0.831593	0.267	0.014	5.66079e-44	B
CPNE5.1	2.2037e-47	0.480639	0.168	0.003	7.39077e-43	B
PCDH9.1	1.3713e-46	0.480859	0.158	0.002	4.59907e-42	B
RASGEF1B.1	2.34428e-46	0.848202	0.297	0.021	7.86225e-42	B
IGHG1.1	5.25356e-46	0.518682	0.149	0.001	1.76194e-41	B
PLD4.1	5.90203e-46	0.544104	0.208	0.007	1.97942e-41	B
CLEC17A.1	7.26592e-46	0.335363	0.129	0	2.43685e-41	B
CDK14.1	8.59713e-46	0.261216	0.139	0.001	2.88331e-41	B
EAF2.1	1.34925e-44	0.708044	0.307	0.024	4.5251e-40	B
FGD2.1	2.23886e-44	0.564094	0.257	0.015	7.50868e-40	B
NFKBID.1	2.2452e-44	0.921552	0.356	0.035	7.52994e-40	B
BCL7A.2	6.74707e-43	1.14663	0.327	0.03	2.26283e-38	B
AL161781.2.1	1.90215e-42	0.344187	0.119	0	6.37944e-38	B
IGHV5-78.1	1.90215e-42	0.313713	0.119	0	6.37944e-38	B
AC007569.1.1	2.1998e-42	0.342918	0.129	0.001	7.37768e-38	B
BACE2.1	2.79924e-42	0.248772	0.129	0.001	9.3881e-38	B
IGLC2.1	9.21491e-41	0.760575	0.149	0.003	3.0905e-36	B
HHEX.2	1.16501e-40	0.752468	0.356	0.037	3.90722e-36	B
SYK.3	5.95557e-40	0.87423	0.485	0.074	1.99738e-35	B
CD180.1	5.8747e-39	0.303687	0.119	0.001	1.97026e-34	B
MACROD2.1	6.56111e-39	0.382884	0.119	0.001	2.20046e-34	B
SLC9A7.1	6.57464e-38	0.545851	0.208	0.011	2.205e-33	B
CD3E.3	1.37007e-37	-2.93757	0.099	0.779	4.59493e-33	B
FYB1.2	2.30337e-37	-1.97154	0.218	0.869	7.72505e-33	B
CLIC4.1	2.96117e-37	0.440702	0.188	0.008	9.93118e-33	B
CD37.1	1.54945e-36	1.68821	0.99	0.94	5.19654e-32	B
FCRL5.1	1.28115e-35	0.387157	0.099	0	4.29673e-31	B
LINC00494.1	1.28115e-35	0.260963	0.099	0	4.29673e-31	B
IL7R.3	1.36173e-35	-2.99002	0.059	0.747	4.56697e-31	B
SPI1.3	1.34824e-34	0.658928	0.406	0.056	4.52171e-30	B
CNR2.1	4.42372e-34	0.335335	0.158	0.006	1.48363e-29	B
IL32.3	1.20114e-33	-2.0706	0.248	0.869	4.02838e-29	B
PLPP5.1	2.19281e-33	1.51006	0.426	0.078	7.35426e-29	B
DENND5B.1	2.5978e-33	0.251512	0.119	0.002	8.7125e-29	B
HLA-DOA.2	7.33495e-33	0.512409	0.208	0.014	2.46e-28	B
AKAP2.1	3.07394e-32	0.725351	0.257	0.025	1.03094e-27	B
IGHA2.1	3.3011e-32	0.345188	0.089	0	1.10712e-27	B
AC120193.1.1	3.59435e-32	0.230702	0.099	0.001	1.20547e-27	B
NXPH4.1	3.72702e-32	0.292442	0.099	0.001	1.24997e-27	B
TSPAN3.1	4.77083e-32	1.00485	0.515	0.112	1.60004e-27	B
GAPT.1	8.46148e-32	0.465665	0.168	0.008	2.83781e-27	B
CYBB.2	1.44403e-31	0.904803	0.356	0.049	4.843e-27	B
IFNGR2.2	1.71554e-31	1.09148	0.535	0.131	5.75358e-27	B
FADS3.1	2.79533e-31	0.3949	0.149	0.006	9.37499e-27	B
CTSH.2	4.36173e-31	0.938779	0.426	0.078	1.46284e-26	B
CD72.1	4.99451e-31	0.563898	0.228	0.019	1.67506e-26	B
CXXC5.3	5.92492e-31	1.09254	0.465	0.094	1.9871e-26	B
CCDC50.1	1.42484e-30	0.666169	0.297	0.037	4.77863e-26	B
MTSS1.3	4.89216e-30	0.945782	0.525	0.121	1.64073e-25	B
CNFN.1	6.09196e-30	0.3341	0.139	0.005	2.04312e-25	B
CD3D.3	8.56832e-30	-2.03829	0.03	0.674	2.87364e-25	B
CALHM6.3	1.72227e-29	1.24503	0.594	0.175	5.77616e-25	B
NCF1.1	1.77257e-29	1.29164	0.683	0.243	5.94485e-25	B
LDHB.2	2.22857e-29	-1.79868	0.554	0.851	7.47417e-25	B
PPP1R14A.1	2.51485e-29	0.355508	0.099	0.001	8.4343e-25	B
MARCKS.2	3.5608e-29	0.693432	0.277	0.032	1.19422e-24	B
C16orf74.1	4.85271e-29	0.796191	0.366	0.062	1.6275e-24	B
IGHV3-48.1	8.22198e-29	2.82521	0.089	0.001	2.75749e-24	B
IGKV1-39.1	8.22198e-29	1.89331	0.089	0.001	2.75749e-24	B
UGT8.1	8.47736e-29	0.244475	0.079	0	2.84314e-24	B
SEL1L3.1	9.80281e-29	0.751466	0.366	0.061	3.28767e-24	B
RAB30.1	7.88705e-28	0.818033	0.376	0.069	2.64516e-23	B
GRAMD1C.1	2.99667e-27	0.439663	0.168	0.011	1.00502e-22	B
KMO.1	3.02302e-27	0.327153	0.119	0.004	1.01386e-22	B
GIMAP7.1	6.35883e-27	-1.69163	0.05	0.656	2.13262e-22	B
KHDRBS2.1	7.3701e-27	0.279493	0.099	0.002	2.47178e-22	B
IL7.1	7.71347e-27	0.198777	0.099	0.002	2.58694e-22	B
EZR.3	8.95916e-27	1.39159	0.832	0.44	3.00472e-22	B
SLC2A6.1	1.50916e-26	0.44786	0.208	0.019	5.06142e-22	B
CD3G.3	4.77707e-26	-1.77012	0.01	0.608	1.60213e-21	B
GUCD1.1	5.74299e-26	0.857929	0.396	0.079	1.92608e-21	B
ALOX5.1	6.4944e-26	0.624503	0.248	0.03	2.17809e-21	B
PAWR.1	9.2447e-26	0.257188	0.119	0.004	3.10049e-21	B
P2RX5.1	1.18278e-25	0.587214	0.238	0.028	3.96681e-21	B
IGHV1-69D.1	1.94699e-25	2.59305	0.079	0.001	6.5298e-21	B
HES1.1	1.94699e-25	0.2609	0.079	0.001	6.5298e-21	B
IGHG3.1	2.17321e-25	0.279939	0.069	0	7.28853e-21	B
CNTNAP2.1	2.17321e-25	0.184895	0.069	0	7.28853e-21	B
SNX2.2	3.78397e-25	1.12132	0.653	0.262	1.26907e-20	B
METTL7A.1	5.3053e-25	0.450807	0.198	0.019	1.77929e-20	B
USP6NL.1	6.78521e-25	0.347292	0.139	0.008	2.27562e-20	B
DERL3	9.06437e-25	0.404097	0.099	0.003	3.04001e-20	B
ORAI2.2	1.13251e-24	0.775483	0.465	0.111	3.79821e-20	B
ITM2B.1	1.15748e-24	-0.901597	0.832	0.978	3.88194e-20	B
TUBB6.1	1.70662e-24	0.334851	0.129	0.006	5.72368e-20	B
SYNGR2.1	1.98741e-24	1.22669	0.683	0.312	6.66538e-20	B
TCF7.2	5.79469e-24	-1.81198	0.089	0.622	1.94342e-19	B
IFITM1.2	1.79542e-23	-1.12087	0.723	0.933	6.02147e-19	B
LEPROTL1.2	2.14201e-23	-1.41581	0.218	0.731	7.18386e-19	B
TNFSF9.1	7.71314e-23	0.334848	0.109	0.004	2.58683e-18	B
IGHV3-23.1	9.8389e-23	1.625	0.079	0.001	3.29977e-18	B
CAMK4.3	2.01946e-22	-1.53069	0.03	0.578	6.77285e-18	B
COL4A3.1	4.65945e-22	0.287721	0.069	0.001	1.56269e-17	B
ZNF860.1	4.74134e-22	0.167889	0.069	0.001	1.59015e-17	B
ABCB4.1	5.57438e-22	0.290978	0.059	0	1.86954e-17	B
CLEC20A.1	5.57438e-22	0.143327	0.059	0	1.86954e-17	B
SOX5.1	5.57438e-22	0.128845	0.059	0	1.86954e-17	B
AC022239.1.1	5.57438e-22	0.112675	0.059	0	1.86954e-17	B
PDE4B.1	9.76066e-22	1.05252	0.475	0.141	3.27353e-17	B
ABCA1.2	1.88239e-21	0.687712	0.297	0.055	6.31316e-17	B
LCK.1	1.92112e-21	-1.29585	0.188	0.688	6.44305e-17	B
LAPTM5.2	2.23647e-21	0.925599	0.99	0.932	7.50066e-17	B
CCSER1.1	2.51413e-21	0.303491	0.099	0.004	8.43189e-17	B
LEF1.2	4.60886e-21	-1.58214	0.03	0.545	1.54572e-16	B
LAT.1	6.42173e-21	-1.26928	0.099	0.633	2.15372e-16	B
PMAIP1.2	1.17621e-20	0.980714	0.455	0.131	3.94478e-16	B
PTMA.3	3.58121e-20	0.496853	1	0.99	1.20107e-15	B
SCIMP.1	4.11179e-20	0.3235	0.168	0.017	1.37901e-15	B
HCST.3	4.192e-20	-1.17758	0.327	0.82	1.40591e-15	B
TPT1.2	6.1729e-20	-0.615731	1	0.988	2.07027e-15	B
DNAJB1.3	6.26208e-20	-1.22028	0.317	0.754	2.10018e-15	B
RHOB.1	8.21546e-20	0.824428	0.267	0.047	2.7553e-15	B
MAL.2	1.11636e-19	-1.5033	0.02	0.512	3.74404e-15	B
JUND.1	1.34584e-19	0.8203	0.594	0.218	4.51367e-15	B
SIGLEC10.1	1.59201e-19	0.327962	0.139	0.012	5.33929e-15	B
PLCG2.3	3.75874e-19	0.514858	0.287	0.054	1.2606e-14	B
TPD52.1	7.04961e-19	0.845639	0.436	0.131	2.3643e-14	B
WDR34.1	7.43867e-19	0.345377	0.168	0.019	2.49478e-14	B
TNS3.1	7.69537e-19	0.278866	0.099	0.005	2.58087e-14	B
NCF4.2	8.27452e-19	0.658939	0.356	0.083	2.77511e-14	B
AIM2.1	8.75052e-19	0.244614	0.099	0.005	2.93475e-14	B
IGHV3-30	1.04267e-18	1.01375	0.059	0.001	3.4969e-14	B
TENT5C.2	1.17743e-18	0.880743	0.564	0.197	3.94888e-14	B
E2F5	1.18005e-18	0.21414	0.099	0.005	3.95766e-14	B
LILRB1.1	1.21671e-18	0.535637	0.218	0.033	4.0806e-14	B
IGKV1-5	1.28484e-18	3.03298	0.089	0.004	4.3091e-14	B
MANBA.1	1.29671e-18	0.7164	0.426	0.123	4.34892e-14	B
IGKV3-15.1	1.43581e-18	1.77116	0.05	0	4.81542e-14	B
IGHV4-61.1	1.43581e-18	0.596919	0.05	0	4.81542e-14	B
NSUN7.1	1.43581e-18	0.247929	0.05	0	4.81542e-14	B
AC099524.1.1	1.43581e-18	0.147627	0.05	0	4.81542e-14	B
AC012236.1.1	1.43581e-18	0.136133	0.05	0	4.81542e-14	B
MRVI1-AS1.1	1.43581e-18	0.126626	0.05	0	4.81542e-14	B
AP001636.3.1	1.43581e-18	0.118131	0.05	0	4.81542e-14	B
AL355076.2.1	1.43581e-18	0.105071	0.05	0	4.81542e-14	B
HRK 0.10	1.43581e-18	0.104798	0.05	0	4.81542e-14	B
AC104699.1.1	1.43581e-18	0.0656286	0.05	0	4.81542e-14	B
CD1C.1	1.88573e-18	0.161699	0.089	0.004	6.32437e-14	B
NOSIP.2	2.54565e-18	-1.45134	0.277	0.674	8.53759e-14	B
KYNU.1	4.93025e-18	0.289641	0.139	0.013	1.65351e-13	B
MAP3K8.2	5.23232e-18	0.903157	0.594	0.212	1.75482e-13	B
CAPG.2	5.46275e-18	0.679518	0.386	0.101	1.8321e-13	B
FCRL3.2	6.63849e-18	0.641933	0.297	0.06	2.22642e-13	B
CDCA7L.1	1.20376e-17	0.5821	0.297	0.065	4.03716e-13	B
TRAF4.1	1.40307e-17	0.521895	0.178	0.023	4.7056e-13	B
AAK1.1	1.51263e-17	-1.1691	0.129	0.595	5.07307e-13	B
CD7.2	2.01034e-17	-0.958533	0.208	0.775	6.74229e-13	B
REL.2	2.40391e-17	0.994872	0.762	0.414	8.06224e-13	B
TFEB.1	2.77761e-17	0.291681	0.168	0.021	9.31555e-13	B
ADAM19.1	3.31677e-17	0.362939	0.208	0.032	1.11238e-12	B
HIF1A.3	3.60367e-17	0.856302	0.733	0.383	1.2086e-12	B
LINC00861.2	5.53525e-17	-1.08381	0.069	0.546	1.85641e-12	B
MGAT4A.1	6.71605e-17	-0.912725	0.248	0.679	2.25243e-12	B
RGS10.3	9.22502e-17	-1.18781	0.168	0.605	3.09389e-12	B
FLT3LG.2	9.80623e-17	-1.22439	0.158	0.592	3.28881e-12	B
SAMHD1.1	1.47517e-16	-1.11024	0.149	0.618	4.94741e-12	B
GRASP.1	1.87773e-16	0.605671	0.297	0.067	6.29752e-12	B
CD2.2	2.58886e-16	-0.899992	0.089	0.564	8.68252e-12	B
IGLV1-40	2.8066e-16	2.53073	0.059	0.001	9.41278e-12	B
IGHV1-2.1	2.8066e-16	2.14635	0.059	0.001	9.41278e-12	B
PEG10.1	3.06746e-16	0.213116	0.059	0.001	1.02876e-11	B
STRBP.1	3.40801e-16	0.437616	0.208	0.035	1.14298e-11	B
ARHGAP17.1	3.92944e-16	0.572782	0.386	0.11	1.31786e-11	B
TC2N.3	6.56426e-16	-1.14218	0.109	0.545	2.20152e-11	B
BACH2.2	6.74373e-16	0.857855	0.495	0.187	2.26171e-11	B
SETBP1.2	8.26163e-16	0.334726	0.129	0.013	2.77079e-11	B
CR2.1	9.26143e-16	0.175518	0.079	0.004	3.1061e-11	B
GSTK1.3	1.17014e-15	-0.954751	0.604	0.846	3.92441e-11	B
WASF1.1	1.2054e-15	0.16586	0.069	0.003	4.04267e-11	B
SP140.1	1.31555e-15	0.785398	0.515	0.194	4.41208e-11	B
CYB561A3	2.04286e-15	0.757888	0.436	0.148	6.85133e-11	B
FAM177B	2.15951e-15	0.191459	0.05	0.001	7.24256e-11	B
TLR10.1	2.15951e-15	0.125546	0.05	0.001	7.24256e-11	B
KLK1.1	2.15951e-15	0.0885833	0.05	0.001	7.24256e-11	B
MEF2C-AS1	2.19565e-15	0.12667	0.05	0.001	7.36375e-11	B
TRIM58.1	2.19565e-15	0.102593	0.05	0.001	7.36375e-11	B
ARPC3.3	2.64852e-15	0.604197	0.96	0.872	8.88262e-11	B
POU2F2.1	2.65508e-15	0.747749	0.475	0.164	8.90461e-11	B
PRKCB.2	2.70286e-15	0.701765	0.574	0.243	9.06485e-11	B
PRDM2	2.88453e-15	0.795583	0.584	0.262	9.67415e-11	B
GAB2.1	3.58933e-15	0.268878	0.139	0.016	1.20379e-10	B
IGHV4-31	3.73576e-15	1.26927	0.04	0	1.2529e-10	B
GPM6A	3.73576e-15	0.219589	0.04	0	1.2529e-10	B
DSP	3.73576e-15	0.212639	0.04	0	1.2529e-10	B
CLCN4	3.73576e-15	0.202159	0.04	0	1.2529e-10	B
CHL1	3.73576e-15	0.152965	0.04	0	1.2529e-10	B
ZNF418	3.73576e-15	0.136716	0.04	0	1.2529e-10	B
BTNL9	3.73576e-15	0.122524	0.04	0	1.2529e-10	B
KCNH8	3.73576e-15	0.12122	0.04	0	1.2529e-10	B
SLCO5A1	3.73576e-15	0.117073	0.04	0	1.2529e-10	B
LHFPL2	3.73576e-15	0.114262	0.04	0	1.2529e-10	B
AC133065.1	3.73576e-15	0.100487	0.04	0	1.2529e-10	B
VSIG10L	3.73576e-15	0.0952407	0.04	0	1.2529e-10	B
AL928742.1	3.73576e-15	0.0925162	0.04	0	1.2529e-10	B
RHEX	3.73576e-15	0.0895038	0.04	0	1.2529e-10	B
SSPN	3.73576e-15	0.0813281	0.04	0	1.2529e-10	B
SYT17	3.73576e-15	0.0691922	0.04	0	1.2529e-10	B
BHLHE41	3.73576e-15	0.0659831	0.04	0	1.2529e-10	B
STX7.1	3.76715e-15	0.592499	0.287	0.069	1.26343e-10	B
SNX3.2	6.49103e-15	0.766833	0.733	0.427	2.17696e-10	B
ZNF532	8.44608e-15	0.19339	0.099	0.008	2.83265e-10	B
SARAF.2	9.1784e-15	-0.698785	0.941	0.969	3.07825e-10	B
DUSP1.1	1.12473e-14	0.840683	0.931	0.725	3.77212e-10	B
RAB31.2	1.79652e-14	0.52421	0.218	0.041	6.02518e-10	B
SLC2A1.1	2.08747e-14	0.603716	0.307	0.081	7.00096e-10	B
EVL.2	2.7244e-14	-0.790565	0.733	0.886	9.1371e-10	B
TLE1.2	3.28198e-14	0.427244	0.208	0.038	1.10071e-09	B
PIK3IP1.2	4.30843e-14	-1.04754	0.386	0.727	1.44496e-09	B
ZFP36.2	4.32815e-14	0.730843	0.95	0.758	1.45158e-09	B
STAP1.1	4.48787e-14	0.373604	0.208	0.039	1.50514e-09	B
ZFP36L2.3	5.29285e-14	-0.817739	0.891	0.972	1.77512e-09	B
SAV1.1	6.48101e-14	0.320022	0.129	0.015	2.1736e-09	B
PELI1.3	6.55551e-14	0.812357	0.554	0.248	2.19859e-09	B
HSPA8.2	8.9571e-14	-0.78857	0.703	0.885	3.00403e-09	B
CD6.2	9.99667e-14	-1.04916	0.079	0.48	3.35268e-09	B
DDAH2.2	1.04307e-13	0.487381	0.228	0.049	3.49826e-09	B
INPP4B.2	1.3962e-13	-1.07806	0	0.374	4.68258e-09	B
STAG3.1	1.3985e-13	0.353128	0.099	0.009	4.69028e-09	B
CD5.2	1.46771e-13	-1.06474	0.03	0.411	4.92242e-09	B
MYO1E.1	1.58413e-13	0.286431	0.099	0.009	5.31284e-09	B
ADD2	1.68581e-13	0.226807	0.099	0.009	5.65388e-09	B
PPFIBP2.1	2.48324e-13	0.177113	0.099	0.009	8.32829e-09	B
SIPA1L3	2.76079e-13	0.467383	0.208	0.042	9.25915e-09	B
RPS11.2	2.8171e-13	0.551379	0.97	0.936	9.448e-09	B
CD247.3	2.93696e-13	-0.447981	0.208	0.712	9.84997e-09	B
SESTD1.1	3.94515e-13	0.255479	0.149	0.022	1.32312e-08	B
PRCD	4.04488e-13	0.13755	0.05	0.001	1.35657e-08	B
IGHV3-15	4.16052e-13	1.50666	0.05	0.001	1.39536e-08	B
IGKV1D-39	4.16052e-13	0.183707	0.05	0.001	1.39536e-08	B
ANXA1.2	4.27184e-13	-1.05295	0.218	0.605	1.43269e-08	B
ZBTB32	4.27941e-13	0.153784	0.05	0.001	1.43523e-08	B
FCHSD2	4.38299e-13	0.47228	0.287	0.079	1.46997e-08	B
HERPUD1.2	4.52715e-13	0.983046	0.693	0.396	1.51831e-08	B
AQP3.2	4.90685e-13	-1.13559	0.02	0.386	1.64566e-08	B
LCP2.1	5.61301e-13	-0.91645	0.139	0.548	1.88249e-08	B
CD82.2	7.8019e-13	0.780981	0.455	0.183	2.6166e-08	B
PIK3AP1.2	8.81856e-13	0.420866	0.238	0.055	2.95757e-08	B
NDUFS5.2	9.41689e-13	-0.813518	0.396	0.692	3.15824e-08	B
IFT57.1	9.5043e-13	0.654672	0.406	0.148	3.18755e-08	B
LIME1.3	1.13801e-12	-0.94543	0.079	0.446	3.81666e-08	B
TMEM156	1.19024e-12	0.667773	0.317	0.097	3.99183e-08	B
MT-CO1.2	1.23008e-12	0.455607	1	0.998	4.12545e-08	B
GNB4.1	1.2534e-12	0.343364	0.129	0.017	4.20365e-08	B
YBX3.3	1.3567e-12	0.460424	0.228	0.053	4.55009e-08	B
SPOCK2.2	1.45692e-12	-0.990461	0.218	0.595	4.88622e-08	B
ITM2A.2	1.71919e-12	-0.978837	0.198	0.569	5.76582e-08	B
RCAN3.2	2.49087e-12	-1.02639	0.188	0.536	8.35387e-08	B
MYL12A.2	2.78997e-12	-0.631246	0.802	0.932	9.357e-08	B
SNX8.1	2.9703e-12	0.298052	0.168	0.03	9.9618e-08	B
TRIO.1	3.14313e-12	0.279066	0.099	0.01	1.05414e-07	B
B2M.2	3.33512e-12	-0.403304	1	0.999	1.11853e-07	B
MT-CO2.2	3.45644e-12	0.439054	1	0.999	1.15922e-07	B
SYPL1.2	3.59588e-12	0.635995	0.545	0.25	1.20599e-07	B
CLECL1	4.28799e-12	0.185932	0.099	0.01	1.43811e-07	B
IGKV2-30	4.32945e-12	1.38113	0.04	0.001	1.45201e-07	B
CD80	4.32945e-12	0.0675339	0.04	0.001	1.45201e-07	B
AL139020.1	4.39902e-12	0.156738	0.04	0.001	1.47534e-07	B
EBI3	4.39902e-12	0.0939617	0.04	0.001	1.47534e-07	B
BEND4	4.46968e-12	0.119354	0.04	0.001	1.49904e-07	B
LAMA5	4.46968e-12	0.115509	0.04	0.001	1.49904e-07	B
MRAS.1	4.46968e-12	0.0635031	0.04	0.001	1.49904e-07	B
FTL.1	4.4868e-12	0.407561	0.98	0.97	1.50478e-07	B
DPF3.1	4.54146e-12	0.093792	0.04	0.001	1.52312e-07	B
AL662796.1.1	4.61437e-12	0.0911264	0.04	0.001	1.54757e-07	B
OXNAD1.3	4.76261e-12	-0.952139	0.03	0.379	1.59729e-07	B
VIM.2	4.85973e-12	-0.930016	0.743	0.894	1.62985e-07	B
ITK.1	4.97313e-12	-0.952192	0.069	0.434	1.66789e-07	B
GRB2.1	5.49728e-12	0.578353	0.752	0.477	1.84368e-07	B
BCL11B.2	5.86938e-12	-0.952499	0.02	0.365	1.96847e-07	B
UVRAG.3	6.6312e-12	0.669775	0.505	0.221	2.22397e-07	B
RPS14.2	6.81279e-12	-0.41916	0.99	0.982	2.28487e-07	B
CACFD1.1	7.08733e-12	0.205172	0.079	0.006	2.37695e-07	B
C11orf24.1	8.87817e-12	0.336901	0.168	0.031	2.97756e-07	B
IGHV1-46	9.92638e-12	2.25247	0.03	0	3.32911e-07	B
IGHV1-18	9.92638e-12	1.66226	0.03	0	3.32911e-07	B
IGHV3-7	9.92638e-12	0.687665	0.03	0	3.32911e-07	B
IGHV4-28	9.92638e-12	0.18646	0.03	0	3.32911e-07	B
PLPP3	9.92638e-12	0.107889	0.03	0	3.32911e-07	B
PARM1	9.92638e-12	0.0917215	0.03	0	3.32911e-07	B
DIRAS1	9.92638e-12	0.0883858	0.03	0	3.32911e-07	B
AL137796.1	9.92638e-12	0.0831147	0.03	0	3.32911e-07	B
COL9A3	9.92638e-12	0.0768741	0.03	0	3.32911e-07	B
AC021678.2	9.92638e-12	0.0729229	0.03	0	3.32911e-07	B
GNG3	9.92638e-12	0.0713213	0.03	0	3.32911e-07	B
LY86-AS1	9.92638e-12	0.0656443	0.03	0	3.32911e-07	B
LINC01754	9.92638e-12	0.0605888	0.03	0	3.32911e-07	B
ARHGAP20	9.92638e-12	0.0599764	0.03	0	3.32911e-07	B
CYB5R2	9.92638e-12	0.0499226	0.03	0	3.32911e-07	B
AL158850.1	9.92638e-12	0.0444296	0.03	0	3.32911e-07	B
MT-ND4L.3	1.01678e-11	0.505164	0.99	0.99	3.41008e-07	B
SNX9.1	1.04734e-11	0.898314	0.455	0.196	3.51258e-07	B
RELB.1	1.09964e-11	0.666015	0.485	0.214	3.68798e-07	B
TNFAIP3.2	1.23301e-11	-1.15785	0.307	0.643	4.13527e-07	B
IGKV4-1	1.3221e-11	1.92557	0.059	0.003	4.43406e-07	B
ODC1.1	1.33487e-11	0.884282	0.634	0.365	4.4769e-07	B
TMSB4X.2	1.52361e-11	-0.458273	1	0.987	5.10987e-07	B
PRKCE.1	1.60584e-11	0.320559	0.139	0.022	5.38565e-07	B
CAMK1D.1	1.99201e-11	0.579788	0.446	0.179	6.68079e-07	B
NDFIP1.2	2.07485e-11	-0.938534	0.406	0.694	6.95865e-07	B
MYO7B.1	2.13444e-11	0.102899	0.05	0.002	7.1585e-07	B
AC106897.1	2.32479e-11	0.114111	0.05	0.002	7.79687e-07	B
VAV3-AS1.1	2.41136e-11	0.0905545	0.05	0.002	8.08722e-07	B
CHPT1.1	2.91516e-11	0.476293	0.208	0.051	9.77686e-07	B
IGKV3-11	3.0721e-11	3.0052	0.079	0.007	1.03032e-06	B
ZNF296.1	3.38328e-11	0.305009	0.178	0.037	1.13468e-06	B
ADCY3	3.70186e-11	0.235174	0.099	0.012	1.24153e-06	B
LRRK2.2	3.7207e-11	0.305137	0.139	0.023	1.24785e-06	B
JUP.1	3.97626e-11	0.153322	0.069	0.005	1.33356e-06	B
GPR18	4.12265e-11	0.352874	0.139	0.023	1.38265e-06	B
ZAP70.2	4.1815e-11	-0.80002	0.168	0.565	1.40239e-06	B
TBC1D12.1	4.22936e-11	0.0857636	0.069	0.005	1.41844e-06	B
RAD51AP1.1	4.44499e-11	0.147669	0.079	0.007	1.49076e-06	B
RIPOR1.1	5.37545e-11	0.347138	0.218	0.053	1.80282e-06	B
H3F3A.3	5.60185e-11	0.479744	0.99	0.926	1.87875e-06	B
TAGAP.1	5.75863e-11	0.725405	0.673	0.381	1.93133e-06	B
GIMAP1.2	5.96012e-11	-0.796714	0.02	0.339	1.9989e-06	B
FTH1.2	6.05871e-11	0.456286	0.99	0.976	2.03197e-06	B
AP1B1.1	6.11346e-11	0.592922	0.317	0.104	2.05033e-06	B
MT-ND3.2	6.44047e-11	0.493883	1	0.992	2.16001e-06	B
TRAF3IP3.2	7.85121e-11	-0.773137	0.416	0.704	2.63314e-06	B
TSC22D3.1	8.11973e-11	0.765443	0.97	0.93	2.7232e-06	B
ARL4A	8.42261e-11	0.535778	0.347	0.122	2.82477e-06	B
CR1.2	9.733e-11	0.200779	0.109	0.015	3.26425e-06	B
S100A4.2	9.86624e-11	-0.859853	0.554	0.854	3.30894e-06	B
MTPN.2	1.16449e-10	0.720498	0.673	0.427	3.90547e-06	B
PRKCH.2	1.43494e-10	-0.747281	0.149	0.536	4.81251e-06	B
IGHV4-34	1.44799e-10	2.48532	0.059	0.004	4.85626e-06	B
XBP1.1	1.45614e-10	-0.754176	0.248	0.595	4.88359e-06	B
LYST.2	1.59786e-10	0.581046	0.426	0.166	5.3589e-06	B
TEX9	1.70347e-10	0.140652	0.059	0.004	5.71311e-06	B
RGS2.2	1.72677e-10	0.60929	0.396	0.152	5.79124e-06	B
LINC01572.1	1.75292e-10	0.145518	0.059	0.004	5.87894e-06	B
AF117829.1	1.75619e-10	0.206021	0.119	0.018	5.8899e-06	B
RRAS2.2	1.7958e-10	0.452686	0.208	0.051	6.02275e-06	B
FBXO10	1.85605e-10	0.102533	0.059	0.004	6.22483e-06	B
AP1S3	1.93632e-10	0.165341	0.079	0.008	6.49402e-06	B
HLA-DRB5.1	2.03941e-10	0.26513	0.109	0.015	6.83977e-06	B
C12orf57.2	2.12532e-10	-0.799004	0.644	0.81	7.1279e-06	B
CDKN1A.1	2.21134e-10	0.445472	0.208	0.052	7.41639e-06	B
CD52.2	2.25811e-10	0.631433	0.911	0.847	7.57323e-06	B
MT2A.3	2.35032e-10	-0.680558	0.178	0.536	7.88251e-06	B
SIPA1L1.1	2.9169e-10	0.381413	0.238	0.065	9.78269e-06	B
MIS18BP1.2	3.02256e-10	0.59947	0.446	0.194	1.01371e-05	B
MBD4	3.1218e-10	0.665725	0.515	0.251	1.04699e-05	B
CCDC191	3.33332e-10	0.343468	0.149	0.029	1.11793e-05	B
UBE2E2.1	3.34555e-10	0.274965	0.178	0.04	1.12203e-05	B
HLA-E.2	3.34953e-10	-0.44425	0.97	0.99	1.12337e-05	B
PTPN6.1	3.48358e-10	0.745796	0.574	0.352	1.16832e-05	B
TCF3.1	3.77149e-10	0.405223	0.158	0.033	1.26488e-05	B
IRF5.1	4.35638e-10	0.370276	0.149	0.029	1.46104e-05	B
IGLV3-21	4.3853e-10	1.99843	0.05	0.003	1.47074e-05	B
IGHV3-33	4.83116e-10	0.815046	0.04	0.001	1.62027e-05	B
APBB2.1	4.83116e-10	0.198083	0.04	0.001	1.62027e-05	B
CD70	4.88309e-10	0.114905	0.05	0.003	1.63769e-05	B
FAM111B.1	4.98907e-10	0.121676	0.05	0.003	1.67323e-05	B
COCH	5.09177e-10	0.13547	0.04	0.001	1.70768e-05	B
STK33.1	5.09177e-10	0.0875364	0.04	0.001	1.70768e-05	B
RPL8.2	5.45783e-10	0.388922	0.99	0.976	1.83045e-05	B
RPS15A.2	5.88306e-10	-0.323265	0.99	0.985	1.97306e-05	B
SERINC5.2	6.89774e-10	-0.833142	0.01	0.301	2.31336e-05	B
CYBA.2	7.15392e-10	0.507522	0.931	0.801	2.39928e-05	B
MICAL3	7.30252e-10	0.36722	0.129	0.023	2.44912e-05	B
CHST15.2	7.83606e-10	0.137773	0.109	0.016	2.62806e-05	B
CLMN.1	8.04524e-10	0.303126	0.089	0.011	2.69821e-05	B
CD4.3	8.1177e-10	-0.796866	0.03	0.321	2.72251e-05	B
SOD1.2	8.56155e-10	-0.695841	0.475	0.74	2.87137e-05	B
HSPB1.2	8.67585e-10	-0.76753	0.168	0.493	2.90971e-05	B
KLF8	1.21964e-09	0.153265	0.059	0.004	4.09044e-05	B
RORA.1	1.38088e-09	-0.910566	0.099	0.407	4.63119e-05	B
EIF1B.1	1.49132e-09	0.602323	0.762	0.515	5.00159e-05	B
EGR1.1	1.64093e-09	0.196062	0.119	0.02	5.50334e-05	B
P2RX1.1	1.76417e-09	0.200175	0.099	0.014	5.91666e-05	B
SH3YL1.2	1.77368e-09	-0.819814	0.129	0.427	5.94858e-05	B
RARRES3.2	2.3465e-09	-0.632425	0.436	0.715	7.8697e-05	B
RPS3.3	2.58178e-09	-0.337814	0.99	0.987	8.65878e-05	B
NUAK2	2.79844e-09	0.473756	0.307	0.109	9.38542e-05	B
TMEM123.2	2.83249e-09	-0.751264	0.515	0.728	9.49961e-05	B
SELPLG.2	2.93338e-09	-0.72438	0.119	0.448	9.83798e-05	B
S100A10.2	3.01014e-09	-0.699991	0.564	0.811	0.000100954	B
PARVB.2	3.14299e-09	0.322222	0.188	0.049	0.000105409	B
RGCC.2	3.36225e-09	-0.922262	0.04	0.323	0.000112763	B
NCOA3.1	3.44002e-09	0.547611	0.406	0.182	0.000115371	B
MT-CO3.3	3.45627e-09	0.398774	1	0.998	0.000115916	B
TESPA1.2	3.66241e-09	-0.809838	0.079	0.368	0.00012283	B
SKAP2.2	3.80997e-09	0.522047	0.267	0.089	0.000127779	B
IL6ST.2	3.91754e-09	-0.769907	0.089	0.394	0.000131386	B
TRAT1.2	3.96039e-09	-0.707097	0	0.265	0.000132824	B
PDE3B.3	4.1488e-09	-0.807314	0.03	0.314	0.000139142	B
HCK.1	4.23899e-09	0.303809	0.149	0.031	0.000142167	B
GMFG.1	4.37479e-09	-0.553729	0.644	0.837	0.000146722	B
CTSZ.1	4.42093e-09	0.304316	0.218	0.061	0.000148269	B
NUCB2.1	4.55839e-09	-0.618538	0.089	0.405	0.000152879	B
SLC43A2.1	4.99938e-09	0.262445	0.168	0.04	0.000167669	B
LRCH1.1	5.09128e-09	0.370051	0.208	0.057	0.000170751	B
LARGE2	6.51846e-09	0.180997	0.079	0.01	0.000218616	B
GZMM.3	6.64907e-09	-0.753508	0.188	0.53	0.000222997	B
P2RY10.2	7.65836e-09	0.523556	0.366	0.155	0.000256846	B
IGHV3-74	7.75466e-09	1.41805	0.03	0.001	0.000260076	B
IGLV1-44	7.75466e-09	0.810507	0.03	0.001	0.000260076	B
DMD	7.75466e-09	0.0839972	0.03	0.001	0.000260076	B
IGHV5-51	7.87165e-09	1.54846	0.03	0.001	0.000264	B
IGHV4-59	7.87165e-09	0.564471	0.03	0.001	0.000264	B
TMEM56	7.87165e-09	0.120395	0.03	0.001	0.000264	B
BCL10.1	7.98247e-09	0.578975	0.446	0.21	0.000267716	B
LARGE1	7.99036e-09	0.168002	0.03	0.001	0.000267981	B
CCDC173	7.99036e-09	0.125247	0.03	0.001	0.000267981	B
JADE3	7.99036e-09	0.0554155	0.03	0.001	0.000267981	B
GPT2	8.11081e-09	0.0501851	0.03	0.001	0.00027202	B
COL4A4	8.11081e-09	0.0399785	0.03	0.001	0.00027202	B
LINC02422.1	8.1977e-09	0.125643	0.059	0.005	0.000274935	B
HDAC9.1	8.25331e-09	0.24829	0.139	0.029	0.0002768	B
ATP2B1.1	8.43086e-09	0.691753	0.495	0.247	0.000282754	B
BTLA	8.49409e-09	0.226185	0.109	0.019	0.000284875	B
GATA3	8.66723e-09	-0.924902	0.04	0.309	0.000290681	B
DGKA.2	8.81214e-09	-0.772654	0.109	0.394	0.000295542	B
NFKBIE.1	9.15765e-09	0.374651	0.158	0.037	0.000307129	B
RNF141.1	9.3309e-09	0.397322	0.228	0.071	0.00031294	B
HIP1R	9.44663e-09	0.37678	0.297	0.107	0.000316821	B
HLA-A.2	9.79919e-09	-0.398088	0.99	0.999	0.000328645	B
RABEP2.2	9.86928e-09	0.378582	0.238	0.075	0.000330996	B
TMA7.1	1.01785e-08	-0.394115	0.931	0.944	0.000341367	B
SMIM14.2	1.03836e-08	0.454842	0.297	0.106	0.000348244	B
ZEB2.3	1.15887e-08	0.303308	0.465	0.192	0.000388663	B
NT5C.2	1.25366e-08	0.408596	0.525	0.26	0.000420453	B
PIK3R1.2	1.2646e-08	-0.892978	0.317	0.606	0.000424121	B
GCA.2	1.31552e-08	0.343953	0.198	0.056	0.000441199	B
SGTB.2	1.32116e-08	-0.772053	0.04	0.305	0.000443091	B
MPEG1.2	1.39071e-08	0.215927	0.149	0.033	0.000466416	B
NT5E.3	1.40021e-08	0.31796	0.139	0.03	0.000469601	B
IGLV1-47	1.4119e-08	1.40947	0.04	0.002	0.000473524	B
CXXC5-AS1.1	1.47622e-08	0.0935911	0.04	0.002	0.000495094	B
QSOX2	1.51762e-08	0.178876	0.089	0.013	0.000508979	B
CRACR2B	1.52631e-08	0.0777808	0.04	0.002	0.000511894	B
CBFA2T3.1	1.54915e-08	0.166348	0.069	0.008	0.000519555	B
ANKRD33B	1.56062e-08	0.120668	0.04	0.002	0.0005234	B
BTG1	1.59942e-08	0.531555	0.99	0.98	0.000536413	B
ALCAM	1.62111e-08	0.195134	0.099	0.016	0.000543689	B
SMAP2.1	1.64194e-08	0.698787	0.515	0.291	0.000550675	B
ITGB2.2	1.67978e-08	-0.533494	0.455	0.793	0.000563366	B
CTSS.1	1.69331e-08	0.753707	0.653	0.397	0.000567903	B
SLC1A4.1	1.72609e-08	0.137389	0.069	0.008	0.000578897	B
S100A6.1	1.76504e-08	-0.638962	0.624	0.903	0.000591958	B
N4BP3.1	1.86147e-08	0.141125	0.079	0.01	0.000624299	B
SLFN5.1	1.92321e-08	-0.810255	0.099	0.374	0.000645005	B
TMEM173.3	2.15348e-08	-0.618428	0.04	0.314	0.000722233	B
ATP1A1.2	2.19785e-08	-0.732486	0.218	0.492	0.000737115	B
ACTN1.2	2.20894e-08	-0.646185	0	0.244	0.000740834	B
RHBDF2.2	2.2624e-08	0.298124	0.218	0.065	0.000758764	B
SMARCB1	2.58657e-08	0.624106	0.455	0.248	0.000867485	B
PBXIP1.2	2.69427e-08	-0.784797	0.178	0.466	0.000903603	B
CHD9.2	2.71796e-08	0.448703	0.386	0.166	0.000911551	B
IGHV3-72	2.75892e-08	1.35613	0.02	0	0.000925286	B
IGLV3-1	2.75892e-08	1.35425	0.02	0	0.000925286	B
IGLV6-57	2.75892e-08	1.03141	0.02	0	0.000925286	B
IGHV4-39	2.75892e-08	0.965675	0.02	0	0.000925286	B
IGHV3-43	2.75892e-08	0.813768	0.02	0	0.000925286	B
IGHV3-13	2.75892e-08	0.701869	0.02	0	0.000925286	B
IGKV1-37	2.75892e-08	0.612325	0.02	0	0.000925286	B
IGKV3D-15	2.75892e-08	0.498851	0.02	0	0.000925286	B
IGLV9-49	2.75892e-08	0.422962	0.02	0	0.000925286	B
C1QA	2.75892e-08	0.22429	0.02	0	0.000925286	B
IGHV1-69	2.75892e-08	0.198569	0.02	0	0.000925286	B
IGHV1-17	2.75892e-08	0.184383	0.02	0	0.000925286	B
RASGRF1	2.75892e-08	0.108714	0.02	0	0.000925286	B
LINC01685	2.75892e-08	0.100443	0.02	0	0.000925286	B
LCN8	2.75892e-08	0.0864508	0.02	0	0.000925286	B
LINC01800	2.75892e-08	0.0822951	0.02	0	0.000925286	B
AC002480.2	2.75892e-08	0.0765192	0.02	0	0.000925286	B
AC025259.3	2.75892e-08	0.0750714	0.02	0	0.000925286	B
PPM1J	2.75892e-08	0.0749285	0.02	0	0.000925286	B
AC104024.1	2.75892e-08	0.0715688	0.02	0	0.000925286	B
SLC38A11	2.75892e-08	0.0657082	0.02	0	0.000925286	B
CAV1	2.75892e-08	0.0643089	0.02	0	0.000925286	B
EME1	2.75892e-08	0.0641096	0.02	0	0.000925286	B
FAM156B	2.75892e-08	0.0628169	0.02	0	0.000925286	B
WNT16	2.75892e-08	0.0616768	0.02	0	0.000925286	B
AC103831.1	2.75892e-08	0.0608466	0.02	0	0.000925286	B
SPART-AS1	2.75892e-08	0.0570365	0.02	0	0.000925286	B
LAMC1	2.75892e-08	0.0566887	0.02	0	0.000925286	B
SRCIN1	2.75892e-08	0.0565724	0.02	0	0.000925286	B
SCN3A	2.75892e-08	0.0548211	0.02	0	0.000925286	B
AC108879.1	2.75892e-08	0.054043	0.02	0	0.000925286	B
NGFR	2.75892e-08	0.0533164	0.02	0	0.000925286	B
LIX1-AS1	2.75892e-08	0.0520767	0.02	0	0.000925286	B
IGHG4	2.75892e-08	0.0494461	0.02	0	0.000925286	B
IGLJ3	2.75892e-08	0.0492545	0.02	0	0.000925286	B
IGHE	2.75892e-08	0.0474916	0.02	0	0.000925286	B
IGLJ2	2.75892e-08	0.0462977	0.02	0	0.000925286	B
MAP2	2.75892e-08	0.0461791	0.02	0	0.000925286	B
AC022509.3	2.75892e-08	0.0446446	0.02	0	0.000925286	B
RHOXF1-AS1	2.75892e-08	0.0439257	0.02	0	0.000925286	B
PKHD1L1	2.75892e-08	0.0438444	0.02	0	0.000925286	B
HTR3A	2.75892e-08	0.0437641	0.02	0	0.000925286	B
LINC02202	2.75892e-08	0.0434321	0.02	0	0.000925286	B
AL160408.2	2.75892e-08	0.0433273	0.02	0	0.000925286	B
RGS7	2.75892e-08	0.0423805	0.02	0	0.000925286	B
GSDME	2.75892e-08	0.0413682	0.02	0	0.000925286	B
GNG11	2.75892e-08	0.0402476	0.02	0	0.000925286	B
AC090922.1	2.75892e-08	0.0333269	0.02	0	0.000925286	B
SYT1	2.75892e-08	0.0329621	0.02	0	0.000925286	B
DNASE1L3	2.75892e-08	0.0327659	0.02	0	0.000925286	B
MYBPC2	2.75892e-08	0.0325197	0.02	0	0.000925286	B
GPRC5D	2.75892e-08	0.0300968	0.02	0	0.000925286	B
TAS1R3	2.75892e-08	0.0299924	0.02	0	0.000925286	B
PRDM4.1	2.77954e-08	0.371242	0.198	0.058	0.000932203	B
PAG1.2	2.95136e-08	-0.817171	0.119	0.385	0.000989827	B
SLC9A3R1.2	3.27735e-08	-0.611209	0.238	0.532	0.00109916	B
TECR.2	3.51789e-08	-0.675345	0.267	0.534	0.00117983	B
ZNF703.1	3.61926e-08	0.101916	0.059	0.006	0.00121383	B
ST14	3.94179e-08	0.108075	0.05	0.004	0.001322	B
ZDHHC21.1	4.09114e-08	0.250019	0.168	0.043	0.00137209	B
FARP2.1	4.09949e-08	0.321312	0.109	0.021	0.00137489	B
FAM49A.2	4.22528e-08	0.41551	0.139	0.031	0.00141707	B
C1orf220.1	4.29681e-08	0.111601	0.05	0.004	0.00144106	B
RASSF6	4.33397e-08	0.0895344	0.05	0.004	0.00145353	B
APPL1.1	4.39686e-08	0.510909	0.436	0.214	0.00147462	B
TRABD2A.2	4.58523e-08	-0.676845	0.04	0.295	0.00153779	B
RCSD1	4.64763e-08	0.656449	0.772	0.575	0.00155872	B
MT-ATP8.3	4.91235e-08	0.450827	0.98	0.977	0.0016475	B
CXCR4.2	4.98637e-08	0.846629	0.851	0.751	0.00167233	B
JUN.1	5.59034e-08	0.89056	0.851	0.697	0.00187489	B
GIMAP4.2	5.72079e-08	-0.725876	0.099	0.364	0.00191864	B
ITGA6.1	5.95638e-08	-0.689436	0	0.232	0.00199765	B
PABPC1.2	6.32527e-08	-0.372796	0.99	0.979	0.00212137	B
PHTF2.1	6.49681e-08	0.390252	0.366	0.157	0.0021789	B
JAZF1.2	6.56253e-08	0.368132	0.337	0.133	0.00220094	B
DAPP1.1	6.74754e-08	0.448944	0.218	0.071	0.00226299	B
RALGPS1.2	7.71645e-08	0.166165	0.109	0.021	0.00258794	B
SMC6	8.31955e-08	0.403412	0.228	0.075	0.00279021	B
KIF2A.2	8.44736e-08	-0.673257	0.208	0.492	0.00283308	B
SELL.2	8.63082e-08	-0.733843	0.436	0.681	0.00289461	B
EBLN3P	9.89445e-08	0.503967	0.515	0.294	0.0033184	B
OAZ1.1	9.9918e-08	0.360803	0.96	0.841	0.00335105	B
NRROS.3	1.06467e-07	0.31973	0.287	0.108	0.00357068	B
MAPK1IP1L.1	1.06688e-07	0.534982	0.713	0.499	0.00357811	B
SNX29	1.07587e-07	0.534729	0.277	0.11	0.00360826	B
CALM3.2	1.08033e-07	-0.634864	0.386	0.653	0.00362322	B
SCPEP1.1	1.08602e-07	0.581977	0.297	0.12	0.00364231	B
IRF4.1	1.13681e-07	0.1957	0.139	0.032	0.00381264	B
SH3BP5.3	1.13849e-07	0.687183	0.574	0.346	0.00381826	B
RPS12.3	1.16563e-07	-0.365637	1	0.992	0.00390928	B
MT1X.1	1.2315e-07	-0.608714	0.059	0.307	0.00413021	B
ST6GALNAC3	1.2742e-07	0.30336	0.069	0.009	0.00427341	B
TXNDC5	1.2742e-07	0.264208	0.069	0.009	0.00427341	B
ZFP36L1.2	1.37084e-07	0.904769	0.822	0.691	0.00459753	B
BCAS4.1	1.39753e-07	0.53638	0.366	0.165	0.00468702	B
CD28.2	1.41132e-07	-0.688465	0.01	0.234	0.00473329	B
TOB1.2	1.49623e-07	-0.70617	0.069	0.309	0.00501804	B
DOK3.1	1.53142e-07	0.137714	0.089	0.015	0.00513608	B
DMXL1	1.55771e-07	0.451335	0.307	0.127	0.00522426	B
NELL2.3	1.83181e-07	-0.731897	0.01	0.234	0.00614353	B
VAV2	1.85348e-07	0.0891403	0.04	0.003	0.0062162	B
UPP1.1	2.22288e-07	-0.628502	0.099	0.359	0.00745509	B
PXK.1	2.26399e-07	0.338423	0.228	0.078	0.00759298	B
UBC.2	2.35079e-07	0.387147	0.99	0.963	0.00788406	B
ATP6V0E2.2	2.3621e-07	-0.579266	0.089	0.337	0.00792202	B
EPN1.1	2.69508e-07	0.409436	0.386	0.184	0.00903877	B
NDUFB9.2	2.73608e-07	-0.469282	0.515	0.725	0.00917627	B
ARL6IP5	2.78483e-07	-0.52922	0.465	0.725	0.00933977	B
GEN1	2.82867e-07	0.126198	0.079	0.012	0.00948679	B
RPL14.2	2.83185e-07	-0.295282	0.98	0.985	0.00949745	B
PARP15.2	2.88347e-07	0.407491	0.307	0.127	0.00967057	B
PIKFYVE	3.08234e-07	0.347794	0.277	0.108	0.0103375	B
TRAF5	3.13896e-07	0.365624	0.337	0.146	0.0105274	B
ITSN2.1	3.1397e-07	0.669586	0.545	0.33	0.0105299	B
TESK2	3.39098e-07	0.266215	0.129	0.031	0.0113727	B
TCTN1	3.49567e-07	0.308588	0.139	0.035	0.0117238	B
ARRB2	4.06378e-07	-0.547879	0.307	0.585	0.0136291	B
CD81.2	4.09027e-07	0.280281	0.188	0.058	0.013718	B
GSAP.3	4.15672e-07	0.273924	0.267	0.099	0.0139408	B
PRKCQ.1	4.22013e-07	-0.625327	0.03	0.255	0.0141535	B
POLD4	4.26441e-07	0.688846	0.624	0.428	0.014302	B
IGKV1-16	4.30085e-07	1.71592	0.03	0.001	0.0144242	B
IGHV3-49	4.30085e-07	0.86208	0.03	0.001	0.0144242	B
FP565260.3	4.30085e-07	0.0888203	0.03	0.001	0.0144242	B
DOPEY2.1	4.31463e-07	0.415024	0.188	0.059	0.0144704	B
MYO1B	4.35199e-07	0.0958746	0.03	0.001	0.0145957	B
TIGD3	4.45606e-07	0.0805337	0.03	0.001	0.0149447	B
LINC01480	4.45606e-07	0.0543623	0.03	0.001	0.0149447	B
LDLRAP1.2	4.49038e-07	-0.619832	0.079	0.314	0.0150598	B
C2orf88	4.50899e-07	0.0608164	0.03	0.001	0.0151222	B
THEMIS.3	4.75564e-07	-0.596245	0.01	0.223	0.0159495	B
RPL18A.2	4.78304e-07	0.320562	1	0.98	0.0160414	B
AL392172.1	4.87228e-07	0.273269	0.178	0.054	0.0163406	B
GYPC.1	5.23917e-07	-0.548845	0.574	0.739	0.0175711	B
TXK.2	5.39717e-07	-0.679138	0.089	0.337	0.018101	B
PPP1R15A.1	5.81155e-07	0.519124	0.505	0.273	0.0194908	B
SATB1.2	5.83578e-07	-0.660872	0.158	0.428	0.019572	B
BIN2.2	5.93711e-07	-0.591587	0.515	0.72	0.0199119	B
SKAP1.1	5.97067e-07	-0.524713	0.267	0.571	0.0200244	B
EIF3K.2	6.15868e-07	-0.387828	0.822	0.882	0.020655	B
CD96.2	6.21225e-07	-0.648605	0.149	0.405	0.0208346	B
RNF41.1	6.49125e-07	0.259292	0.168	0.049	0.0217703	B
SEMA4D	7.06237e-07	-0.642042	0.099	0.348	0.0236858	B
ACTG1.2	7.08005e-07	-0.474548	0.891	0.949	0.0237451	B
SUN2.2	7.08386e-07	-0.537826	0.337	0.625	0.0237579	B
GABPB1	7.25838e-07	0.35278	0.188	0.061	0.0243432	B
CD27.3	7.3039e-07	-0.676195	0.168	0.414	0.0244958	B
HLA-DQB2	8.17564e-07	0.145251	0.069	0.01	0.0274195	B
TSPAN14.2	8.33014e-07	-0.610588	0.129	0.365	0.0279376	B
L3MBTL3	8.60847e-07	0.3872	0.267	0.106	0.0288711	B
RNF125.2	8.76718e-07	-0.572644	0.198	0.469	0.0294034	B
AGPAT5	9.36328e-07	0.309129	0.188	0.062	0.0314026	B
MOB3B.1	9.42115e-07	0.0812764	0.05	0.005	0.0315967	B
APRT.2	9.4835e-07	-0.529577	0.564	0.77	0.0318057	B
ST6GAL1	9.64848e-07	0.273501	0.238	0.087	0.0323591	B
SP110	9.86657e-07	0.552751	0.614	0.418	0.0330905	B
JMJD1C	9.9532e-07	0.526976	0.525	0.32	0.0333811	B
PFKFB2.1	9.97478e-07	0.0898549	0.05	0.005	0.0334534	B
SP100.2	1.01574e-06	0.520445	0.703	0.538	0.0340658	B
EPHX2.2	1.03966e-06	-0.554115	0.01	0.209	0.034868	B
PRMT2.1	1.04275e-06	-0.663369	0.416	0.631	0.0349717	B
DRAM2.1	1.04725e-06	0.418072	0.376	0.187	0.0351226	B
SNRNP25	1.09281e-06	0.315209	0.218	0.078	0.0366506	B
GAS6-AS1	1.10198e-06	0.147954	0.059	0.008	0.036958	B
GGA2.1	1.1057e-06	0.371652	0.257	0.102	0.0370829	B
NUP88	1.13982e-06	0.22727	0.198	0.065	0.0382274	B
PYCR3	1.14958e-06	0.121011	0.059	0.008	0.0385545	B
MYL12B.2	1.16711e-06	-0.45216	0.663	0.851	0.0391426	B
BACH1.1	1.17834e-06	0.445628	0.337	0.157	0.0395193	B
PARP1	1.18187e-06	0.517254	0.426	0.241	0.0396377	B
MILR1.1	1.18478e-06	0.104102	0.059	0.008	0.0397352	B
MCL1.2	1.18881e-06	-0.757302	0.347	0.569	0.0398703	B
ACSF2	1.2284e-06	0.106799	0.059	0.008	0.0411979	B
SH2B2.1	1.23581e-06	0.0760614	0.059	0.008	0.0414467	B
IGLV2-11	1.34208e-06	2.24273	0.04	0.003	0.0450107	B
RPL34.2	1.37323e-06	-0.261661	0.99	0.988	0.0460555	B
GATM	1.37658e-06	0.0744608	0.04	0.003	0.0461676	B
FHIT.3	1.38946e-06	-0.572628	0.03	0.235	0.0465999	B
PPM1K	1.39679e-06	0.454842	0.376	0.188	0.0468456	B
LRMP.2	1.42419e-06	0.289863	0.307	0.13	0.0477645	B
CAPN3	1.43597e-06	0.0904843	0.04	0.003	0.0481596	B
ZBTB21.1	1.44505e-06	0.24077	0.139	0.037	0.0484641	B
SGCE	1.46041e-06	0.0779018	0.04	0.003	0.0489793	B
ZYX.2	1.49131e-06	-0.603261	0.297	0.571	0.0500156	B
CALM1.2	1.50222e-06	-0.406815	0.911	0.953	0.0503814	B
LDHA.1	1.5039e-06	-0.508204	0.455	0.68	0.0504377	B
PPA1.2	1.52291e-06	-0.558575	0.178	0.416	0.0510753	B
EHD3	1.52328e-06	0.0480427	0.04	0.003	0.0510878	B
2022-03-03	1.64957e-06	0.339756	0.188	0.064	0.0553231	B
H3F3B.3	1.70768e-06	0.34412	1	0.992	0.0572721	B
FXYD5.2	1.78391e-06	-0.435273	0.911	0.945	0.0598286	B
RASSF2.2	1.9783e-06	0.316103	0.198	0.068	0.0663481	B
ATP6V1F.2	2.00381e-06	0.430167	0.594	0.375	0.0672039	B
DDX21.1	2.01499e-06	0.472085	0.584	0.381	0.0675788	B
B4GALT1.2	2.01548e-06	0.404919	0.406	0.203	0.0675951	B
ITPR1	2.10863e-06	0.322027	0.218	0.081	0.0707193	B
NR4A1.1	2.16884e-06	0.366433	0.089	0.018	0.0727386	B
ZNF318.1	2.17886e-06	0.39278	0.178	0.059	0.0730745	B
LAMTOR5.2	2.18809e-06	0.51681	0.515	0.337	0.073384	B
AFTPH.1	2.20482e-06	0.441563	0.327	0.149	0.0739451	B
CHRM3-AS2.2	2.2362e-06	-0.503938	0	0.185	0.0749978	B
CYP2U1	2.30271e-06	0.144947	0.158	0.046	0.0772283	B
CD55.1	2.41196e-06	0.62351	0.584	0.4	0.0808924	B
UQCRB.2	2.60801e-06	-0.42245	0.802	0.901	0.0874675	B
TNFRSF25.2	2.6333e-06	-0.509	0.04	0.248	0.0883157	B
ARHGAP25.2	2.69266e-06	0.419137	0.396	0.201	0.0903064	B
ZNF667-AS1	2.7488e-06	0.157416	0.059	0.008	0.0921892	B
CHD7	2.77022e-06	0.298917	0.327	0.148	0.0929076	B
LAT2.3	2.88009e-06	0.335054	0.297	0.123	0.0965924	B
CLDND1	2.94054e-06	-0.645445	0.208	0.436	0.0986198	B
ICOSLG	3.06135e-06	0.110738	0.059	0.008	0.102672	B
SYVN1.1	3.08227e-06	0.246181	0.208	0.074	0.103373	B
SCML4.3	3.16806e-06	-0.639653	0.129	0.353	0.10625	B
ARID5B.2	3.17955e-06	0.482039	0.455	0.259	0.106636	B
RASA3.1	3.47751e-06	-0.637785	0.228	0.466	0.116629	B
TRAF3.1	3.53934e-06	0.273753	0.248	0.1	0.118703	B
ELOVL1.2	3.59841e-06	0.318361	0.327	0.148	0.120684	B
YBX1.1	3.92614e-06	0.381776	0.96	0.89	0.131675	B
FKBP5.2	3.94028e-06	-0.533722	0.04	0.235	0.132149	B
TSHZ2.3	4.0197e-06	-0.585814	0.02	0.21	0.134813	B
SAT1.2	4.04795e-06	0.70512	0.693	0.506	0.13576	B
GRK3.1	4.11647e-06	0.149804	0.089	0.019	0.138058	B
TMSB10.1	4.29546e-06	-0.211695	1	0.988	0.144061	B
RPL36.2	4.30108e-06	-0.282563	0.98	0.971	0.14425	B
HLA-F.2	4.33917e-06	-0.587211	0.594	0.737	0.145527	B
LTA4H.1	4.36957e-06	0.507496	0.485	0.292	0.146547	B
EIF2AK3	4.40964e-06	0.400307	0.168	0.055	0.147891	B
LGALS9.2	4.66856e-06	0.320594	0.366	0.178	0.156574	B
MS4A7.1	4.69777e-06	0.504285	0.109	0.027	0.157554	B
HSH2D.3	4.70925e-06	0.359901	0.396	0.192	0.157939	B
TAGLN2.1	4.75568e-06	0.533153	0.891	0.759	0.159496	B
TP53INP1.1	4.8465e-06	0.257774	0.188	0.066	0.162542	B
SRGN.2	4.89239e-06	-0.486892	0.317	0.609	0.164081	B
ZBTB10	5.01831e-06	0.340544	0.218	0.085	0.168304	B
AC007384.1.1	5.03758e-06	0.270459	0.168	0.056	0.16895	B
CHD3.1	5.22031e-06	-0.62701	0.178	0.393	0.175079	B
THEM4.2	5.22634e-06	-0.517984	0.099	0.318	0.175281	B
ATP5MG.2	5.26319e-06	-0.391323	0.871	0.916	0.176517	B
MZT2A.2	5.31143e-06	-0.555883	0.257	0.487	0.178135	B
PLSCR3.2	5.32119e-06	-0.561195	0.188	0.411	0.178462	B
FAM96A.1	5.37468e-06	0.388051	0.436	0.247	0.180256	B
MAPK8IP3	5.38872e-06	0.41102	0.267	0.117	0.180727	B
NBPF10.1	5.43838e-06	0.20135	0.139	0.04	0.182392	B
IGKV3-20.1	5.58894e-06	1.37525	0.059	0.009	0.187442	B
PTK2	5.68858e-06	0.173855	0.099	0.023	0.190784	B
RPL31.2	5.73906e-06	-0.317562	0.97	0.949	0.192476	B
ABRACL.2	5.81952e-06	-0.546155	0.178	0.414	0.195175	B
YWHAZ.2	5.88062e-06	0.336865	0.911	0.91	0.197224	B
MT-ND1.2	5.8996e-06	0.324231	0.98	0.977	0.197861	B
CD48.2	6.07271e-06	-0.465001	0.792	0.846	0.203666	B
TSPO	6.13789e-06	-0.614724	0.406	0.652	0.205853	B
VMO1	6.45288e-06	0.168608	0.03	0.002	0.216417	B
PXDC1	6.45288e-06	0.0655431	0.03	0.002	0.216417	B
PTPRK.2	6.51587e-06	0.122296	0.03	0.002	0.218529	B
TLR7.1	6.51587e-06	0.041766	0.03	0.002	0.218529	B
EML6	6.70839e-06	0.0757956	0.03	0.002	0.224986	B
S1PR1.2	6.83465e-06	-0.603494	0.287	0.505	0.229221	B
BCL2L11.1	6.84531e-06	0.359076	0.198	0.072	0.229578	B
TIMP1	7.04285e-06	-0.557204	0.158	0.389	0.236203	B
RASGRP3	7.26305e-06	0.0899046	0.059	0.009	0.243588	B
CCND3.1	7.42474e-06	-0.424686	0.614	0.809	0.249011	B
DDN-AS1.1	7.47146e-06	0.181559	0.069	0.012	0.250578	B
PPP1R16B.2	7.47284e-06	0.284502	0.178	0.062	0.250624	B
AK5.2	7.61065e-06	-0.463648	0	0.169	0.255246	B
SNX10.1	7.61558e-06	0.329326	0.277	0.123	0.255411	B
GGH.1	7.61868e-06	0.0916881	0.059	0.009	0.255515	B
MINOS1	7.78407e-06	-0.518923	0.307	0.52	0.261062	B
IQGAP1.2	8.02186e-06	0.373689	0.634	0.421	0.269037	B
USP12.1	8.61344e-06	0.293002	0.248	0.104	0.288877	B
ADPRH.1	9.29615e-06	0.102551	0.05	0.006	0.311774	B
DAD1.1	9.34967e-06	-0.521225	0.337	0.566	0.313569	B
CENPK.2	9.46716e-06	-0.54181	0.059	0.249	0.31751	B
ATP5PD.2	9.5055e-06	-0.520753	0.356	0.555	0.318795	B
LRRK1.1	9.58212e-06	0.0764461	0.05	0.006	0.321365	B
RPS4Y1.2	9.74247e-06	-0.31091	0.97	0.932	0.326743	B
BCL6.1	9.84424e-06	0.214472	0.089	0.02	0.330156	B
AES.1	1.01063e-05	-0.379822	0.792	0.899	0.338945	B
MT-ATP6.3	1.04809e-05	0.331697	0.99	0.976	0.35151	B
MCM5.1	1.10171e-05	0.30092	0.238	0.097	0.369491	B
LINC02132	1.11405e-05	0.0917237	0.02	0.001	0.373632	B
EGR3	1.11405e-05	0.0594513	0.02	0.001	0.373632	B
AP002449.1	1.11405e-05	0.0578314	0.02	0.001	0.373632	B
ZNF215	1.11405e-05	0.0571914	0.02	0.001	0.373632	B
TEAD2	1.11405e-05	0.0568256	0.02	0.001	0.373632	B
IGHV3-20	1.11405e-05	0.0566176	0.02	0.001	0.373632	B
IFNLR1	1.11405e-05	0.0383723	0.02	0.001	0.373632	B
LINC01550.2	1.12722e-05	-0.434774	0.01	0.179	0.378047	B
TRERNA1	1.12908e-05	0.0592771	0.02	0.001	0.378671	B
AC020558.1	1.12908e-05	0.0584488	0.02	0.001	0.378671	B
MACC1	1.12908e-05	0.0427379	0.02	0.001	0.378671	B
BCAS1	1.12908e-05	0.037418	0.02	0.001	0.378671	B
LRGUK	1.12908e-05	0.0371642	0.02	0.001	0.378671	B
SLC45A3	1.12908e-05	0.0306576	0.02	0.001	0.378671	B
EEF1A1.2	1.14106e-05	-0.194308	1	0.997	0.382688	B
AC015819.2	1.1443e-05	0.0617885	0.02	0.001	0.383774	B
AC092667.1	1.1443e-05	0.0569323	0.02	0.001	0.383774	B
AC008691.1	1.1443e-05	0.0358178	0.02	0.001	0.383774	B
SYBU	1.1443e-05	0.0353946	0.02	0.001	0.383774	B
CBLN3	1.1443e-05	0.0335328	0.02	0.001	0.383774	B
AC004771.5	1.1443e-05	0.0330308	0.02	0.001	0.383774	B
MDC1-AS1	1.1443e-05	0.0217555	0.02	0.001	0.383774	B
TMTC1	1.1443e-05	0.0207892	0.02	0.001	0.383774	B
SLC7A7.2	1.14434e-05	0.184897	0.129	0.037	0.383789	B
DNAJC10.1	1.14886e-05	0.423455	0.267	0.119	0.385306	B
TCEA3.2	1.2042e-05	-0.424103	0.01	0.182	0.403864	B
UBE2J1.2	1.21385e-05	0.469338	0.485	0.296	0.407101	B
ABLIM1.1	1.22095e-05	-0.660154	0.317	0.536	0.409481	B
SLFN12L.1	1.22236e-05	-0.504791	0.01	0.182	0.409954	B
TBC1D5	1.22886e-05	0.393247	0.356	0.191	0.412136	B
TMEM204.2	1.28288e-05	-0.410945	0.01	0.18	0.430254	B
NPM1.2	1.2885e-05	-0.374825	0.95	0.927	0.432138	B
LAPTM4A.2	1.31972e-05	0.389255	0.515	0.324	0.442609	B
CHCHD10.2	1.33617e-05	0.574489	0.574	0.417	0.448123	B
AL445472.1	1.3646e-05	0.163052	0.069	0.013	0.45766	B
ETS1.1	1.37636e-05	-0.559435	0.426	0.643	0.461605	B
MORN1	1.3979e-05	0.139929	0.059	0.01	0.468827	B
UBB.2	1.45925e-05	0.420844	0.901	0.823	0.489403	B
SECISBP2L.1	1.48741e-05	0.534522	0.426	0.248	0.498848	B
RPL35A.2	1.49257e-05	-0.255559	0.98	0.978	0.500579	B
IPCEF1.2	1.52012e-05	-0.436779	0.03	0.214	0.509817	B
MYO1C	1.52504e-05	0.096461	0.069	0.013	0.511468	B
PNPLA8.1	1.59609e-05	0.379735	0.287	0.135	0.535298	B
ATXN7.1.1	1.61835e-05	-0.476803	0.01	0.173	0.542764	B
EIF5.1	1.65478e-05	0.461632	0.713	0.614	0.554981	B
BASP1.1	1.70641e-05	0.165035	0.079	0.017	0.572295	B
LINC02273.2	1.74358e-05	-0.419203	0	0.157	0.584762	B
FCMR.1	1.7681e-05	0.499103	0.723	0.57	0.592985	B
THOC3.2	1.80151e-05	-0.498822	0.05	0.233	0.604189	B
LSM 7.00	1.82799e-05	0.454644	0.723	0.606	0.613071	B
EIF3G.1	1.92886e-05	-0.455894	0.752	0.806	0.646901	B
GIMAP2.2	1.93995e-05	-0.438091	0.04	0.226	0.65062	B
SCRN1.2	1.96103e-05	0.170719	0.109	0.029	0.657691	B
IFNG-AS1.2	2.11287e-05	0.198396	0.099	0.025	0.708613	B
NFKBIA.1	2.11296e-05	0.484784	0.911	0.872	0.708646	B
GALNT2.1	2.22966e-05	0.339299	0.218	0.092	0.747783	B
CITED2.1	2.31792e-05	-0.495024	0.188	0.415	0.777384	B
GOLGA7	2.32206e-05	-0.484822	0.218	0.433	0.778772	B
NR1H2.1	2.34455e-05	0.341613	0.436	0.25	0.786317	B
EVI5.1	2.3832e-05	0.128694	0.099	0.025	0.799276	B
RASGRP2	2.39541e-05	0.465838	0.663	0.498	0.803374	B
TSPAN33	2.41923e-05	0.0885161	0.04	0.004	0.811363	B
TTC28	2.512e-05	0.0996766	0.05	0.007	0.842474	B
CCR7.2	2.51509e-05	-0.704371	0.347	0.547	0.843512	B
ISG20	2.53249e-05	0.542002	0.653	0.507	0.849347	B
C9orf72.1	2.58933e-05	0.245108	0.168	0.06	0.868411	B
SIDT2	2.63725e-05	0.233473	0.158	0.055	0.88448	B
NDUFA12.1	2.66786e-05	-0.452979	0.287	0.487	0.894747	B
RPL38.2	2.71796e-05	-0.281593	0.97	0.961	0.91155	B
HES4.2	2.84442e-05	0.165648	0.059	0.01	0.953962	B
ADAMTS6.1	2.87953e-05	0.147904	0.089	0.021	0.965736	B
PTPRCAP.2	2.88966e-05	0.390187	0.891	0.854	0.969134	B
YIF1A	2.9023e-05	0.261743	0.228	0.095	0.973373	B
NPC2.2	2.90274e-05	0.482863	0.525	0.342	0.973521	B
SIRPG.2	2.98518e-05	-0.42196	0.02	0.179	1	B
AC103591.3	2.98831e-05	0.347851	0.218	0.092	1	B
CYCS.2	3.05654e-05	0.442056	0.465	0.289	1	B
RNF135.2	3.333e-05	0.213909	0.168	0.061	1	B
SUPT3H.2	3.34113e-05	-0.458036	0.079	0.262	1	B
CNN3	3.40382e-05	0.200975	0.069	0.014	1	B
TRIM38	3.4367e-05	0.346826	0.327	0.162	1	B
RNF213.2	3.454e-05	-0.483427	0.436	0.654	1	B
MT-CYB.2	3.4783e-05	0.235993	1	0.996	1	B
ZNF669	3.56307e-05	0.339972	0.168	0.064	1	B
TEN1.2	3.59483e-05	0.298131	0.238	0.105	1	B
S100A11	3.62137e-05	-0.434144	0.109	0.3	1	B
STK38	3.84478e-05	-0.545328	0.178	0.383	1	B
OPN3	3.85715e-05	0.190994	0.119	0.036	1	B
RHOH.2	3.89288e-05	0.486811	0.653	0.503	1	B
CD99.2	3.93447e-05	-0.37325	0.653	0.824	1	B
SYNE2.2	4.01762e-05	-0.663463	0.218	0.452	1	B
ASB1.1	4.07775e-05	0.255629	0.208	0.085	1	B
CERS4.2	4.21241e-05	0.218706	0.168	0.062	1	B
RIC3.2	4.30797e-05	0.346977	0.327	0.169	1	B
CHI3L2	4.45507e-05	0.320074	0.109	0.031	1	B
HSBP1L1.1	4.50175e-05	-0.372611	0	0.144	1	B
AIF1.2	4.5187e-05	-0.168716	0.059	0.248	1	B
PEBP4	4.57251e-05	0.0718829	0.03	0.003	1	B
PDK4.1	4.61016e-05	0.0801279	0.03	0.003	1	B
MS4A4A	4.61016e-05	0.0552611	0.03	0.003	1	B
CFAP36.2	4.7189e-05	-0.377823	0.02	0.178	1	B
CD9.1	4.74517e-05	0.198843	0.059	0.011	1	B
ICOS.2	5.14689e-05	-0.375053	0	0.142	1	B
WDR11.2	5.18281e-05	0.356865	0.208	0.088	1	B
UNC93B1.1	5.22293e-05	0.158576	0.109	0.031	1	B
TMC8.1	5.28317e-05	-0.569614	0.317	0.508	1	B
SPOPL.1	5.33483e-05	0.203741	0.129	0.041	1	B
FXYD1.2	5.35699e-05	0.323502	0.198	0.081	1	B
WHRN.1	5.36175e-05	0.277637	0.059	0.011	1	B
PARP14.1	5.39002e-05	0.269816	0.277	0.133	1	B
ATP10D.2	5.41088e-05	0.222916	0.099	0.027	1	B
CTSW.3	5.47751e-05	-0.49652	0.208	0.449	1	B
CMTM7.2	5.49746e-05	-0.445989	0.109	0.3	1	B
SQSTM1.2	5.50058e-05	0.350114	0.683	0.536	1	B
SIGIRR.1	5.57409e-05	-0.481421	0.376	0.578	1	B
APOM	5.90416e-05	0.203806	0.099	0.028	1	B
DPYD	5.92478e-05	-0.554789	0.109	0.293	1	B
IL6R.2	5.96633e-05	-0.432878	0.03	0.185	1	B
SFXN1.2	5.97801e-05	-0.531458	0.158	0.346	1	B
RPS23.2	5.99073e-05	0.238479	1	0.983	1	B
SH2D1A.1	6.00651e-05	-0.466278	0.01	0.158	1	B
TIMELESS.1	6.11632e-05	0.119817	0.089	0.022	1	B
C2orf69	6.11751e-05	0.188548	0.158	0.057	1	B
RBM15.1	6.17195e-05	0.240371	0.188	0.074	1	B
BLCAP	6.23635e-05	0.283812	0.307	0.158	1	B
GEMIN7.2	6.25088e-05	0.266794	0.149	0.053	1	B
PLAC8.3	6.39044e-05	0.499072	0.584	0.43	1	B
CD40LG.3	6.42856e-05	-0.368253	0	0.139	1	B
CYTH1.1	6.4892e-05	-0.572852	0.416	0.602	1	B
MTHFR.1	6.51504e-05	0.254832	0.139	0.047	1	B
PLEKHB1.2	6.55279e-05	-0.359051	0.01	0.153	1	B
EFCAB13	6.61238e-05	0.125603	0.079	0.019	1	B
GSE1.2	6.62174e-05	0.192049	0.208	0.085	1	B
ARL 11.00	6.76075e-05	0.0979372	0.04	0.005	1	B
NDUFB4	6.98587e-05	-0.459733	0.366	0.537	1	B
RPL32.2	7.09389e-05	-0.230639	0.99	0.99	1	B
PXN.2	7.16449e-05	-0.365587	0.129	0.332	1	B
DPP4.2	7.34236e-05	-0.362811	0	0.137	1	B
RPL36AL.2	7.40138e-05	-0.310574	0.97	0.94	1	B
RBBP8	7.4531e-05	0.0903614	0.079	0.019	1	B
TRBC1.2	7.54328e-05	-0.439791	0.149	0.366	1	B
LYPLA1.2	7.60333e-05	0.315778	0.396	0.225	1	B
ARSB	7.60755e-05	0.0884548	0.069	0.015	1	B
ZNF225	7.64207e-05	0.09143	0.04	0.005	1	B
EIF1.2	7.79485e-05	0.222482	1	0.995	1	B
ATP5IF1.1	7.81037e-05	-0.386569	0.465	0.666	1	B
MLLT3.2	7.93549e-05	-0.370249	0.05	0.22	1	B
YWHAH.1	8.00123e-05	0.229069	0.208	0.088	1	B
ZCCHC7	8.16238e-05	0.37086	0.426	0.253	1	B
IGHV6-1	8.62618e-05	0.832213	0.01	0	1	B
IGLV7-46	8.62618e-05	0.526999	0.01	0	1	B
IGKV1-12	8.62618e-05	0.366139	0.01	0	1	B
IGKV2-29	8.62618e-05	0.345185	0.01	0	1	B
IGKV6-21	8.62618e-05	0.314732	0.01	0	1	B
IGLC7	8.62618e-05	0.271275	0.01	0	1	B
AL359715.2	8.62618e-05	0.185642	0.01	0	1	B
IGLV1-50	8.62618e-05	0.176748	0.01	0	1	B
CFAP46	8.62618e-05	0.146554	0.01	0	1	B
IGKV1-33	8.62618e-05	0.132948	0.01	0	1	B
IGHV2-70	8.62618e-05	0.12126	0.01	0	1	B
IGKV1D-33	8.62618e-05	0.111624	0.01	0	1	B
IGKV1-9	8.62618e-05	0.109905	0.01	0	1	B
IGKV1D-37	8.62618e-05	0.0937912	0.01	0	1	B
IGLV3-27	8.62618e-05	0.0845203	0.01	0	1	B
LGALS8-AS1	8.62618e-05	0.0732862	0.01	0	1	B
IGLV2-5	8.62618e-05	0.0732862	0.01	0	1	B
IGHV4-55	8.62618e-05	0.0732674	0.01	0	1	B
RPS4Y2	8.62618e-05	0.0732674	0.01	0	1	B
LINC02576	8.62618e-05	0.0664339	0.01	0	1	B
A2ML1-AS1	8.62618e-05	0.0664339	0.01	0	1	B
FAM69B	8.62618e-05	0.0616185	0.01	0	1	B
PLA2G10	8.62618e-05	0.0616185	0.01	0	1	B
IGHV7-81	8.62618e-05	0.0592292	0.01	0	1	B
AC079148.1	8.62618e-05	0.0509017	0.01	0	1	B
AL109914.1	8.62618e-05	0.0509017	0.01	0	1	B
AC138123.1	8.62618e-05	0.0509017	0.01	0	1	B
AC022167.2	8.62618e-05	0.0509017	0.01	0	1	B
SLC22A14	8.62618e-05	0.0484006	0.01	0	1	B
TSSK4	8.62618e-05	0.0468449	0.01	0	1	B
AL138899.1	8.62618e-05	0.0430016	0.01	0	1	B
LINC02201	8.62618e-05	0.0383025	0.01	0	1	B
AL513211.1	8.62618e-05	0.0383025	0.01	0	1	B
NANOS3	8.62618e-05	0.0382615	0.01	0	1	B
AC079793.1	8.62618e-05	0.0362605	0.01	0	1	B
AF131216.5	8.62618e-05	0.036233	0.01	0	1	B
LATS2-AS1	8.62618e-05	0.036233	0.01	0	1	B
AP001020.3	8.62618e-05	0.036233	0.01	0	1	B
MMP9	8.62618e-05	0.036233	0.01	0	1	B
AC018761.3	8.62618e-05	0.036233	0.01	0	1	B
SPIRE2	8.62618e-05	0.0357255	0.01	0	1	B
PRC1-AS1	8.62618e-05	0.0355919	0.01	0	1	B
FKBP10	8.62618e-05	0.0352407	0.01	0	1	B
AL359764.1	8.62618e-05	0.0344419	0.01	0	1	B
VANGL2	8.62618e-05	0.0344336	0.01	0	1	B
MYO3A	8.62618e-05	0.0344336	0.01	0	1	B
AC123023.1	8.62618e-05	0.0340397	0.01	0	1	B
AC007622.2	8.62618e-05	0.0338863	0.01	0	1	B
AC090617.4	8.62618e-05	0.0326844	0.01	0	1	B
AC125421.2	8.62618e-05	0.0326844	0.01	0	1	B
LPL	8.62618e-05	0.0324911	0.01	0	1	B
AC090673.1	8.62618e-05	0.0324911	0.01	0	1	B
DUBR	8.62618e-05	0.0322272	0.01	0	1	B
AC104452.1	8.62618e-05	0.0321257	0.01	0	1	B
AC009107.2	8.62618e-05	0.0319675	0.01	0	1	B
CD5L	8.62618e-05	0.0319461	0.01	0	1	B
LINC00525	8.62618e-05	0.0319461	0.01	0	1	B
SLC2A5	8.62618e-05	0.0315579	0.01	0	1	B
TGFB2	8.62618e-05	0.0315579	0.01	0	1	B
AC007938.3	8.62618e-05	0.0315579	0.01	0	1	B
MAFTRR	8.62618e-05	0.0315579	0.01	0	1	B
AC005695.3	8.62618e-05	0.0315579	0.01	0	1	B
NNAT	8.62618e-05	0.0315579	0.01	0	1	B
AC010643.1	8.62618e-05	0.0315579	0.01	0	1	B
AL590096.1	8.62618e-05	0.031003	0.01	0	1	B
ADAMDEC1	8.62618e-05	0.0307759	0.01	0	1	B
CFAP57	8.62618e-05	0.0302096	0.01	0	1	B
GALNTL6	8.62618e-05	0.0302096	0.01	0	1	B
MCM8-AS1	8.62618e-05	0.0299939	0.01	0	1	B
MUC13	8.62618e-05	0.0299625	0.01	0	1	B
PPIAL4C	8.62618e-05	0.0299185	0.01	0	1	B
Z97198.1	8.62618e-05	0.0296392	0.01	0	1	B
AC010761.2	8.62618e-05	0.0295411	0.01	0	1	B
C1QB	8.62618e-05	0.0293288	0.01	0	1	B
AL451007.3	8.62618e-05	0.0292927	0.01	0	1	B
AC004801.6	8.62618e-05	0.0292927	0.01	0	1	B
DSCAML1	8.62618e-05	0.0290013	0.01	0	1	B
MIXL1	8.62618e-05	0.0289895	0.01	0	1	B
FGF2	8.62618e-05	0.0289895	0.01	0	1	B
HHIP-AS1	8.62618e-05	0.0289895	0.01	0	1	B
AC091152.2	8.62618e-05	0.0289895	0.01	0	1	B
NIM1K	8.62618e-05	0.0284242	0.01	0	1	B
RAPGEF5	8.62618e-05	0.0284242	0.01	0	1	B
AC067750.1	8.62618e-05	0.0282387	0.01	0	1	B
AC027288.1	8.62618e-05	0.0279842	0.01	0	1	B
AL354760.1	8.62618e-05	0.0279678	0.01	0	1	B
LINC01191	8.62618e-05	0.0279678	0.01	0	1	B
AC246787.2	8.62618e-05	0.0279678	0.01	0	1	B
MNS1	8.62618e-05	0.0276403	0.01	0	1	B
AC008543.1	8.62618e-05	0.0276403	0.01	0	1	B
LINC01013	8.62618e-05	0.0276056	0.01	0	1	B
AC106782.6	8.62618e-05	0.0276056	0.01	0	1	B
SYN3	8.62618e-05	0.0276056	0.01	0	1	B
CNR1	8.62618e-05	0.0270105	0.01	0	1	B
AC011944.1	8.62618e-05	0.0270105	0.01	0	1	B
HNF1B	8.62618e-05	0.0270105	0.01	0	1	B
AC015712.4	8.62618e-05	0.0263819	0.01	0	1	B
LSMEM1	8.62618e-05	0.0251686	0.01	0	1	B
GCSAML	8.62618e-05	0.0249053	0.01	0	1	B
AC093388.1	8.62618e-05	0.02455	0.01	0	1	B
KCNG1	8.62618e-05	0.02455	0.01	0	1	B
LYPD6B	8.62618e-05	0.0241679	0.01	0	1	B
DMRTA1	8.62618e-05	0.0241679	0.01	0	1	B
AL512625.2	8.62618e-05	0.0241679	0.01	0	1	B
SLC6A9	8.62618e-05	0.0237935	0.01	0	1	B
RPS6KB2-AS1	8.62618e-05	0.0237935	0.01	0	1	B
SLC8A3	8.62618e-05	0.0237935	0.01	0	1	B
ZNF534	8.62618e-05	0.0237935	0.01	0	1	B
IGKV3D-7	8.62618e-05	0.023597	0.01	0	1	B
LCN6	8.62618e-05	0.023597	0.01	0	1	B
AP003096.1	8.62618e-05	0.023597	0.01	0	1	B
TAS2R43	8.62618e-05	0.023597	0.01	0	1	B
PRAME	8.62618e-05	0.023597	0.01	0	1	B
MANEAL	8.62618e-05	0.0235892	0.01	0	1	B
AC092802.1	8.62618e-05	0.0235892	0.01	0	1	B
MARK1	8.62618e-05	0.0230264	0.01	0	1	B
TP63	8.62618e-05	0.0230264	0.01	0	1	B
DNAJC5B	8.62618e-05	0.0230264	0.01	0	1	B
SYT3	8.62618e-05	0.0230264	0.01	0	1	B
AP004609.1	8.62618e-05	0.022661	0.01	0	1	B
AC067747.1	8.62618e-05	0.0226359	0.01	0	1	B
C22orf23	8.62618e-05	0.0226359	0.01	0	1	B
AL049697.1	8.62618e-05	0.022148	0.01	0	1	B
COL8A2	8.62618e-05	0.021661	0.01	0	1	B
FSIP2-AS1	8.62618e-05	0.021661	0.01	0	1	B
OSBPL10-AS1	8.62618e-05	0.0215045	0.01	0	1	B
ARHGAP6	8.62618e-05	0.020931	0.01	0	1	B
AC104316.2	8.62618e-05	0.020931	0.01	0	1	B
FAM222A	8.62618e-05	0.020931	0.01	0	1	B
RGS13	8.62618e-05	0.0208607	0.01	0	1	B
HLA-DQB1-AS1	8.62618e-05	0.0208607	0.01	0	1	B
AC023590.1	8.62618e-05	0.0208607	0.01	0	1	B
AC090579.1	8.62618e-05	0.0203756	0.01	0	1	B
EFCAB12	8.62618e-05	0.0203003	0.01	0	1	B
JAKMIP3	8.62618e-05	0.0203003	0.01	0	1	B
SEMA3D	8.62618e-05	0.0201599	0.01	0	1	B
AL359922.2	8.62618e-05	0.0201599	0.01	0	1	B
ROR1	8.62618e-05	0.0188659	0.01	0	1	B
ECT2L	8.62618e-05	0.0188659	0.01	0	1	B
TP73	8.62618e-05	0.0186418	0.01	0	1	B
AL110115.2	8.62618e-05	0.0186418	0.01	0	1	B
TLL2	8.62618e-05	0.0184492	0.01	0	1	B
FHDC1	8.62618e-05	0.0183875	0.01	0	1	B
IGHV5-10-1	8.62618e-05	0.0183875	0.01	0	1	B
AC137834.2	8.62618e-05	0.0183473	0.01	0	1	B
NRG4	8.62618e-05	0.0183473	0.01	0	1	B
COL1A1	8.62618e-05	0.0183473	0.01	0	1	B
AC004839.1	8.62618e-05	0.0177676	0.01	0	1	B
ANKLE1	8.62618e-05	0.0177676	0.01	0	1	B
SHISA8	8.62618e-05	0.0177676	0.01	0	1	B
KHDRBS3	8.62618e-05	0.0165317	0.01	0	1	B
AC091849.2	8.62618e-05	0.0158546	0.01	0	1	B
CLVS1	8.62618e-05	0.0158546	0.01	0	1	B
C12orf74	8.62618e-05	0.0158546	0.01	0	1	B
AC079907.1	8.62618e-05	0.0158546	0.01	0	1	B
AC002553.1	8.62618e-05	0.0158546	0.01	0	1	B
SLC4A1	8.62618e-05	0.0158546	0.01	0	1	B
IGHJ6	8.62618e-05	0.0153817	0.01	0	1	B
WASIR2	8.62618e-05	0.0153817	0.01	0	1	B
DUSP15	8.62618e-05	0.0153817	0.01	0	1	B
TSPEAR-AS1	8.62618e-05	0.0153817	0.01	0	1	B
SMIM18	8.62618e-05	0.0147389	0.01	0	1	B
DLGAP1	8.62618e-05	0.0147389	0.01	0	1	B
PLA2G2D	8.62618e-05	0.0138864	0.01	0	1	B
CIB3	8.62618e-05	0.0138864	0.01	0	1	B
AL355388.2	8.62618e-05	0.013615	0.01	0	1	B
ARL 14.00	8.62618e-05	0.013615	0.01	0	1	B
AC025569.1	8.62618e-05	0.013615	0.01	0	1	B
AC009119.1	8.62618e-05	0.013615	0.01	0	1	B
AL157871.1	8.62618e-05	0.0133678	0.01	0	1	B
CYP11A1	8.62618e-05	0.0133678	0.01	0	1	B
KREMEN2	8.62618e-05	0.0133678	0.01	0	1	B
AC104461.1	8.62618e-05	0.012647	0.01	0	1	B
EPCAM	8.62618e-05	0.012647	0.01	0	1	B
LINC02245	8.62618e-05	0.012647	0.01	0	1	B
FSIP2	8.62618e-05	0.012647	0.01	0	1	B
SPARC	8.62618e-05	0.012647	0.01	0	1	B
AC015712.2	8.62618e-05	0.012647	0.01	0	1	B
GH1	8.62618e-05	0.012647	0.01	0	1	B
AL022328.3	8.62618e-05	0.012647	0.01	0	1	B
CLEC4F	8.62618e-05	0.0126414	0.01	0	1	B
AC106712.1	8.62618e-05	0.0126414	0.01	0	1	B
SYNPO	8.62618e-05	0.0126414	0.01	0	1	B
ADARB2-AS1	8.62618e-05	0.0126414	0.01	0	1	B
LINC02182	8.62618e-05	0.0126414	0.01	0	1	B
AC100847.1	8.62618e-05	0.0126414	0.01	0	1	B
TLR9	8.62618e-05	0.0124813	0.01	0	1	B
LRRC70	8.62618e-05	0.0124813	0.01	0	1	B
EGFL7	8.62618e-05	0.0124813	0.01	0	1	B
VTN	8.62618e-05	0.0124813	0.01	0	1	B
EYA2	8.62618e-05	0.0124813	0.01	0	1	B
AL121845.3	8.62618e-05	0.0124813	0.01	0	1	B
AP000527.1	8.62618e-05	0.0124813	0.01	0	1	B
AL645608.8	8.62618e-05	0.0101432	0.01	0	1	B
TNFRSF8	8.62618e-05	0.0101432	0.01	0	1	B
ACOX2	8.62618e-05	0.0101432	0.01	0	1	B
AC010280.2	8.62618e-05	0.0101432	0.01	0	1	B
CYSRT1	8.62618e-05	0.0101432	0.01	0	1	B
L1TD1	8.62618e-05	0.00984266	0.01	0	1	B
NACAD	8.62618e-05	0.00984266	0.01	0	1	B
PTGES	8.62618e-05	0.00984266	0.01	0	1	B
AL158212.2	8.62618e-05	0.00984266	0.01	0	1	B
KNDC1	8.62618e-05	0.00984266	0.01	0	1	B
SOX15	8.62618e-05	0.00984266	0.01	0	1	B
AL133230.1	8.62618e-05	0.00984266	0.01	0	1	B
AC008750.1	8.62618e-05	0.00984266	0.01	0	1	B
TEX35	8.62618e-05	0.00853932	0.01	0	1	B
UTS2B	8.62618e-05	0.00853932	0.01	0	1	B
MAPK10	8.62618e-05	0.00853932	0.01	0	1	B
LINC02240	8.62618e-05	0.00853932	0.01	0	1	B
AL031963.1	8.62618e-05	0.00853932	0.01	0	1	B
HLA-DQA2	8.62618e-05	0.00853932	0.01	0	1	B
AC245140.3	8.62618e-05	0.00853932	0.01	0	1	B
C9orf163	8.62618e-05	0.00853932	0.01	0	1	B
AC016590.3	8.62618e-05	0.00853932	0.01	0	1	B
SNRK.2	8.83675e-05	-0.577284	0.218	0.397	1	B
CD200	8.86667e-05	0.15849	0.059	0.012	1	B
TMEM106B.2	8.95582e-05	-0.376671	0.059	0.231	1	B
GLO1	9.21352e-05	0.451182	0.446	0.278	1	B
PARP8.2	9.55994e-05	-0.413952	0.158	0.36	1	B
NDUFS8.1	9.56114e-05	-0.489272	0.188	0.387	1	B
ACP5	9.7083e-05	0.245602	0.178	0.071	1	B
MAZ	9.71446e-05	-0.287204	0.05	0.208	1	B
UBE2I.2	9.75949e-05	0.313096	0.693	0.548	1	B
MT-ND5.3	9.77128e-05	0.404941	0.95	0.953	1	B
DRAM1.1	9.77855e-05	0.143604	0.069	0.015	1	B
ARHGAP27.1	0.000100204	0.253473	0.228	0.103	1	B
NOTCH2.1	0.00010187	0.235005	0.208	0.088	1	B
IBA57	0.000101921	0.117976	0.069	0.015	1	B
AC022182.1	0.000102305	0.1403	0.069	0.015	1	B
AHI1	0.000102767	0.203582	0.158	0.06	1	B
AL034397.3.1	0.000103095	0.112169	0.05	0.008	1	B
DDIT4.2	0.000104865	-0.585423	0.267	0.47	1	B
RPS3A.2	0.000106105	-0.23021	0.99	0.987	1	B
TMEM154.2	0.000106624	0.225042	0.208	0.09	1	B
SELENOF.2	0.000108015	0.325456	0.663	0.491	1	B
PHETA1.1	0.000110963	0.0844744	0.05	0.008	1	B
ATP5F1A.1	0.000112398	-0.447617	0.485	0.647	1	B
CHRAC1.1	0.000113216	0.328389	0.376	0.212	1	B
PPP3CA.2	0.000120034	0.326417	0.277	0.144	1	B
ZNF821	0.000120631	0.31389	0.208	0.091	1	B
RPS28.2	0.000122072	-0.165763	0.98	0.981	1	B
NME2.2	0.000125391	0.398304	0.822	0.726	1	B
SIAH1	0.000126431	0.309976	0.129	0.046	1	B
RGL4.2	0.000127858	-0.352044	0.01	0.144	1	B
NSMCE1.2	0.000129872	-0.406697	0.139	0.318	1	B
TGFBRAP1	0.000130748	0.160686	0.139	0.049	1	B
BLOC1S2	0.000133031	0.255255	0.356	0.195	1	B
APBB1.2	0.000133549	-0.398755	0.059	0.221	1	B
LARP7	0.000134644	0.320873	0.366	0.209	1	B
UTRN.2	0.00013711	0.307136	0.574	0.385	1	B
TACC3.2	0.000138704	-0.372324	0.05	0.21	1	B
NEK6.1	0.000141146	0.223761	0.109	0.034	1	B
SSR2.1	0.000143048	-0.336347	0.723	0.837	1	B
C12orf42.1	0.000144	0.290563	0.099	0.03	1	B
RPS27A.2	0.000144419	-0.160377	0.99	0.983	1	B
TTC39C.2	0.000144647	-0.580175	0.238	0.405	1	B
SLC25A33.1	0.00014539	0.231052	0.178	0.072	1	B
LITAF.2	0.000147429	-0.322635	0.574	0.742	1	B
TMED8	0.000148425	0.180743	0.119	0.039	1	B
TGIF2	0.000149322	0.162195	0.129	0.044	1	B
VSIR	0.000149535	-0.299015	0.337	0.531	1	B
SGMS1-AS1	0.000149814	0.14198	0.079	0.02	1	B
AC026979.2.2	0.000165289	-0.501602	0.188	0.361	1	B
LMBRD1	0.000166382	0.313449	0.475	0.308	1	B
CEPT1	0.000167517	0.238338	0.129	0.045	1	B
GRPEL1	0.000167932	-0.411193	0.089	0.247	1	B
MBNL2.1	0.000169615	0.255304	0.317	0.169	1	B
DYNLT1.1	0.000170952	-0.556426	0.208	0.363	1	B
CLCF1.1	0.000172165	0.28336	0.089	0.025	1	B
COPS9.2	0.00018049	-0.453202	0.347	0.523	1	B
PRKD2.1	0.00018224	0.267806	0.277	0.142	1	B
FNIP1.2	0.000184211	0.46511	0.287	0.153	1	B
ATP2A3	0.000188515	0.407142	0.446	0.292	1	B
FKBP11.2	0.000192298	-0.486678	0.109	0.283	1	B
SLC40A1.3	0.000192427	-0.331379	0	0.123	1	B
LINC00402.2	0.000192427	-0.341418	0	0.123	1	B
RARA-AS1.1	0.00019253	0.0523266	0.03	0.003	1	B
HIST1H4K	0.000195277	0.0600549	0.03	0.003	1	B
AC005037.1	0.000197058	0.168154	0.149	0.056	1	B
INPP5A	0.000197157	0.122356	0.05	0.009	1	B
DAPK2.1	0.000197601	0.0514826	0.04	0.006	1	B
CTNNA1.2	0.000198942	0.20676	0.139	0.051	1	B
AC062029.1	0.000199465	0.0433419	0.03	0.003	1	B
NEXMIF	0.000202305	0.0437784	0.03	0.003	1	B
TNFSF8.2	0.000202811	-0.337034	0.02	0.158	1	B
CACYBP.1	0.000205222	-0.419411	0.198	0.377	1	B
CSNK1G3.1	0.000208648	0.248077	0.307	0.16	1	B
DTNBP1.2	0.00020971	0.279064	0.238	0.113	1	B
EFHC1	0.000211654	0.173897	0.099	0.03	1	B
RPL30.2	0.000213149	-0.193417	1	0.989	1	B
RBM38.2	0.000213383	0.270009	0.396	0.231	1	B
DENND2D.1	0.000214417	-0.435663	0.119	0.299	1	B
NAE1.1	0.000217556	-0.38321	0.119	0.286	1	B
ATP5MPL.2	0.000217725	-0.399246	0.495	0.663	1	B
SPATA13	0.000221323	-0.43988	0.059	0.21	1	B
CD68.2	0.000222092	0.201508	0.139	0.049	1	B
SORL1.1	0.000226771	-0.397436	0.238	0.448	1	B
RPS25.2	0.000229253	-0.213119	0.99	0.978	1	B
IGLV1-51	0.000231957	0.712153	0.02	0.001	1	B
ZDHHC19	0.000231957	0.0935663	0.02	0.001	1	B
TREML2	0.000231957	0.0606712	0.02	0.001	1	B
NXT1.2	0.0002323	0.301825	0.396	0.237	1	B
AC107884.1	0.000234263	0.0644983	0.02	0.001	1	B
CLASRP.1	0.000235864	0.351278	0.317	0.175	1	B
NR4A2.2	0.000236468	0.244459	0.416	0.247	1	B
AC091045.1	0.00023659	0.0595	0.02	0.001	1	B
ESR2	0.00023659	0.0471619	0.02	0.001	1	B
LINC02285	0.00023659	0.0452835	0.02	0.001	1	B
SIGLEC6	0.00023659	0.0439735	0.02	0.001	1	B
AC022087.1	0.00023659	0.0411459	0.02	0.001	1	B
ADGRD1	0.00023659	0.0398237	0.02	0.001	1	B
MYBL2	0.00023659	0.033222	0.02	0.001	1	B
C17orf58.2	0.000237254	0.135605	0.069	0.017	1	B
ANXA4.2	0.000237842	0.256753	0.198	0.087	1	B
SUSD6.1	0.00023838	0.218422	0.188	0.081	1	B
SLC44A5	0.000238939	0.0462582	0.02	0.001	1	B
AC012651.1	0.000238939	0.0336981	0.02	0.001	1	B
MME	0.00024131	0.0440435	0.02	0.001	1	B
RAD21-AS1	0.00024131	0.0389365	0.02	0.001	1	B
LINC00996	0.00024131	0.0383479	0.02	0.001	1	B
LINC01816	0.00024131	0.0344799	0.02	0.001	1	B
ANKRD24	0.00024131	0.0227587	0.02	0.001	1	B
MCUB.3	0.000241485	-0.480857	0.505	0.634	1	B
LYL1.2	0.000243575	0.190895	0.079	0.021	1	B
AL138895.1	0.000244335	0.17359	0.079	0.021	1	B
KLRG1.3	0.000249927	-0.514575	0.05	0.196	1	B
ANXA2R.2	0.000250824	-0.386506	0.109	0.281	1	B
TNIK	0.000252302	-0.41774	0.04	0.185	1	B
SORBS3.2	0.000255172	-0.350017	0.04	0.182	1	B
TP53I11	0.000255542	0.142392	0.059	0.013	1	B
DHRS3.1	0.000264369	-0.325846	0.04	0.187	1	B
SET.2	0.000268652	0.378116	0.673	0.566	1	B
CHURC1.1	0.000270395	-0.416174	0.347	0.547	1	B
NFKB2	0.000270944	0.316261	0.238	0.116	1	B
PRAG1	0.000271542	0.115248	0.079	0.021	1	B
SLC2A4RG.1	0.000271835	-0.359182	0.04	0.178	1	B
NINJ1	0.000273531	-0.287618	0.109	0.295	1	B
INPP5D.2	0.000274014	0.335514	0.436	0.272	1	B
VRK2.1	0.000276635	0.251988	0.228	0.107	1	B
TRAC.2	0.000288131	-0.402582	0.03	0.161	1	B
DNMT1	0.000294762	-0.424286	0.139	0.316	1	B
PASK.3	0.000295572	-0.501842	0.04	0.176	1	B
GPSM3.2	0.000303519	-0.350956	0.792	0.866	1	B
ENOSF1.2	0.000317602	-0.359467	0.03	0.164	1	B
TECPR1.2	0.000331977	-0.394574	0.04	0.176	1	B
ADPGK	0.000340056	0.339975	0.356	0.212	1	B
FABP5.1	0.000340434	0.199947	0.188	0.082	1	B
TMEM243.2	0.000343945	0.358276	0.634	0.473	1	B
SEC61A2	0.000344004	0.0768023	0.079	0.021	1	B
ID2.2	0.000348069	-0.346911	0.158	0.353	1	B
RBM39.2	0.000349072	0.280906	0.891	0.786	1	B
UBASH3A.2	0.000351803	-0.277884	0	0.114	1	B
DENND1A.1	0.000352306	0.19402	0.099	0.031	1	B
RPL5.2	0.000361349	-0.230876	1	0.97	1	B
SEPT9.1	0.00036135	-0.349137	0.733	0.802	1	B
GNA13.1	0.000361876	0.264007	0.267	0.137	1	B
PRKCA.2	0.000367194	-0.325121	0	0.113	1	B
DBNDD1	0.000376582	0.176652	0.04	0.006	1	B
UBE2W.1	0.000378726	0.193009	0.119	0.042	1	B
CENPW	0.000381745	0.0732777	0.05	0.01	1	B
FAM102A.2	0.000383171	-0.387643	0.05	0.187	1	B
RNASEK.2	0.00038598	0.263125	0.822	0.668	1	B
DDIT3.2	0.000386265	0.27063	0.218	0.105	1	B
MAP1LC3B.3	0.000386771	0.333091	0.614	0.466	1	B
ATP6AP2.1	0.000388492	-0.373692	0.267	0.468	1	B
ADAP2.1	0.000389873	0.142372	0.059	0.013	1	B
ZBTB25.2	0.00039122	-0.423397	0.109	0.267	1	B
SNRPD2.1	0.000393702	-0.313906	0.772	0.857	1	B
KIAA0040.1	0.000397648	0.315684	0.228	0.113	1	B
GRN.2	0.000400778	0.255853	0.277	0.145	1	B
CDC42SE2.2	0.00040123	-0.37975	0.436	0.604	1	B
SEPT1.1	0.000402548	-0.484335	0.436	0.597	1	B
JUNB.2	0.000404467	0.361361	0.98	0.893	1	B
TSPYL5	0.000404637	0.0866434	0.04	0.006	1	B
EDEM3.2	0.000407522	-0.358847	0.04	0.176	1	B
RABEP1	0.000418677	0.27839	0.267	0.139	1	B
RBL2.1	0.000420332	-0.452889	0.436	0.629	1	B
BCAP29.2	0.00042572	0.178776	0.238	0.112	1	B
DSTN.1	0.000428345	-0.53257	0.218	0.38	1	B
PEA15.1	0.000434524	0.300597	0.168	0.072	1	B
TANK	0.000435057	0.338756	0.317	0.178	1	B
CWC25.1	0.000435983	0.272274	0.287	0.154	1	B
RP2.2	0.000443605	0.211941	0.109	0.037	1	B
PCED1B.3	0.000443951	-0.468743	0.178	0.35	1	B
CLEC2D.3	0.000444145	-0.454029	0.218	0.399	1	B
STAT4.2	0.000447179	-0.45345	0.129	0.303	1	B
CYB5R3.2	0.000448684	0.255459	0.426	0.268	1	B
DOK7.2	0.000452697	0.0442392	0.04	0.006	1	B
CD8B.3	0.000454621	-0.946824	0	0.11	1	B
IRF2BP2.1	0.000469674	0.389958	0.495	0.344	1	B
PBX3	0.000471265	0.181073	0.109	0.037	1	B
YPEL5.1	0.000471853	0.384411	0.604	0.469	1	B
TBC1D1	0.000479521	0.23323	0.257	0.132	1	B
TICAM1	0.000483034	0.127375	0.129	0.047	1	B
RPL22.2	0.000483926	-0.232547	0.97	0.969	1	B
MARF1.1	0.000484305	0.304713	0.297	0.16	1	B
RASA2.1	0.000484723	-0.43789	0.218	0.399	1	B
WASHC4	0.000486842	0.416414	0.297	0.171	1	B
CNBP.2	0.00050594	-0.294991	0.822	0.875	1	B
PTGES3.2	0.000517837	-0.323825	0.485	0.665	1	B
TESC.1	0.000518196	0.168562	0.129	0.048	1	B
PIP4P1	0.000519459	0.444593	0.356	0.221	1	B
SMCHD1.1	0.000520294	0.447284	0.752	0.631	1	B
BAX.2	0.000525836	0.325149	0.564	0.409	1	B
UBE2A.2	0.000542391	0.266618	0.238	0.12	1	B
ZNF791.1	0.000551969	0.226065	0.228	0.112	1	B
TFRC	0.00056226	0.153366	0.139	0.053	1	B
RPL10.2	0.000562746	-0.159331	1	0.997	1	B
NFKB1	0.000579969	0.344457	0.287	0.158	1	B
ZNF804A.1	0.000587577	0.0808044	0.03	0.004	1	B
PTPRA.2	0.000592978	-0.446772	0.149	0.315	1	B
INPP4A.1	0.000594212	-0.32526	0.01	0.123	1	B
CKB	0.000594927	0.151439	0.03	0.004	1	B
ATP5MD	0.000596036	-0.352262	0.495	0.638	1	B
MMP17.1	0.000598634	0.068715	0.03	0.004	1	B
RFTN1.3	0.000601129	0.254587	0.366	0.216	1	B
PLEKHA2.2	0.000602054	0.299441	0.218	0.108	1	B
IQCN	0.000602362	0.0626504	0.03	0.004	1	B
RRM2B.1	0.000606252	0.154176	0.119	0.044	1	B
STMN3.2	0.000609966	-0.291627	0.129	0.285	1	B
TAF1D.2	0.000611781	0.317962	0.653	0.464	1	B
FAM200B.2	0.000618837	-0.366344	0.109	0.26	1	B
NAA16.2	0.00062015	-0.384895	0.069	0.206	1	B
NLGN4Y	0.000621331	0.0490556	0.03	0.004	1	B
ANK1	0.00062519	0.0469012	0.03	0.004	1	B
BRD4.1	0.000626316	0.226873	0.416	0.252	1	B
CDC40.1	0.000636142	0.322192	0.436	0.286	1	B
MVP	0.000641495	-0.385551	0.168	0.332	1	B
ANTXR2.1	0.000643931	0.149635	0.139	0.055	1	B
MYL6B	0.000646519	0.137066	0.079	0.023	1	B
SPINT2.2	0.000678973	0.377465	0.406	0.274	1	B
PWWP2B.1	0.000685884	0.084019	0.059	0.014	1	B
CHMP1B.1	0.000687238	0.337798	0.297	0.166	1	B
PRDX2.1	0.000687385	-0.257466	0.386	0.558	1	B
NDUFA4	0.00069096	-0.319666	0.752	0.853	1	B
CYB5A	0.000691175	0.221192	0.178	0.081	1	B
ZNHIT3.1	0.000695206	-0.266027	0.119	0.267	1	B
EEF1D.2	0.000699923	-0.218019	0.97	0.962	1	B
USP28.2	0.00071475	0.0833481	0.139	0.053	1	B
NCOA7.1	0.000717762	-0.415539	0.069	0.21	1	B
RAD23B.1	0.000720571	0.245457	0.317	0.179	1	B
VDAC3	0.000732663	-0.394831	0.178	0.335	1	B
CARNS1.2	0.000735751	0.117394	0.079	0.023	1	B
ARHGAP31.1	0.000739121	0.0960725	0.069	0.019	1	B
ERGIC1.2	0.000743134	0.176783	0.218	0.106	1	B
NOG.2	0.000756373	-0.277447	0	0.102	1	B
ADTRP.2	0.000756373	-0.306821	0	0.102	1	B
TMEM19	0.000756578	0.252576	0.168	0.075	1	B
LETMD1.2	0.000779133	-0.343495	0.188	0.348	1	B
MAP3K1.1	0.000781097	0.192802	0.327	0.185	1	B
TTC7A	0.000783335	0.181727	0.198	0.094	1	B
NAGK.1	0.000783963	0.258869	0.208	0.103	1	B
UBR5-AS1	0.000786048	0.0773858	0.069	0.019	1	B
RPL6.3	0.000792277	-0.159769	0.98	0.979	1	B
PITPNA.2	0.000796409	0.166486	0.079	0.024	1	B
MSC	0.000798114	0.0843497	0.04	0.007	1	B
GABARAPL2	0.000815147	0.29391	0.545	0.402	1	B
FP565260.6.1	0.000817167	0.0720618	0.04	0.007	1	B
IFT22	0.000818607	0.13427	0.079	0.024	1	B
EIF4G3.1	0.00083075	0.142724	0.119	0.044	1	B
CTR9.2	0.000835731	0.246123	0.327	0.191	1	B
BMP2K.1	0.000836506	0.118137	0.059	0.015	1	B
CLPP	0.000845398	-0.344164	0.139	0.3	1	B
FAU.2	0.000846052	0.18561	1	0.978	1	B
SLC25A43.1	0.000848598	0.152516	0.069	0.019	1	B
AC010226.1	0.000850836	0.151798	0.059	0.015	1	B
TBC1D4.2	0.000858393	-0.273143	0	0.1	1	B
NAB1	0.000861474	0.153967	0.069	0.019	1	B
CCDC32	0.000885402	0.167945	0.198	0.093	1	B
ANKRD55.3	0.000895313	-0.277081	0	0.099	1	B
CHTF8	0.000897689	0.258076	0.257	0.139	1	B
GIMAP6.1	0.000898653	-0.302974	0.02	0.133	1	B
SFI1	0.000909207	-0.414742	0.099	0.237	1	B
MT-ND4.3	0.000910588	0.285039	0.99	0.96	1	B
DUSP22.1	0.000916882	0.234838	0.228	0.117	1	B
GRAP2.1	0.000918323	-0.356962	0.05	0.176	1	B
MIS12.1	0.000918892	0.166318	0.168	0.075	1	B
PLEK.3	0.000920646	0.239069	0.347	0.192	1	B
HELB.2	0.000924622	-0.335652	0.03	0.152	1	B
MPP6.2	0.000929098	0.278412	0.109	0.04	1	B
PLK3.2	0.0009328	-0.300317	0.05	0.175	1	B
KLF6.1	0.000936446	0.463904	0.663	0.573	1	B
PDCD6IP.2	0.0009371	0.203633	0.446	0.276	1	B
TMEM38B.1	0.000950115	0.267736	0.149	0.065	1	B
UCP2.2	0.00095256	0.341454	0.772	0.643	1	B
SNN.1	0.000954301	0.178899	0.139	0.056	1	B
PIM3.1	0.000956628	0.474734	0.436	0.296	1	B
NAGLU.1	0.00096692	0.0957639	0.079	0.024	1	B
LPIN2.2	0.000967682	-0.360359	0.05	0.174	1	B
ARF6.2	0.000968445	0.311026	0.535	0.387	1	B
TMIGD2.2	0.000973432	-0.419025	0.099	0.245	1	B
HAPLN3.2	0.000973895	-0.261048	0	0.098	1	B
PBX4.2	0.000973895	-0.261209	0	0.098	1	B
GBP5.2	0.000978196	-0.443913	0.059	0.198	1	B
NBPF14.1	0.00097858	0.360918	0.257	0.141	1	B
DHRS7.2	0.00098197	-0.385208	0.297	0.469	1	B
MZT1	0.000983786	0.255786	0.307	0.174	1	B
SELENOW.1	0.000999314	-0.31057	0.465	0.62	1	B
RBMS1	0.00101611	-0.382758	0.198	0.377	1	B
CCND2	0.00105128	-0.419874	0.069	0.199	1	B
TWNK	0.00105868	0.134592	0.069	0.019	1	B
GPR155.2	0.00105924	-0.286384	0	0.097	1	B
JAML.1	0.00106938	-0.33652	0.03	0.144	1	B
TRAF1.2	0.00107162	-0.308927	0.01	0.115	1	B
STAT3	0.00107438	-0.492518	0.297	0.445	1	B
RASSF3.2	0.00107736	-0.303809	0.04	0.161	1	B
LRRC40.1	0.00108196	0.224963	0.158	0.071	1	B
RPL24.2	0.00108292	-0.187876	0.98	0.962	1	B
IFRD1.1	0.00108661	0.272554	0.317	0.179	1	B
WIPF1.2	0.00109055	-0.458037	0.465	0.604	1	B
ENSA.2	0.00110117	0.191795	0.604	0.443	1	B
LGALS3BP.2	0.00110463	-0.252455	0	0.096	1	B
BEX3.2	0.00110463	-0.238003	0	0.096	1	B
GIMAP5.2	0.00111173	-0.269584	0.01	0.115	1	B
PDLIM5.2	0.00111472	0.188055	0.218	0.109	1	B
DNAJC4	0.00112402	0.262939	0.386	0.244	1	B
DGCR6L	0.00114385	-0.322063	0.188	0.355	1	B
MTMR4	0.00117041	0.162545	0.158	0.069	1	B
PPP4R3A.1	0.00118892	0.161885	0.347	0.205	1	B
IL13RA1.1	0.00119036	0.130582	0.059	0.015	1	B
SLC25A6.1	0.00120986	0.331944	0.911	0.914	1	B
EVI2B.1	0.00121057	0.375358	0.584	0.46	1	B
GLG1.1	0.00121407	-0.414852	0.317	0.472	1	B
ZC3HAV1.2	0.0012206	-0.36578	0.396	0.561	1	B
SMPD1	0.00122085	-0.359451	0.079	0.214	1	B
IPMK	0.00122767	0.165694	0.099	0.035	1	B
DEF8.1	0.00122876	0.203638	0.228	0.118	1	B
NUP58.1	0.00123806	0.249737	0.366	0.227	1	B
ZNF736	0.00123982	0.105352	0.139	0.056	1	B
ALG2	0.00126087	0.214116	0.188	0.089	1	B
COX17.1	0.00126367	0.33002	0.406	0.267	1	B
ODF3B.2	0.00127279	0.178074	0.158	0.07	1	B
MT1F.2	0.00127819	-0.170559	0.05	0.176	1	B
CASP9.1	0.00127853	0.120811	0.059	0.015	1	B
ARHGEF1.1	0.00127911	-0.434553	0.653	0.735	1	B
GBP2.1	0.00128686	-0.355321	0.109	0.252	1	B
DGKZ.1	0.00128695	-0.31834	0.129	0.274	1	B
FAM91A1.1	0.00130574	0.169043	0.198	0.096	1	B
RUNX2.2	0.0013061	-0.257366	0	0.094	1	B
AMFR.1	0.00130682	0.262894	0.129	0.052	1	B
SCAF4.1	0.00131774	0.268852	0.396	0.255	1	B
CARD19.1	0.00132214	-0.312071	0.05	0.169	1	B
XRCC5	0.00132345	-0.383013	0.366	0.539	1	B
TP53BP1	0.00132349	0.132722	0.129	0.051	1	B
FLOT2.2	0.00133059	0.362932	0.505	0.378	1	B
COX7A2L.2	0.00133965	-0.361891	0.366	0.529	1	B
GPX4.2	0.00134042	-0.381768	0.554	0.709	1	B
EIF2AK4	0.00135262	0.201338	0.218	0.111	1	B
MRPL54.2	0.00135725	0.274296	0.594	0.427	1	B
KPNA2.2	0.00136289	0.170884	0.149	0.064	1	B
USP36.1	0.00137431	-0.290098	0.059	0.189	1	B
GINM1	0.00138552	0.216664	0.297	0.169	1	B
CPLANE1.1	0.00139941	0.151184	0.129	0.053	1	B
SERPINB1	0.00140446	-0.420262	0.366	0.502	1	B
UBE2E3.2	0.00140499	0.242846	0.376	0.232	1	B
LIMK1.2	0.00141515	0.0904379	0.069	0.02	1	B
SIK1B.1	0.0014192	0.120559	0.069	0.02	1	B
CHST2.3	0.00141968	0.276645	0.188	0.09	1	B
TNNC2	0.00143081	0.0749848	0.03	0.004	1	B
SHMT2	0.00143453	0.333382	0.277	0.167	1	B
IL12A	0.00145244	0.0766779	0.04	0.008	1	B
CSNK1D.2	0.00145761	0.379983	0.337	0.214	1	B
IGKV1-27.1	0.00146248	1.34286	0.02	0.002	1	B
SLC41A2	0.00146248	0.0610909	0.02	0.002	1	B
AC083949.1	0.00146248	0.0579474	0.02	0.002	1	B
PLXNC1	0.00146294	0.117787	0.099	0.035	1	B
CTIF	0.00147086	0.106971	0.03	0.004	1	B
LMCD1	0.00147392	0.0614337	0.02	0.002	1	B
FAM81A.1	0.00147392	0.0541472	0.02	0.002	1	B
SLC15A2	0.00147392	0.0493183	0.02	0.002	1	B
CCNB2	0.00148544	0.193427	0.02	0.002	1	B
FMNL2	0.00148544	0.0435928	0.02	0.002	1	B
FOXM1	0.00148544	0.029579	0.02	0.002	1	B
CCDC144NL-AS1	0.00149704	0.0386892	0.02	0.002	1	B
RNASE6.1	0.00150686	0.138646	0.069	0.021	1	B
SCN1B	0.00150872	0.0381559	0.02	0.002	1	B
THNSL2	0.00151194	0.0597963	0.03	0.004	1	B
AC243960.3	0.00152029	0.0428579	0.03	0.004	1	B
RTL5	0.00152049	0.0295231	0.02	0.002	1	B
TMEM63C	0.00152049	0.0217083	0.02	0.002	1	B
QPRT	0.00152049	0.0180388	0.02	0.002	1	B
PIGZ	0.00152387	0.0648665	0.04	0.008	1	B
AC105285.1	0.00152867	0.061874	0.03	0.004	1	B
GAB1.1	0.00152867	0.0604563	0.03	0.004	1	B
TLR6.1	0.00152867	0.0599555	0.03	0.004	1	B
ADM5	0.00153235	0.0183165	0.02	0.002	1	B
ZDHHC2	0.0015371	0.248516	0.089	0.031	1	B
IQGAP2.2	0.0015447	-0.460884	0.099	0.224	1	B
DGKG.1	0.00154557	0.0383725	0.03	0.004	1	B
RBM4	0.00154769	-0.368487	0.178	0.326	1	B
CRIM1.2	0.00155064	0.0802141	0.04	0.008	1	B
GRSF1.1	0.00155262	-0.297102	0.248	0.402	1	B
IL4R.1	0.00156025	0.40255	0.287	0.181	1	B
CD44.2	0.00157351	-0.345744	0.653	0.751	1	B
LGALS9B.2	0.00157988	0.0494676	0.03	0.004	1	B
NEDD8.1	0.00160352	-0.274971	0.376	0.547	1	B
ZNF256.2	0.00160848	0.125927	0.089	0.03	1	B
VOPP1	0.00162748	0.307526	0.416	0.284	1	B
DIP2A.1	0.00162811	-0.383885	0.079	0.214	1	B
EIF3E.2	0.00163898	-0.28459	0.792	0.835	1	B
TBC1D22A	0.00167159	0.286783	0.297	0.171	1	B
SIN3A.1	0.00168587	0.20441	0.297	0.174	1	B
ZNF593.2	0.00170902	0.172007	0.188	0.091	1	B
ST3GAL1.3	0.00171305	-0.41284	0.188	0.334	1	B
SLC25A32	0.00173498	0.204565	0.198	0.099	1	B
BTF3.2	0.00173529	-0.207316	0.97	0.947	1	B
RPL4.2	0.00174952	-0.226119	0.98	0.965	1	B
TNFRSF1A	0.00176306	-0.255323	0.01	0.108	1	B
TPM4.2	0.00176521	0.328178	0.297	0.182	1	B
NIPA2	0.00178997	0.200988	0.198	0.103	1	B
ARL8A.1	0.00179892	0.160205	0.139	0.06	1	B
RAB4A.1	0.00181442	0.225592	0.386	0.242	1	B
TIAL1	0.00181536	-0.436241	0.218	0.362	1	B
MSH3	0.0018321	0.218015	0.218	0.114	1	B
LYPLAL1	0.00183419	0.202607	0.178	0.085	1	B
AC008014.1	0.00184604	0.113346	0.089	0.031	1	B
DGKD.2	0.00186351	0.200717	0.277	0.158	1	B
PRDX6	0.00186809	-0.3892	0.455	0.59	1	B
CSK 0.20	0.00186834	0.261332	0.426	0.279	1	B
WAS.2	0.00187223	-0.420252	0.446	0.582	1	B
FGD3	0.00187833	-0.345958	0.228	0.372	1	B
SASS6.1	0.00189736	0.17949	0.099	0.037	1	B
MED30.1	0.00190483	0.368364	0.446	0.314	1	B
MAP4K4.1	0.00191275	0.185829	0.208	0.106	1	B
BAG3.2	0.00193907	-0.275976	0.02	0.12	1	B
STARD7.2	0.00194103	0.274354	0.376	0.242	1	B
DHTKD1	0.00195238	0.148988	0.079	0.026	1	B
NEDD9.2	0.00195492	0.193111	0.248	0.133	1	B
HIST1H2BK.1	0.00195953	0.131622	0.109	0.042	1	B
AC243960.1.2	0.00197771	-0.375252	0.238	0.389	1	B
MED13.1	0.00198679	0.157543	0.178	0.086	1	B
SREBF2	0.00201808	0.22548	0.208	0.108	1	B
BNIP3.2	0.00206265	-0.256988	0.04	0.157	1	B
TMEM268	0.00213474	0.122085	0.079	0.026	1	B
NPDC1.2	0.00215313	-0.278712	0	0.086	1	B
PRPF19	0.00220534	-0.300667	0.059	0.173	1	B
NADK.1	0.00221064	0.0821342	0.139	0.058	1	B
MYLK-AS1	0.00221864	0.102447	0.05	0.012	1	B
AKTIP.2	0.00221939	-0.247574	0.03	0.137	1	B
C19orf53.1	0.00224148	-0.355482	0.426	0.554	1	B
NIPAL2.2	0.00224607	0.157757	0.089	0.031	1	B
AC008555.5.1	0.00225121	-0.289869	0.069	0.192	1	B
CD86.1	0.00227825	0.0890974	0.069	0.021	1	B
CIRBP.1	0.00229874	0.215195	0.96	0.955	1	B
DYM	0.00230396	0.320797	0.307	0.188	1	B
ERP44.1	0.00232501	0.251751	0.347	0.225	1	B
WDR1.2	0.00232814	-0.435507	0.356	0.485	1	B
RPS4X.2	0.00233093	-0.160364	1	0.973	1	B
AC013264.1.2	0.00233933	-0.21141	0	0.085	1	B
ACBD3.1	0.00234152	0.229034	0.139	0.062	1	B
APOL6.2	0.00236271	-0.275305	0.079	0.212	1	B
CALCOCO2.1	0.00237688	-0.344418	0.129	0.267	1	B
MT-ND6.2	0.00239124	0.40897	0.693	0.559	1	B
SLC15A4.2	0.00240234	0.0906652	0.109	0.042	1	B
GABARAP.2	0.00240935	0.167766	0.851	0.79	1	B
TATDN1.2	0.00241804	-0.338783	0.079	0.202	1	B
ZNF581.1	0.00243679	0.348923	0.267	0.161	1	B
CHD1L.1	0.00246707	0.194345	0.188	0.096	1	B
LSM 5.20	0.00246768	-0.308897	0.238	0.384	1	B
DSE.1	0.00247761	0.157247	0.149	0.068	1	B
TP53INP2.1	0.00247861	0.0886763	0.059	0.017	1	B
RHOBTB2.2	0.00250826	0.101553	0.059	0.017	1	B
PLEKHA4	0.00251346	0.0739161	0.04	0.008	1	B
APBA2	0.00251396	-0.289528	0.069	0.198	1	B
PDXP.2	0.00253708	0.0679321	0.05	0.012	1	B
GSS	0.00253767	-0.27112	0.03	0.128	1	B
FBLN7.3	0.00254137	-0.20488	0	0.083	1	B
GXYLT1.2	0.00255019	0.166243	0.109	0.043	1	B
COL4A3BP.2	0.00255359	0.218782	0.238	0.129	1	B
KRT10	0.00257223	0.300197	0.762	0.634	1	B
MDGA1	0.00257534	0.0580312	0.04	0.008	1	B
ARMC5.1	0.00258185	0.0896	0.079	0.026	1	B
FLNB	0.00258481	0.096365	0.109	0.043	1	B
DIABLO.1	0.00258855	0.183982	0.158	0.074	1	B
FXR2	0.00259627	0.0474887	0.04	0.008	1	B
PSMG4.2	0.00260735	-0.364488	0.099	0.219	1	B
SOX4.1	0.00262021	0.0503157	0.099	0.037	1	B
RPL22L1	0.00262082	0.416709	0.594	0.488	1	B
RPL15.2	0.00263031	0.181474	0.98	0.98	1	B
CCDC12.2	0.00263589	0.246188	0.505	0.357	1	B
CCSER2.1	0.00263635	-0.360943	0.129	0.255	1	B
WNT7A.2	0.00264876	-0.220603	0	0.083	1	B
SMAP1	0.00264939	-0.337052	0.178	0.319	1	B
CEP85L.1	0.00265083	-0.345865	0.129	0.257	1	B
SRFBP1	0.00265652	0.321245	0.178	0.09	1	B
HBS1L	0.00266757	-0.334649	0.079	0.202	1	B
UBE2G1	0.002685	0.218437	0.337	0.207	1	B
RNF166.2	0.0026942	-0.413361	0.238	0.382	1	B
ANKRD10.1	0.00272741	0.354915	0.347	0.23	1	B
CWC15	0.00276951	0.352946	0.584	0.473	1	B
SLC25A5.2	0.00285855	0.32742	0.752	0.663	1	B
ATP8B2.2	0.002861	-0.316414	0.02	0.114	1	B
KLF3.1	0.00288806	-0.344421	0.455	0.61	1	B
SHOC2.1	0.00290117	0.305229	0.376	0.244	1	B
RPL28.3	0.00291824	-0.117159	0.99	0.99	1	B
HLA-B.3	0.00292642	-0.144627	1	1	1	B
MBNL1.1	0.00293925	-0.360493	0.792	0.853	1	B
SART3.1	0.00296421	0.154158	0.188	0.094	1	B
RPL7.2	0.00298652	-0.210318	0.96	0.949	1	B
RALB.1	0.00298745	0.146265	0.139	0.062	1	B
TRADD.2	0.00299749	-0.398368	0.158	0.283	1	B
PIM1.2	0.00300388	-0.393434	0.218	0.368	1	B
GPRIN3.1	0.0030101	-0.439912	0.089	0.212	1	B
GTF2IRD2B	0.00304385	0.291669	0.307	0.194	1	B
C16orf54.2	0.00313263	-0.319072	0.099	0.223	1	B
ZNF777	0.00315217	0.171174	0.03	0.005	1	B
AC064805.1.1	0.00315217	0.055124	0.03	0.005	1	B
FP565260.1	0.00318343	0.0668698	0.03	0.005	1	B
ECHDC3	0.00319917	0.0678872	0.03	0.005	1	B
PTP4A1	0.00320404	0.312818	0.475	0.354	1	B
TELO2	0.00320682	0.177334	0.158	0.076	1	B
CTBP1.2	0.00321029	0.180246	0.238	0.13	1	B
ZNF135	0.00323086	0.0641594	0.03	0.005	1	B
KCTD11	0.00323086	0.0618927	0.03	0.005	1	B
DDX39A.2	0.00324297	0.230333	0.455	0.324	1	B
ATP6V0A1.1	0.00325056	0.121599	0.059	0.017	1	B
WWP1.2	0.00325572	-0.354752	0.089	0.208	1	B
DMRTC1	0.00326284	0.0452358	0.03	0.005	1	B
RABGAP1L.2	0.00327338	0.290205	0.386	0.255	1	B
PSME4.2	0.00328287	0.172002	0.158	0.076	1	B
BEST1.1	0.00329218	0.136475	0.119	0.049	1	B
MAST3	0.00329828	0.121898	0.109	0.044	1	B
SSR4.2	0.00331897	-0.236339	0.703	0.779	1	B
ARL4C.2	0.00333091	-0.299419	0.376	0.541	1	B
PLGRKT.1	0.00336568	-0.266013	0.089	0.206	1	B
FGR.3	0.00338237	0.322438	0.267	0.153	1	B
STAT1.2	0.00341391	-0.465479	0.139	0.263	1	B
RAVER1.2	0.00342278	0.129754	0.149	0.069	1	B
WDR19	0.00342413	0.115492	0.069	0.022	1	B
HACD4	0.00343191	-0.319108	0.119	0.241	1	B
MFNG.2	0.00346467	-0.387755	0.277	0.408	1	B
METTL9.1	0.0034704	-0.340778	0.248	0.378	1	B
GALNT3.2	0.00347847	0.147598	0.089	0.033	1	B
TMEM209	0.00348226	0.206749	0.238	0.134	1	B
BIRC3.2	0.0035179	0.380659	0.446	0.321	1	B
COX7C.2	0.00352453	-0.247659	0.911	0.92	1	B
VSIG1.2	0.00353649	-0.192517	0	0.078	1	B
NOC3L	0.00354536	0.156241	0.109	0.045	1	B
PTPN1	0.00357006	0.217315	0.475	0.349	1	B
UHRF1BP1L.1	0.00357103	0.240747	0.208	0.113	1	B
LINC01684.2	0.00359032	0.0824278	0.05	0.013	1	B
PLAGL2	0.00359136	0.108134	0.079	0.028	1	B
GID4	0.00359961	0.147239	0.079	0.028	1	B
DEPDC5	0.00361398	0.0996912	0.089	0.033	1	B
ZNF609	0.00361891	-0.209536	0.01	0.097	1	B
USP7	0.00362453	0.162252	0.238	0.132	1	B
DUSP2.3	0.00365408	-0.395988	0.277	0.44	1	B
NEMF	0.0036632	0.252752	0.485	0.333	1	B
ATG4C	0.00366621	0.105694	0.079	0.028	1	B
ARF4-AS1	0.00367484	0.136406	0.069	0.022	1	B
ZNF428.2	0.00367746	-0.326714	0.277	0.416	1	B
RFX5	0.00384613	0.13963	0.139	0.063	1	B
SNRPG	0.00384742	0.314652	0.525	0.392	1	B
ATF7IP	0.00385994	0.350254	0.426	0.326	1	B
UTP18.1	0.00387388	-0.279482	0.069	0.182	1	B
FBXO32.1	0.00388425	-0.338072	0.089	0.209	1	B
MRPS31	0.0039303	-0.269072	0.03	0.127	1	B
RPL17.2	0.00393835	-0.153732	1	0.976	1	B
BCL3.1	0.00394024	0.264092	0.178	0.09	1	B
AL450998.2.2	0.00398435	-0.320325	0.089	0.204	1	B
OGFRL1.1	0.00398493	0.118534	0.129	0.057	1	B
CTLA4.3	0.00400157	-0.258319	0	0.076	1	B
LSM14A.1	0.00400928	-0.397878	0.455	0.561	1	B
ZC3H10.1	0.00401264	0.0937315	0.04	0.009	1	B
BAZ2A.1	0.00403605	0.230012	0.475	0.346	1	B
NBR1	0.00404237	-0.263161	0.069	0.185	1	B
UPF3A.2	0.0040488	0.214014	0.455	0.307	1	B
TRIM13	0.00409186	0.164986	0.188	0.099	1	B
IER2.2	0.00411851	0.275764	0.752	0.66	1	B
LGMN	0.00413327	0.135723	0.069	0.023	1	B
AL035701.1.2	0.00415144	0.0627297	0.04	0.009	1	B
DENND6A	0.00419161	-0.301064	0.139	0.266	1	B
AC096677.1	0.00421451	0.0397854	0.04	0.009	1	B
CORO1B.2	0.00428016	-0.463354	0.297	0.416	1	B
AL118516.1	0.0042924	-0.21698	0.139	0.276	1	B
BCL2L2.2	0.00429458	0.0383018	0.04	0.009	1	B
TRERF1.1	0.00430194	-0.258486	0.01	0.093	1	B
CTSA.1	0.00430397	-0.36068	0.099	0.212	1	B
KCNA3.2	0.00432968	-0.259996	0.139	0.276	1	B
LINC00649.2	0.00434469	-0.197613	0	0.075	1	B
TLNRD1.1	0.00434717	0.157623	0.158	0.077	1	B
MRPS24	0.00436749	-0.234447	0.257	0.394	1	B
EMC3.1	0.0043834	0.190064	0.376	0.242	1	B
RPL9.2	0.00439279	-0.168335	0.97	0.97	1	B
SIRT1	0.00441115	0.13505	0.109	0.045	1	B
ORMDL3.2	0.00441274	-0.296074	0.139	0.264	1	B
NIN	0.00441662	0.188458	0.376	0.246	1	B
C9orf78	0.00442914	-0.337388	0.485	0.634	1	B
HIST1H4C.1	0.00444763	0.208851	0.782	0.702	1	B
DENND3.2	0.0044935	0.148512	0.119	0.051	1	B
ATM.1	0.00454364	-0.455806	0.406	0.539	1	B
TSEN54.2	0.0045543	-0.302403	0.109	0.233	1	B
RB1.1	0.00456394	0.189722	0.337	0.219	1	B
CCDC106	0.00457572	0.095135	0.05	0.013	1	B
NMRK1.1	0.00458612	-0.296104	0.099	0.217	1	B
PINK1	0.00458706	0.103225	0.079	0.028	1	B
FAHD2A	0.0045878	-0.202452	0.01	0.093	1	B
AC119396.1.2	0.00459665	0.217552	0.366	0.244	1	B
USP8.1	0.00460141	0.313088	0.277	0.171	1	B
BAIAP3	0.00460434	0.150611	0.05	0.013	1	B
CDC37L1.2	0.00461916	-0.319804	0.059	0.163	1	B
AFF4.2	0.00462193	0.31364	0.446	0.316	1	B
RNF138.1	0.00463017	0.307416	0.475	0.349	1	B
SYNE1.2	0.00463688	-0.548059	0.208	0.345	1	B
PMM1	0.00470171	-0.266053	0.059	0.164	1	B
FAM107B.1	0.0047164	-0.347632	0.317	0.478	1	B
LPCAT1.2	0.00471807	0.369621	0.218	0.119	1	B
AC004982.2	0.00473512	0.0804299	0.05	0.013	1	B
HNRNPLL.2	0.00477644	-0.286432	0.03	0.12	1	B
KDM6B.1	0.00478142	0.38634	0.178	0.093	1	B
VAMP8.2	0.00479848	-0.421141	0.446	0.545	1	B
CLN6	0.00481223	0.147142	0.099	0.04	1	B
ANKRD44.1	0.00483258	0.26449	0.574	0.468	1	B
PTPRJ.2	0.00484056	0.069537	0.129	0.056	1	B
CNPPD1.2	0.00485017	0.248348	0.376	0.241	1	B
NGLY1	0.00490258	0.275066	0.287	0.183	1	B
SGSH.1	0.00490784	-0.234758	0.04	0.139	1	B
CAT	0.00493184	0.40777	0.327	0.215	1	B
TNFAIP8.2	0.00493444	-0.313703	0.307	0.45	1	B
ARHGAP21	0.00498591	0.120455	0.099	0.04	1	B
RPS27L	0.00499107	-0.198744	0.297	0.445	1	B
CPQ.1	0.00503311	-0.241152	0.069	0.182	1	B
PTPRC.2	0.0050403	-0.340576	0.871	0.95	1	B
FAM83G	0.00505278	0.0653872	0.02	0.003	1	B
SERINC3	0.00510269	-0.306344	0.119	0.239	1	B
PAPSS2	0.00511774	0.035031	0.02	0.003	1	B
RFLNB	0.00512056	-0.204337	0	0.072	1	B
TMUB2.1	0.005159	0.268975	0.238	0.139	1	B
TRPV2.2	0.00516228	-0.269313	0.04	0.133	1	B
ZNF442	0.00516378	0.0592677	0.05	0.013	1	B
PKMYT1	0.00518345	0.0792256	0.02	0.003	1	B
CDC42EP4.1	0.00518345	0.0381668	0.02	0.003	1	B
FAM27C	0.00518345	0.0271514	0.02	0.003	1	B
AKIRIN2.1	0.00521411	0.3157	0.406	0.29	1	B
AL133342.1.1	0.00521659	0.0572455	0.02	0.003	1	B
AC106886.5.1	0.00521659	0.0375992	0.02	0.003	1	B
MERTK.1	0.00521659	0.0374483	0.02	0.003	1	B
RYR1	0.00521659	0.0354225	0.02	0.003	1	B
SLC37A2.1	0.00521659	0.0265669	0.02	0.003	1	B
ACAP1.1	0.00522296	-0.331793	0.515	0.633	1	B
WDR41.2	0.00523495	0.156687	0.099	0.04	1	B
SLC16A4.1	0.00524993	0.025311	0.02	0.003	1	B
DHX40	0.00525433	0.29608	0.228	0.136	1	B
SMTN	0.00528345	0.030188	0.02	0.003	1	B
C9orf66.1	0.00528345	0.0287645	0.02	0.003	1	B
SEMA7A.1	0.00528345	0.0245702	0.02	0.003	1	B
ADH5	0.00530224	-0.2688	0.188	0.334	1	B
RCN2.1	0.00530394	0.192161	0.386	0.258	1	B
AC006369.1.1	0.00531715	-0.214743	0.01	0.091	1	B
NPHP1	0.00531717	0.0175589	0.02	0.003	1	B
GMPR	0.00531717	0.015925	0.02	0.003	1	B
SUZ12.1	0.00532003	0.177738	0.208	0.114	1	B
EBPL.2	0.00533295	-0.239292	0.069	0.178	1	B
FIG4.2	0.00535618	0.131873	0.119	0.053	1	B
PYHIN1.2	0.00537441	-0.46963	0.099	0.211	1	B
DOT1L.1	0.00540237	0.137986	0.069	0.024	1	B
RNF144B.1	0.00542098	0.149903	0.079	0.029	1	B
PCGF1.2	0.00545414	0.163003	0.119	0.053	1	B
PRDM1.1	0.00550032	-0.4064	0.05	0.148	1	B
ATP5MC3.1	0.00550632	-0.304228	0.436	0.569	1	B
UGCG.1	0.00551035	0.177911	0.208	0.115	1	B
SRSF7	0.00551054	0.193663	0.772	0.761	1	B
TMEM62.2	0.00552921	0.108352	0.139	0.064	1	B
LIX1L	0.00555261	-0.343062	0.109	0.221	1	B
AC104971.3.1	0.00556329	0.0937785	0.059	0.019	1	B
GNB5.2	0.00556412	0.130512	0.198	0.106	1	B
NCF2.2	0.00557382	0.0898006	0.109	0.046	1	B
SPG21.1	0.005592	0.234184	0.396	0.274	1	B
TIAM1.2	0.00560583	-0.247304	0.03	0.121	1	B
DBNL.2	0.00560805	0.210124	0.495	0.353	1	B
ALDH9A1	0.00563272	0.233406	0.257	0.154	1	B
CBX7.1	0.00565573	0.119308	0.129	0.058	1	B
PITPNA-AS1.2	0.0056653	-0.276414	0.05	0.146	1	B
COX5B.2	0.00571452	-0.277051	0.594	0.781	1	B
PRR7	0.00574254	0.157571	0.158	0.078	1	B
CD8A.3	0.00575391	-0.620438	0.04	0.131	1	B
SPNS3	0.00576624	-0.208331	0.03	0.122	1	B
FOLR2.1	0.00577127	0.0635903	0.03	0.006	1	B
ANKRD13A.1	0.00580959	0.238963	0.297	0.189	1	B
AMPD3.1	0.00585387	0.136451	0.099	0.041	1	B
BX088651.4	0.00590502	0.108488	0.05	0.014	1	B
NIPAL3.2	0.00591431	-0.258194	0.05	0.148	1	B
SELENOM.2	0.00591715	-0.292134	0.188	0.321	1	B
PA2G4.1	0.00592733	-0.389974	0.426	0.54	1	B
NIPSNAP3B	0.00592791	0.111306	0.03	0.006	1	B
AL353622.1	0.00592791	0.0772477	0.03	0.006	1	B
GNG8	0.00595439	0.0582803	0.03	0.006	1	B
IRF1.2	0.00601214	0.436377	0.644	0.529	1	B
SDF2.2	0.00604518	0.30477	0.248	0.143	1	B
EIF1AD	0.00605536	0.242274	0.168	0.087	1	B
CRLF3.2	0.00606041	-0.334618	0.178	0.298	1	B
HYAL3	0.00606136	0.049442	0.03	0.006	1	B
METTL21A.1	0.00607805	0.153873	0.168	0.086	1	B
FAM162A.2	0.00608769	-0.350955	0.178	0.292	1	B
SIK1.2	0.00610027	0.0858104	0.059	0.019	1	B
FAM3C.2	0.00612966	0.203114	0.129	0.061	1	B
SLC7A6.2	0.0061337	-0.246902	0.04	0.137	1	B
C8orf88	0.00614272	0.0527107	0.03	0.006	1	B
SPINT1-AS1	0.00614272	0.0488149	0.03	0.006	1	B
DHCR24	0.00617006	0.0268293	0.03	0.006	1	B
LINC02361.3	0.00617781	-0.2225	0.02	0.101	1	B
NBPF11	0.0061868	0.148525	0.178	0.094	1	B
ATP6V0B.2	0.00619933	0.30833	0.455	0.331	1	B
PITPNC1.2	0.00623863	-0.32306	0.158	0.284	1	B
ADGRG5.2	0.00624802	0.098031	0.079	0.029	1	B
ICA1L.2	0.00626734	0.116309	0.05	0.014	1	B
AC073863.1	0.00628051	0.0356097	0.03	0.006	1	B
C20orf204.3	0.00629959	-0.196563	0.01	0.086	1	B
FANCL	0.0063084	0.0244421	0.03	0.006	1	B
PHYKPL.1	0.00634111	0.225496	0.347	0.234	1	B
AL360270.1	0.00636099	0.0931364	0.05	0.014	1	B
REX1BD.1	0.00640797	-0.320132	0.436	0.59	1	B
ING3.2	0.00641786	0.235495	0.248	0.148	1	B
MED15	0.00645614	-0.319366	0.168	0.299	1	B
HMGN2.2	0.00650216	0.215541	0.921	0.867	1	B
ILF3-DT.2	0.00650273	-0.384628	0.198	0.319	1	B
KLF12.2	0.00651095	-0.297098	0.089	0.207	1	B
CDK13.2	0.0065222	0.180313	0.307	0.191	1	B
ELOB.2	0.0065282	-0.290292	0.723	0.769	1	B
PLCG1.2	0.0065313	-0.259688	0.079	0.194	1	B
AC097103.2	0.00655207	0.179531	0.05	0.014	1	B
STIM1.1	0.00655783	-0.284489	0.089	0.196	1	B
KRTCAP2	0.00657776	-0.347425	0.564	0.652	1	B
RNF149	0.00658027	-0.440054	0.267	0.383	1	B
HMGCS1	0.00662071	0.129916	0.119	0.053	1	B
SLC25A42	0.00664915	0.118573	0.099	0.041	1	B
SEC11A.2	0.00665655	-0.334885	0.337	0.457	1	B
SRSF10	0.00667619	0.234174	0.802	0.713	1	B
MIF.1	0.00668716	-0.26217	0.822	0.869	1	B
LMAN2.2	0.0067061	-0.330508	0.257	0.396	1	B
NUBP1	0.00674984	0.221912	0.178	0.096	1	B
RNF38	0.00675274	-0.245699	0.03	0.119	1	B
CCDC92.1	0.00675369	0.105867	0.109	0.047	1	B
ELP5.2	0.00677866	0.135653	0.218	0.121	1	B
PREPL.2	0.00677866	-0.257893	0.04	0.133	1	B
NAMPT.2	0.00684032	0.171535	0.198	0.109	1	B
IKZF3.2	0.00685466	0.202416	0.297	0.187	1	B
LINC01934.1	0.00686556	-0.234727	0.01	0.086	1	B
FYN.3	0.00689562	-0.323706	0.238	0.375	1	B
ECI2.1	0.00689659	-0.25249	0.04	0.133	1	B
CNPY3.2	0.00698253	0.238124	0.505	0.399	1	B
INPP5F	0.00699744	0.0911495	0.079	0.03	1	B
ARNTL.1	0.00699906	-0.320566	0.069	0.173	1	B
TLR1.1	0.00705902	0.151521	0.109	0.048	1	B
CD226.1	0.0070699	-0.264867	0.03	0.119	1	B
RPL3.3	0.00707107	-0.133307	0.99	0.985	1	B
SS18L2	0.00709268	0.271853	0.396	0.284	1	B
COPB1	0.00710494	0.147599	0.317	0.198	1	B
ZFAND4	0.00710707	-0.204265	0	0.067	1	B
WDR36	0.00710738	0.142551	0.208	0.117	1	B
IDH2.1	0.00711639	-0.324379	0.168	0.291	1	B
ATP6V0D1.2	0.00713802	0.204246	0.257	0.158	1	B
ZNF100	0.00714495	0.138644	0.139	0.067	1	B
STRN4.1	0.00718809	0.132212	0.079	0.03	1	B
NECAP2.2	0.00720182	-0.259315	0.248	0.393	1	B
RPL13.2	0.00724803	-0.118821	0.99	0.992	1	B
CALR.2	0.00726058	0.326824	0.782	0.675	1	B
MIDN.2	0.00729199	0.189192	0.218	0.124	1	B
CLIC1.2	0.00730799	0.232777	0.673	0.53	1	B
AIDA.1	0.00731754	0.148368	0.228	0.13	1	B
MNAT1	0.00736775	0.143226	0.208	0.115	1	B
ARHGEF3.1	0.00739359	-0.268138	0.168	0.306	1	B
CDKN1B.2	0.00739942	-0.30589	0.485	0.601	1	B
ITGAE.2	0.0074004	0.225579	0.317	0.207	1	B
GIMAP8.2	0.00740388	-0.190427	0	0.067	1	B
LINC00243.2	0.00740388	-0.192165	0	0.067	1	B
CARS.2	0.00740791	-0.220504	0.03	0.117	1	B
SVIL.1	0.00745667	-0.123863	0.01	0.086	1	B
WDR45B.3	0.00751451	0.237567	0.297	0.187	1	B
NUBPL	0.00751575	0.109616	0.099	0.042	1	B
RIPK2.2	0.00753362	0.148009	0.178	0.095	1	B
MRPL34.1	0.00760504	-0.233298	0.149	0.278	1	B
THOC7.1	0.00761044	-0.327887	0.228	0.336	1	B
NUTM2B-AS1	0.00763803	0.270627	0.307	0.193	1	B
CAST.2	0.00764463	0.181038	0.663	0.544	1	B
ANK3.2	0.00765638	-0.32268	0.05	0.14	1	B
C11orf80	0.00765895	0.134464	0.119	0.055	1	B
ATP6V0C.2	0.00767715	0.199883	0.762	0.635	1	B
AKAP13.2	0.00768991	0.181998	0.574	0.482	1	B
AZIN1	0.00774562	0.198037	0.337	0.216	1	B
DOCK10	0.00775293	-0.404706	0.188	0.3	1	B
TCEA1	0.00777648	0.260361	0.663	0.574	1	B
CPEB4.1	0.00781698	0.108889	0.119	0.055	1	B
PIH1D1	0.00788841	-0.231486	0.079	0.187	1	B
AL138724.1	0.00791157	0.0644957	0.069	0.024	1	B
ADAM17	0.00796713	0.199126	0.178	0.099	1	B
TMEM219	0.00797763	-0.281691	0.347	0.505	1	B
IQSEC1.1	0.00798045	0.333524	0.198	0.114	1	B
FUS.1	0.00800014	-0.33076	0.713	0.806	1	B
ACSL6.2	0.00803491	-0.163215	0	0.065	1	B
IER3.1	0.00803491	-0.224832	0	0.065	1	B
KIAA0391.2	0.00807832	-0.256526	0.059	0.155	1	B
SSBP3.1	0.00808743	-0.204927	0.02	0.101	1	B
FOXP1.2	0.00810883	0.23122	0.822	0.738	1	B
ERICH1.1	0.00815456	0.158523	0.436	0.303	1	B
CYB5R4.1	0.00815512	0.232968	0.228	0.137	1	B
NAP1L4	0.0081741	-0.330934	0.218	0.344	1	B
EEFSEC	0.0081745	-0.230655	0.05	0.144	1	B
N4BP2L1	0.00817608	0.262863	0.396	0.275	1	B
KLF11.1	0.00822498	0.165402	0.129	0.062	1	B
CNOT1.2	0.00838281	0.242724	0.495	0.366	1	B
NOD1.1	0.00840022	0.154195	0.119	0.055	1	B
GGNBP2	0.00846945	0.253551	0.604	0.522	1	B
LINC01891.2	0.00850442	-0.190979	0.01	0.083	1	B
SDHC	0.00850666	-0.326112	0.198	0.309	1	B
ITM2C.2	0.0085307	0.253391	0.208	0.123	1	B
RPS26.1	0.0086099	-0.108177	0.921	0.922	1	B
MFSD6	0.00861835	0.111746	0.139	0.069	1	B
ARF3.2	0.00864075	-0.255418	0.089	0.197	1	B
SLC39A11.1	0.00864384	0.0688609	0.079	0.03	1	B
SPNS1	0.00866908	-0.323696	0.089	0.191	1	B
USP53.2	0.00868409	-0.202721	0.04	0.133	1	B
TRAV8-2.2	0.00871934	-0.298099	0	0.064	1	B
COL9A2	0.00872252	0.103705	0.059	0.02	1	B
RASSF1.2	0.00874023	0.350419	0.376	0.258	1	B
CYC1.2	0.00877065	0.208657	0.455	0.329	1	B
S100Z.1	0.00884933	0.0740611	0.04	0.01	1	B
ABHD6	0.00889998	0.0580745	0.05	0.015	1	B
ANP32B.2	0.00893004	-0.313804	0.743	0.789	1	B
B3GALT4.1	0.00895975	-0.204137	0.01	0.082	1	B
TFEC.1	0.00896761	0.0685995	0.04	0.01	1	B
LINS1.2	0.0089905	-0.201282	0.04	0.132	1	B
CEBPG.1	0.0090076	0.173056	0.168	0.09	1	B
EPB41	0.00901467	-0.395944	0.396	0.495	1	B
ATP5PB.2	0.00903822	-0.308605	0.396	0.511	1	B
SLC25A25	0.00906056	-0.248094	0.079	0.183	1	B
MTFP1	0.00908513	-0.312425	0.079	0.175	1	B
EIF3A	0.00911996	-0.304598	0.317	0.439	1	B
NRM	0.00914227	0.127685	0.109	0.049	1	B
DIRC2	0.00918337	0.0952037	0.059	0.02	1	B
RAPGEF2	0.00922837	0.0751267	0.059	0.02	1	B
RETREG1.2	0.00924623	-0.195965	0.02	0.097	1	B
TUBGCP4.1	0.00932998	0.0910535	0.069	0.025	1	B
AC087500.1	0.00933035	0.12906	0.059	0.02	1	B
PSMD9.1	0.00935219	-0.137741	0.119	0.232	1	B
IGLV4-69	0.00935229	0.790074	0.01	0.001	1	B
AC112236.2	0.00935229	0.0675098	0.01	0.001	1	B
EXD1	0.00935229	0.0643889	0.01	0.001	1	B
IGKV2-28	0.00935229	0.059328	0.01	0.001	1	B
[truncated: 12,172 more rows]
